# Supplementary material for: Differential Gene Expression in Primary Cultured Sensory and Motor Nerve Fibroblasts
Source: Front Neurosci. 2019 Jan 9;12:1016. doi: 10.3389/fnins.2018.01016 (PMC6333708; doi:10.3389/fnins.2018.01016)
Supplement: Table S3 — The original normalized data for whole rat genome microarray analysis. [file Table_3.XLSX]

## Sheet: nor_data
ProbeName	Sensory Fb④_NS	Motor Fb④_NS	Sensory Fb③_NS	Motor Fb③_NS	Sensory Fb②_NS	Motor Fb②_NS	Sensory Fb①_NS	Motor Fb①_NS	Sensory Fb①_flags	Sensory Fb②_flags	Sensory Fb③_flags	Sensory Fb④_flags	Motor Fb①_flags	Motor Fb②_flags	Motor Fb③_flags	Motor Fb④_flags	GeneSymbol	Description	Sequence	Chromosome_End_Index_Avadis_	Chromosome_Number_Avadis_	Chromosome_Start_Index_Avadis_	Chromosome_Strand_Avadis_	ControlType	Cytoband	EnsemblID	EntrezGeneID	GenbankAccession	GeneName	GenomicCoordinates	Go	RefSeqAccession	TIGRID	UniGeneID_
GE_BrightCorner	14.7349	15.2857	15.3202	15.3297	14.8054	15.4331	15.3812	15.5598	P	P	P	P	P	P	P	P		Unknown						pos
DarkCorner	1.43071	1.59917	1.55145	1.26646	1.8556	1.63286	2.15546	1.36339	A	A	A	A	A	A	A	A		Unknown						pos
A_44_P465448	4.30996	4.09589	3.38923	3.39858	4.70235	3.91762	3.23798	4.10661	A	P	A	P	P	P	P	P		AA892298 EST196101 Normalized rat kidney, Bento Soares Rattus sp. cDNA clone RKIAO74 3' end, mRNA sequence [AA892298]	CCACATCTGTATGCAGTGTCACAGACATTCTCCTTCTTGATGCTTCTAGGGAGCACTATT					FALSE				AA892298						Rn.14747
A_44_P514796	4.0648	4.19233	4.2622	3.36195	4.44337	4.09988	3.39425	4.12298	A	P	P	P	P	P	P	P		AI232741 EST229429 Normalized rat kidney, Bento Soares Rattus sp. cDNA clone RKICF89 3' end, mRNA sequence [AI232741]	GTTTAAAATTTATTGACGTGATTTCCCATAAGGATGACGGCCCAGAAGCACTCAGCTGTG	122201021	chr7	122200962	-	FALSE	rn|7q34			AI232741		chr7:122201021-122200962				Rn.12611
A_44_P409518	6.92401	6.37197	5.97678	6.36151	7.37985	6.99893	6.37631	6.14333	P	P	P	P	P	P	P	P	Gmpr	Rattus norvegicus guanosine monophosphate reductase (Gmpr), mRNA [NM_057188]	GCAGAAGCTGAAGCTTTTCTACGGCATGAGCTCAGACACAGCCATGAAGAAACACGCGGG	25151151	chr17	25151092	-	FALSE	rn|17p13	ENSRNOT00000023613	117533	NM_057188	guanosine monophosphate reductase	chr17:25151151-25151092	GO:0006144|GO:0009409|GO:0003920|GO:0046872|GO:0009117	NM_057188	TC585170	Rn.3862
A_44_P279262	3.28507	3.23282	2.1576	2.88372	2.98824	3.09986	3.31449	1.78266	A	A	A	A	A	A	A	A		DENN/MADD domain containing 4A [Source:MGI Symbol;Acc:MGI:2142979] [ENSRNOT00000016260]	TTGGGTTTAACGTCTCTGGTAGATGGAAAGTCTGATGGTTCTAGAACGATTCACACTAAC	69097613	chr8	69097554	+	FALSE	rn|8q24	ENSRNOT00000016260		XM_006243302		chr8:69097554-69097613		XM_006243302
A_44_P375042	8.68205	8.45741	8.4743	8.5594	8.711	8.53321	8.05396	8.08449	P	P	P	P	P	P	P	P	Smg9	Rattus norvegicus SMG9 nonsense mediated mRNA decay factor (Smg9), mRNA [NM_001014243]	CCACAGCTGTCGCACACAATCCTCACGGAGAAGAACTGGTTCCACTATGCTGCCAGAATC	79665420	chr1	79664594	+	FALSE	rn|1q21	ENSRNOT00000026669	365215	NM_001014243	SMG9 nonsense mediated mRNA decay factor	chr1:79664594-79665420	GO:0005622|GO:0000184|GO:0042802	NM_001014243	TC576492	Rn.32677
A_44_P269499	15.2801	15.3023	15.1856	15.3245	15.3437	15.1028	14.9087	15.0009	P	P	P	P	P	P	P	P		myosin, light polypeptide 6, alkali, smooth muscle and non-muscle-like (Myl6l), mRNA [Source:RefSeq mRNA;Acc:NM_001100983] [ENSRNOT00000011278]	TGAAATCCGTCATATCCTAGTCACGCTGGGCGAGAATATGACAGAGGAAGAAGTAGAGAT	30532572	chr12	30532513	-	FALSE	rn|12q14	ENSRNOT00000011278		XM_006240796		chr12:30532572-30532513		XM_006240796
A_44_P204808	8.72501	7.66122	8.31948	8.08081	9.20743	7.84751	8.22978	8.3147	P	P	P	P	P	P	P	P		AA891661 EST195464 Normalized rat kidney, Bento Soares Rattus sp. cDNA clone RKIAF23 3' end, mRNA sequence [AA891661]	TATTCTGCTGCTTCTAAGCACCTGAAGAATGTGGCTCTCGGTTCACGACATGGTTAACGG	84110108	chr4	84110049	-	FALSE	rn|4q24			AA891661		chr4:084110108-084110049				Rn.1618
A_44_P438090	9.35275	9.42124	9.35345	9.43155	9.67249	9.75186	9.61482	9.63881	P	P	P	P	P	P	P	P	Plcb3	Rattus norvegicus phospholipase C, beta 3 (phosphatidylinositol-specific) (Plcb3), mRNA [NM_033350]	GGCTCAGGGAGGTTGTCCTGGACGCACATACGACTCAGTTCAAGAGGCTGAAGGAGTTGA	209629405	chr1	209629346	-	FALSE	rn|1q43	ENSRNOT00000028720	29322	NM_033350	phospholipase C, beta 3 (phosphatidylinositol-specific)	chr1:209629405-209629346	GO:0005515|GO:0005516|GO:0005509|GO:0005730|GO:0006892|GO:0007268|GO:0005634|GO:0005829|GO:0042383|GO:0035556|GO:0016042|GO:0003073|GO:0043234|GO:0004629|GO:0007186|GO:0004435|GO:0004871|GO:0009395	NM_033350	TC602629	Rn.16983
A_44_P330643	9.44838	9.23239	9.05758	9.35767	9.30398	9.41675	9.39231	8.91259	P	P	P	P	P	P	P	P	Polr2b	Rattus norvegicus polymerase (RNA) II (DNA directed) polypeptide B (Polr2b), mRNA [NM_001106002]	AGAGGACATGCCGTTCACTTGTGAAGGCATAACTCCTGACATCATCATAAACCCCCACGC	33077593	chr14	33077330	-	FALSE	rn|14p11	ENSRNOT00000039252	289561	NM_001106002	polymerase (RNA) II (DNA directed) polypeptide B	chr14:33077593-33077330	GO:0008150|GO:0003674|GO:0006366|GO:0003682|GO:0001055|GO:0005730|GO:0005665|GO:0032549|GO:0005634|GO:0005575|GO:0003677	NM_001106002	TC581896	Rn.153952
A_44_P421941	1.42282	1.46297	1.49475	1.21019	1.65403	1.40036	1.97502	1.27392	A	A	A	A	A	A	A	A		Rattus norvegicus similar to kidney-expressed chemokine CXC; musculus CXC chemokine MIP-2gamma; small inducible cytokine subfamily B (Cys-X-Cys), member 14 (LOC306748), mRNA [XM_225162]	TGACCACCTACAGGTTTACAGAGAGCAAAAAGAAGCCTTTTAATGGACAGTCGTGTGCTG	14285883	chr17	14285824	+	FALSE	rn|17p14			XM_225162		chr17:014285824-014285883
A_42_P504653	1.62029	1.46654	1.49863	1.21151	2.20078	1.40447	1.97743	1.27446	A	A	A	A	A	A	A	A	F10	Rattus norvegicus coagulation factor X (F10), mRNA [NM_017143]	GCACAACAAGTTTCAGAGGGACACCTACGACTTCGACATTGCCATGCTGAGGCTGAAGAC	81327780	chr16	81327721	-	FALSE	rn|16q12.5	ENSRNOT00000026677	29243	NM_017143	coagulation factor X	chr16:81327780-81327721	GO:0051897|GO:0005543|GO:0016020|GO:0004252|GO:0007596|GO:0005509|GO:0005576|GO:0043231	NM_017143	TC578025	Rn.21393
A_44_P260580	6.09732	5.77351	5.86578	5.56873	6.16313	5.91109	5.72917	4.71951	P	P	P	P	P	P	P	P	Klhl28	Rattus norvegicus kelch-like family member 28 (Klhl28), mRNA [NM_001106735]	AGCATTGAAAGATATGACCCTCATCAAAATCAGTGGACAGTGTGTAGACCAATGAAAGAG	86295194	chr6	86295135	-	FALSE	rn|6q24	ENSRNOT00000005821	299103	NM_001106735	kelch-like family member 28	chr6:86295194-86295135		NM_001106735		Rn.214125
A_44_P445440	1.43548	1.47738	1.50218	1.21634	1.67807	1.40905	1.98572	1.27577	A	A	A	A	A	A	A	A	RGD1310717	Rattus norvegicus similar to RIKEN cDNA E030002O03 (RGD1310717), mRNA [NM_001106287]	AATGACAGCACCTTAGAAGTTGAGCAAACCTGGTATACCAGCCAGTATAAGCCTGCTCTT	161990913	chr1	161990854	-	FALSE	rn|1q32	ENSRNOT00000022992	293288	NM_001106287	similar to RIKEN cDNA E030002O03	chr1:161990913-161990854		NM_001106287		Rn.160599
A_44_P313825	8.18765	8.2799	8.51619	7.72245	8.30599	7.73631	8.93381	8.01792	P	P	P	P	P	P	P	P	Eif2ak2	Rattus norvegicus eukaryotic translation initiation factor 2-alpha kinase 2 (Eif2ak2), mRNA [NM_019335]	GAACAAAGTATACAGGAACTCCTCAATACATGAGTCCAGAACAAAAGTCATCGTTAGTGG	123381	chr6_random	121026	+	FALSE			54287	NM_019335	eukaryotic translation initiation factor 2-alpha kinase 2	chr6_random:121026-123381	GO:0005515|GO:0003725|GO:0017148|GO:0048471|GO:0033689|GO:0003723|GO:0035455|GO:0005634|GO:0032874|GO:0001819|GO:1900225|GO:0006412|GO:0030968|GO:0051607|GO:0005737|GO:0000186|GO:0051092|GO:0046777|GO:0032496|GO:0033197|GO:0045071|GO:0043066|GO:0043065|GO:0010033|GO:0009636|GO:0032722|GO:0009615|GO:0005524|GO:0006351|GO:0009612|GO:0004672|GO:0004674|GO:0045087|GO:0006468|GO:0043330|GO:0004715	NM_019335	TC574125	Rn.10022
A_44_P788423	2.39398	1.48629	1.50697	1.22055	2.49317	1.41554	1.99409	1.27784	A	A	A	A	A	A	A	A		UI-R-CT0-bug-a-08-0-UI.s1 UI-R-CT0 Rattus norvegicus cDNA clone UI-R-CT0-bug-a-08-0-UI 3', mRNA sequence [BG381007]	GCATGAACCAGACAGCTGCCTGGTTACGGGGGAGAACATGTGGATTCTTGGGGTAGTCCT	56373815	chr10	56373756	+	FALSE	rn|10q24			BG381007		chr10:56373756-56373815				Rn.233792
A_44_P549509	9.877	9.80163	9.72449	9.77974	9.70426	9.76852	9.86149	9.54417	P	P	P	P	P	P	P	P	Rbm6	Rattus norvegicus RNA binding motif protein 6 (Rbm6), mRNA [NM_001108186]	AATACTCCAGGGAAACAGACAGTGATCGAAACCCTGTTGATAAAGAAGACACTGACACTA	113033027	chr8	113029362	-	FALSE	rn|8q32	ENSRNOT00000024939	315997	NM_001108186	RNA binding motif protein 6	chr8:113033027-113029362	GO:0000166|GO:0005634|GO:0003676|GO:0046872	NM_001108186	TC588906	Rn.94277
A_43_P12354	11.3349	11.3427	11.188	11.3568	11.2303	11.187	10.9339	11.0345	P	P	P	P	P	P	P	P	Vps33a	vacuolar protein sorting-associated protein 33A [Source:RefSeq peptide;Acc:NP_075250] [ENSRNOT00000065264]	GACTTGTTCTGAGTTTGAGGACTATTCTGCTACACTGGCTGTCCCAATTAAAGATCCTAT	34190618	chr12	34190559	+	FALSE	rn|12q16	ENSRNOT00000065264	65081	U35244	vacuolar protein sorting 33 homolog A (S. cerevisiae)	chr12:34190559-34190618	GO:0032418|GO:0048471|GO:0030897|GO:0005770|GO:0032400|GO:0031410|GO:0005765|GO:0015031|GO:0032403|GO:0006904|GO:0008150|GO:0048070|GO:0031902|GO:0043473|GO:0016192|GO:0005769|GO:0030220		TC629413	Rn.64554
A_43_P14989	10.889	10.7024	10.7611	10.7056	10.9774	10.8439	10.4184	10.3741	P	P	P	P	P	P	P	P	Tmem87b	PREDICTED: Rattus norvegicus transmembrane protein 87B (Tmem87b), transcript variant X1, mRNA [XM_006234976]	TTAAGACACTGTTTTAGAATTAGGAAAACATTCATTTCTGTGGGGAGAAAGTCTAGAGGT	116468539	chr3	116468480	+	FALSE	rn|3q36		362212	XM_006234976	transmembrane protein 87B	chr3:116468480-116468539	GO:0016021	XM_006234976	TC613364
A_44_P172767	1.47008	1.52476	1.52812	1.23827	1.75473	1.44037	2.02217	1.28839	A	A	A	A	A	A	A	A	Olr1467	Rattus norvegicus olfactory receptor 1467 (Olr1467), mRNA [NM_001000025]	GCTCTGACACCCATGTTAATGAGTTGGTGATATTTGTCATGGGAGGCATCATCCTTGTCA	60245741	chr10	60245682	+	FALSE	rn|10q24	ENSRNOT00000045221	287481	NM_001000025	olfactory receptor 1467	chr10:60245682-60245741	GO:0050911|GO:0004984|GO:0007186|GO:0016021	NM_001000025	NP1479806	Rn.142098
A_44_P884555	11.156	11.0439	11.1547	11.0493	11.3231	11.3422	11.2695	11.484	P	P	P	P	P	P	P	P	Soga1	PREDICTED: Rattus norvegicus suppressor of glucose, autophagy associated 1 (Soga1), mRNA [XM_001067659]	CCAAGGGTTTTCAAAGGGCATCAAAAACAGTCTTCCATTTTAGTCATGTTTCATTAAGCA	147594300	chr3	147594241	-	FALSE	rn|3q42		311578	XM_001067659	suppressor of glucose, autophagy associated 1	chr3:147594300-147594241	GO:0045721|GO:0008286|GO:0010506|GO:0005615|GO:0070062	XM_001067659	TC587194	Rn.171185
A_43_P12530	8.71654	8.58191	8.60388	8.50871	9.17377	8.8308	8.75802	8.77726	P	P	P	P	P	P	P	P	Suox	Rattus norvegicus sulfite oxidase (Suox), mRNA [NM_031127]	CCCTCAGGCCTTGTTTTGCATTGCTTAGATTCTTCAGATATGTGTGTGATGTATGGAATG	1973800	chr7	1973741	-	FALSE	rn|7q11	ENSRNOT00000008018	81805	NM_031127	sulfite oxidase	chr7:1973800-1973741	GO:0005739|GO:0043546|GO:0006790|GO:0005758|GO:0007584|GO:0016491|GO:0009055|GO:0008482|GO:0030151|GO:0020037|GO:0005829	NM_031127	TC576173	Rn.25720
A_44_P191022	6.64159	6.8959	6.5033	6.98061	6.51542	6.65063	6.76524	6.72446	P	P	P	P	P	P	P	P	Phyh	Rattus norvegicus phytanoyl-CoA 2-hydroxylase (Phyh), mRNA [NM_053674]	CCTCAGCCTGGAGCAGAGAAAATTTTATGAAGAAAACGGGTTTCTCGTCATTAAAAATCT	84429436	chr17	84429377	-	FALSE	rn|17q12.3	ENSRNOT00000024362	114209	NM_053674	phytanoyl-CoA 2-hydroxylase	chr17:84429436-84429377	GO:0005739|GO:0048037|GO:0031418|GO:0001561|GO:0097089|GO:0048244|GO:0003824|GO:0046872|GO:0006720|GO:0005777	NM_053674	TC595922	Rn.228739
A_44_P553249	6.2251	6.80743	6.33009	6.43526	6.47875	6.53147	6.34893	5.97547	P	P	P	P	P	P	P	P	Nhs	Rattus norvegicus Nance-Horan syndrome (congenital cataracts and dental anomalies) (Nhs), mRNA [NM_001191733]	TCTCATCTACCGAAATGCCAAAAAGTCCAACACATCCAATGAAGAGTTTAAGCTACTGCT	53719389	chrX	53719330	+	FALSE	rn|Xq21	ENSRNOT00000041924	317494	NM_001191733	Nance-Horan syndrome (congenital cataracts and dental anomalies)	chrX:53719330-53719389	GO:0008150|GO:0003674|GO:0002088|GO:0005575|GO:0030154	NM_001191733		Rn.224910
A_44_P187524	11.8413	11.8365	11.4577	12.0275	11.8568	12.2868	12.1984	12.1786	P	P	P	P	P	P	P	P	Aars	Rattus norvegicus alanyl-tRNA synthetase (Aars), mRNA [NM_001100517]	CCAAGGCCCTGAATGAAGCTTTGAAGCTTTTCAAGACACATTCTCCTCAGACATCTGCAA	40973429	chr19	40973065	+	FALSE	rn|19q12	ENSRNOT00000025052	292023	NM_001100517	alanyl-tRNA synthetase	chr19:40973065-40973429	GO:0002161|GO:0000049|GO:0006419|GO:0004813|GO:0005524|GO:0046872|GO:0006400|GO:0030968|GO:0050905|GO:0043524|GO:0005737|GO:0006457|GO:0021680|GO:0050885|GO:0043588|GO:0006450|GO:0043200|GO:0034620|GO:0001942|GO:0016597|GO:0070062	NM_001100517	TC606233	Rn.8645
A_44_P158184	4.40262	4.02967	4.09429	2.79005	4.18526	3.20316	3.12419	3.27431	A	P	P	P	A	A	A	P		BF283711 EST448302 Rat Gene Index, normalized rat, Rattus norvegicus cDNA Rattus norvegicus cDNA clone RGIEF77 3' sequence, mRNA sequence [BF283711]	AAGGCCTAACAGTTTTTACAAATATGCAGCTAATCCCCCTACTTAAGACATAAAAAGTTG	55944255	chr3	55944196	+	FALSE	rn|3q23			BF283711		chr3:055944196-055944255				Rn.7914
A_44_P374824	1.72804	1.56755	1.64978	1.25966	1.84606	1.48764	2.06626	1.30494	A	A	A	A	A	A	A	A	Klk1c3	Rattus norvegicus kallikrein 1-related peptidase C3 (Klk1c3), mRNA [NM_001271315]	CAGGCATCTACACCAAACTTATTAAGTTCACCTCCTGGATAAAAGAAGTTATGAAGAAAA	94658045	chr1	94657986	+	FALSE	rn|1q22	ENSRNOT00000025777	292872	NM_001271315	kallikrein 1-related peptidase C3	chr1:94657986-94658045	GO:0004252	NM_001271315	TC593045	Rn.107068
A_44_P898256	4.0806	4.12362	4.18145	3.76221	4.773	3.96567	3.66901	4.27543	A	P	P	P	P	P	P	P			GCAATCTTTGTACATTGATCAGTTTAAATGTCTACAACACTTGCTCAAAGAGAAGAAGTG	40932158	chr16	40932099	-	FALSE	rn|16p11					chr16:040932158-040932099
A_44_P154298	1.51501	1.58154	1.5639	1.2666	2.84282	1.50263	2.0801	1.31075	A	A	A	A	A	A	A	A	LOC100912724	PREDICTED: Rattus norvegicus mast cell protease 8-like (LOC100912724), transcript variant X1, mRNA [XM_003752804]	CCACCTTTATACCGTGGATTCAGAAAACAATGAAACTCCTTCAACAACCCTAGAACACAA	34601559	chr15	34601500	-	FALSE	rn|15p12		100912724	XM_003752804	mast cell protease 8-like	chr15:34601559-34601500		XM_003752804
A_44_P120270	6.49759	6.41827	6.45328	6.12316	6.26887	6.22692	6.26951	6.39803	P	P	P	P	P	P	P	P		AA996955 UI-R-C0-hk-e-07-0-UI.s1 UI-R-C0 Rattus norvegicus cDNA clone UI-R-C0-hk-e-07-0-UI 3', mRNA sequence [AA996955]	GGTTATCACAGGAAAAGAACTGACCACTTGGAGATAAATGATTCTCAAGGCAGACAGTAA	155148367	chr2	155148308	+	FALSE	rn|2q31			AA996955		chr2:155148308-155148367				Rn.3264
A_43_P12837	10.9768	10.9057	11.0154	10.7406	10.9357	10.6475	10.9667	10.713	P	P	P	P	P	P	P	P	Ddx52	Rattus norvegicus DEAD (Asp-Glu-Ala-Asp) box polypeptide 52 (Ddx52), mRNA [NM_053525]	TGCATGCTGTGGAGAGGCATCTGGAACAGAATTTTAAAATAAAACCTTGAGCTCGCAAAA	72245422	chr10	72245363	+	FALSE	rn|10q26	ENSRNOT00000003600	85432	NM_053525	DEAD (Asp-Glu-Ala-Asp) box polypeptide 52	chr10:72245363-72245422	GO:0008026|GO:0003724|GO:0006364|GO:0003723|GO:0005730|GO:0005634|GO:0005575|GO:0005524	NM_053525	TC576139	Rn.18605
A_44_P1014311	6.39503	6.5959	6.44033	6.36536	6.43485	6.48998	6.47664	6.56453	P	P	P	P	P	P	P	P	Atg16l1	Rattus norvegicus autophagy related 16-like 1 (S. cerevisiae) (Atg16l1), mRNA [NM_001108809]	AGTGCTGGAGCTTACCTATTAGCAGCTTCAAATGATTTTGCAAGCCGAATCTGGACTGTG	86736651	chr9	86735222	+	FALSE	rn|9q35	ENSRNOT00000024445	363278	NM_001108809	autophagy related 16-like 1 (S. cerevisiae)	chr9:86735222-86736651	GO:0008150|GO:0003674|GO:0005776|GO:0005930|GO:0000421|GO:0005575|GO:0042802	NM_001108809		Rn.101734
A_44_P289183	1.229	1.33001	1.40961	1.19339	1.34305	1.30164	1.40942	1.2629	A	A	A	A	A	A	A	A	Ucp3	Rattus norvegicus uncoupling protein 3 (mitochondrial, proton carrier) (Ucp3), mRNA [NM_013167]	CAGGACTCGGAATCTTTAGGGAATTGTTAGGACTCAGTAAAGGAATTTCTACCTTAAGGG	157909196	chr1	157909137	+	FALSE	rn|1q32	ENSRNOT00000024005	25708	NM_013167	uncoupling protein 3 (mitochondrial, proton carrier)	chr1:157909137-157909196	GO:0032868|GO:0001666|GO:0014823|GO:0007584|GO:0015078|GO:0007568|GO:0009409|GO:0005743|GO:0051384|GO:0048545|GO:0055085|GO:0032870|GO:0005739|GO:0017077|GO:0006631|GO:0000303|GO:0016021|GO:0006839|GO:0015992	NM_013167	TC575727	Rn.9902
A_44_P1026560	9.15557	9.23867	9.33668	9.14761	8.95831	8.83031	9.26022	8.85305	P	P	P	P	P	P	P	P	Syncrip	PREDICTED: Rattus norvegicus synaptotagmin binding, cytoplasmic RNA interacting protein (Syncrip), transcript variant X3, mRNA [XM_006243515]	CGGACACTGTCAAGGTCTTTTATTTAATTCATGGATTTATTTGTTGGGATGTTAGAACAG	93725869	chr8	93725810	-	FALSE	rn|8q31		363113	XM_006243515	synaptotagmin binding, cytoplasmic RNA interacting protein	chr8:93725869-93725810	GO:0006397|GO:0008380|GO:0017148|GO:0070934|GO:0003723|GO:0071013|GO:0003676|GO:0001649|GO:0005737|GO:0071346|GO:0000166|GO:0016020|GO:0030529|GO:0008143|GO:0005654|GO:0005681|GO:0071204|GO:0070937	XM_006243515	TC606358
A_44_P667084	1.77249	1.62479	2.07275	1.28731	1.94282	1.557	2.126	1.32847	A	A	A	A	A	A	A	A	Hormad2	Rattus norvegicus HORMA domain containing 2 (Hormad2), mRNA [NM_001017501]	TGCCTTTGCTACGCCTGTTTGCAAAAACATGAAATGTCGTAACAGGAGTCACCAAAACTT	84971848	chr14	84971789	-	FALSE	rn|14q21	ENSRNOT00000057529	498400	NM_001017501	HORMA domain containing 2	chr14:84971848-84971789	GO:0005694|GO:0051177|GO:0005634	NM_001017501	TC577721	Rn.138964
A_44_P187005	4.40793	4.74067	4.31703	4.73407	4.50954	4.67953	3.73414	4.66138	A	P	P	P	P	P	P	P	Abcb9	Rattus norvegicus ATP-binding cassette, subfamily B (MDR/TAP), member 9 (Abcb9), mRNA [NM_022238]	TGCACAGAAGGCCAATGCTCACGGCTTCATCATGGAGCTGCAGGACGGATACAGCACAGA	33646687	chr12	33645173	+	FALSE	rn|12q15	ENSRNOT00000063961	63886	NM_022238	ATP-binding cassette, subfamily B (MDR/TAP), member 9	chr12:33645173-33646687	GO:0002474|GO:0042288|GO:0042825|GO:0005886|GO:0005783|GO:0005743|GO:0042626|GO:0030176|GO:0015031|GO:0005765|GO:0005764|GO:0042803|GO:0015833|GO:0022891|GO:0042605|GO:0015440|GO:0043190|GO:0015421|GO:0035672|GO:0046980|GO:0055085|GO:0005524|GO:0008150|GO:0001916|GO:0016021|GO:0046978|GO:0046979|GO:0005769	NM_022238	NP956436	Rn.44870
A_44_P384979	9.3929	9.57894	9.35275	9.64277	9.2608	9.4564	9.53162	9.85418	P	P	P	P	P	P	P	P	Trub2	Rattus norvegicus TruB pseudouridine (psi) synthase family member 2 (Trub2), mRNA [NM_001014257]	TTCTGGTGTGCTTGTTCTCGCAGTGGGACATGGACGCAGTCTCCTCACTGACATGCATGA	8768351	chr3	8768347	-	FALSE	rn|3p12	ENSRNOT00000064638	366012	NM_001014257	TruB pseudouridine (psi) synthase family member 2	chr3:8768351-8768347	GO:0009982|GO:0003723|GO:0001522|GO:0008033	NM_001014257	TC612306	Rn.105581
A_44_P192820	4.31224	4.52068	4.52303	4.09863	4.60097	4.27935	4.15544	4.55247	A	P	P	P	P	P	P	P	LOC102555319	PREDICTED: Rattus norvegicus zinc finger protein 16-like (LOC102555319), misc_RNA [XR_355802]	AGAACTTAAGCCTTCAAAACCACCAAAAGTCTCATGTGATGGAGAAACCTTATGAGTGCA	114981991	chr7	114981932	-	FALSE	rn|7q34		102555319	XR_355802	zinc finger protein 16-like	chr7:114981991-114981932		XR_355802
A_44_P299500	7.89413	8.13176	7.92638	8.25264	7.90759	8.32748	8.07893	8.09908	P	P	P	P	P	P	P	P	Gmpr2	Rattus norvegicus guanosine monophosphate reductase 2 (Gmpr2), mRNA [NM_001013036]	AAGATCATTTTCATTCCGGAACTCAAAGCAGATGTACAGTGGCATCCCCATCATTGCTGC	33822232	chr15	33822173	+	FALSE	rn|15p13	ENSRNOT00000067150	192357	NM_001013036	guanosine monophosphate reductase 2	chr15:33822173-33822232	GO:0046037|GO:0003920	NM_001013036	TC576179	Rn.155406
A_44_P123333	6.6729	6.23031	6.47305	6.4019	7.18132	6.85853	6.60205	6.66104	P	P	P	P	P	P	P	P	Pparg	Rattus norvegicus peroxisome proliferator-activated receptor gamma (Pparg), transcript variant 1, mRNA [NM_013124]	TGCCAAAAATATCCCTGGTTTCATTAACCTTGACTTGAATGACCAAGTGACTCTGCTCAA	151600239	chr4	151600180	+	FALSE	rn|4q42	ENSRNOT00000051858	25664	NM_013124	peroxisome proliferator-activated receptor gamma	chr4:151600180-151600239	GO:0005515|GO:0014070|GO:0043627|GO:0030308|GO:0003700|GO:0044212|GO:0006366|GO:0045598|GO:0033189|GO:0009409|GO:0003707|GO:0001818|GO:0007507|GO:0042953|GO:0042594|GO:0045444|GO:0004879|GO:0019395|GO:0032869|GO:0010745|GO:0019903|GO:0030331|GO:0000122|GO:0001890|GO:0002674|GO:0019216|GO:0045165|GO:0032966|GO:0008270|GO:0001012|GO:0015909|GO:0019899|GO:0008134|GO:0008285|GO:0033993|GO:0031100|GO:…	NM_013124	TC583589	Rn.23443
A_44_P1052387	5.96332	5.71237	5.77455	5.71441	5.95157	5.71118	5.2716	5.38507	P	P	P	P	P	P	P	P	Hnrnpll	PREDICTED: Rattus norvegicus heterogeneous nuclear ribonucleoprotein L-like (Hnrnpll), mRNA [XM_233805]	TATTTTTCTATATGGTGTAAGATTTAAGAATTAATTTTATTTTTGATCAAAACAGCTATT	2909099	chr6	2909040	-	FALSE	rn|6q11		313842	XM_233805	heterogeneous nuclear ribonucleoprotein L-like	chr6:2909099-2909040	GO:0006397|GO:0000166|GO:0005634|GO:0003729|GO:0033120	XM_233805	TC622018	Rn.101827
A_44_P760064	10.5978	10.7654	10.602	10.8156	10.9919	11.1202	11.0215	11.0784	P	P	P	P	P	P	P	P	Aarsd1	PREDICTED: Rattus norvegicus alanyl-tRNA synthetase domain containing 1 (Aarsd1), transcript variant X1, mRNA [XM_006247420]	GGACTCCCAGGATAAGCGCTCTGGTCGCTCCATTACTTGTTTTGTGAGGAAATGGAAGGA	90025946	chr10	90025776	-	FALSE	rn|10q32.1	ENSRNOT00000028053	619440	XM_006247420	alanyl-tRNA synthetase domain containing 1	chr10:90025946-90025776	GO:0005737|GO:0002161|GO:0006419|GO:0004813|GO:0005634|GO:0006450|GO:0003676|GO:0005524|GO:0002196|GO:0046872	XM_006247420	TC602156
A_44_P622305	13.427	13.4939	13.5853	13.4158	13.2878	13.2601	13.3459	13.4829	P	P	P	P	P	P	P	P	Dnajc19	Rattus norvegicus DnaJ (Hsp40) homolog, subfamily C, member 19 (Dnajc19), mRNA [NM_001134640]	AGTGGTGGGTACTATAGAGGTGGGTTTGAACCCAAAATGACAAAACGGGAAGCAGCATTA	120391968	chr2	120391909	-	FALSE	rn|2q25	ENSRNOT00000071944	502525	NM_001134640	DnaJ (Hsp40) homolog, subfamily C, member 19	chr2:120391968-120391909	GO:0005739|GO:0008150|GO:0003674|GO:0048806|GO:0005575|GO:0007601	NM_001134640	TC602262	Rn.6532
A_42_P738337	3.40632	3.03149	3.21887	2.82659	3.42441	3.66505	3.16778	2.95716	A	A	A	A	A	P	A	A	Grin2c	PREDICTED: Rattus norvegicus glutamate receptor, ionotropic, N-methyl D-aspartate 2C (Grin2c), transcript variant X2, mRNA [XM_006247707]	TAGGCTGGGGTTTCTTTTCATAGGGGCATTGGAACATTAAAGCAACGTTTTACAGCGCAA	105323308	chr10	105323250	-	FALSE	rn|10q32.2		24411	XM_006247707	glutamate receptor, ionotropic, N-methyl D-aspartate 2C	chr10:105323308-105323250	GO:0005515|GO:0030054|GO:0017146|GO:0005234|GO:0030425|GO:0001964|GO:0005737|GO:0008104|GO:0034220|GO:0004972|GO:0045211|GO:0004970|GO:0042391|GO:0050885|GO:0006812|GO:0005261|GO:0033058|GO:0042177|GO:0009611|GO:0035249|GO:0060079|GO:0014069|GO:0030165|GO:0035235|GO:0047485	XM_006247707	TC573862	Rn.9709
A_42_P462379	8.32842	8.46583	8.57766	8.41847	8.81721	8.84257	8.72626	8.96413	P	P	P	P	P	P	P	P		Q3H6G1_9ACTO (Q3H6G1) Regulatory protein, LuxR:Metal-dependent phosphohydrolase, HD subdomain, partial (3%) [TC593865]	AGCCTTTCTTCTTGTCTCCCTCCACTATCTTCTTGCTTTTCTCTTTCTCTGTTTTTAGAA					FALSE				AW144299					TC593865	Rn.217950
A_44_P468468	4.81214	3.06594	5.73036	3.21152	4.74368	5.67082	6.07142	5.66376	P	P	P	P	P	P	A	A	Lbp	Rattus norvegicus lipopolysaccharide binding protein (Lbp), mRNA [NM_017208]	CCAGATGCGTAGCACATCTCCAGAGAGTCTCAAAATACAAAGAAGTTTCTGTTCCTGGCT	149043255	chr3	149043196	+	FALSE	rn|3q42	ENSRNOT00000019787	29469	NM_017208	lipopolysaccharide binding protein	chr3:149043196-149043255	GO:0032755|GO:0034145|GO:0070891|GO:0050830|GO:0043032|GO:0005615|GO:0032757|GO:0060265|GO:0008289|GO:0002281|GO:0032496|GO:0044130|GO:0031663|GO:0042742|GO:0070062|GO:0009986|GO:0032760|GO:0042535|GO:0005102|GO:0032720|GO:0005576|GO:0006953|GO:0032722|GO:0015920|GO:0002232|GO:0001530|GO:0050829|GO:0071223|GO:0071222|GO:0045087|GO:0006869|GO:0090023|GO:0032490	NM_017208	TC580981	Rn.48863
A_44_P508845	11.4554	11.3083	11.3904	11.239	11.6775	11.5217	11.3783	11.5854	P	P	P	P	P	P	P	P	RGD1560795	PREDICTED: Rattus norvegicus sepiapterin reductase-like (RGD1560795), mRNA [XM_003753913]	GATTCACAGAGAGGACCGAGGGCATCGTGTCTTTGTTGTACTGCCTTCATCCTGGGGTAT	119388052	chr4	119387993	+	FALSE	rn|4q34		297402	XM_003753913	similar to Sepiapterin reductase (SPR)	chr4:119387993-119388052		XM_003753913
A_44_P141963	1.58867	1.72757	1.65451	1.3289	2.06767	1.66695	2.23289	1.37975	A	A	A	A	A	A	A	A	Sult1c2a	Rattus norvegicus sulfotransferase family, cytosolic, 1C, member 2a (Sult1c2a), mRNA [NM_001013177]	ACTAGAAAAGTCTGAAATTTTGTTGAACTTATAGACAATCGCTTGGTTACTGCCGAAATC	1030940	chr9	1030881	-	FALSE	rn|9q11	ENSRNOT00000061861	316153	NM_001013177	sulfotransferase family, cytosolic, 1C, member 2a	chr9:1030940-1030881	GO:0008146|GO:0005764	NM_001013177	TC575445	Rn.205998
A_44_P466089	7.18284	6.87991	7.31074	6.79028	7.4515	7.05179	6.7195	6.94115	P	P	P	P	P	P	P	P	Hoxb8	Rattus norvegicus homeo box B8 (Hoxb8), mRNA [NM_001191649]	TCTGACTCGCAAGCGGAGGATCGAGGTAACGCACGCGCTGAGACTGACAGAAAGACAGGT	85015058	chr10	85014999	+	FALSE	rn|10q31	ENSRNOT00000009986	24457	NM_001191649	homeo box B8	chr10:85014999-85015058	GO:0008344|GO:0000976|GO:0003700|GO:0048705|GO:0005634|GO:0007275|GO:0048704|GO:0009952|GO:0006351|GO:0019233|GO:0021516|GO:0045638|GO:0007625	NM_001191649	TC629075	Rn.231433
A_43_P15431	12.9419	12.9165	12.8555	12.7779	12.8898	12.7468	12.8604	12.3451	P	P	P	P	P	P	P	P	Mterf	Rattus norvegicus mitochondrial transcription termination factor (Mterf), mRNA [NM_053499]	AGTCACCAGGAATCTTGCAAGTAGAGTGCTGGTTCCAGTTTGGACTTTTCAAACAGGAGA	26949052	chr4	26948993	+	FALSE	rn|4q13	ENSRNOT00000010425	85261	NM_053499	mitochondrial transcription termination factor	chr4:26948993-26949052	GO:0043565|GO:0042645|GO:0006353|GO:0005739|GO:0006355|GO:0003690|GO:0032392|GO:0006391|GO:0006393	NM_053499	TC578262	Rn.64629
A_44_P698048	4.68488	4.6093	4.79336	3.83493	4.13901	4.01622	4.18501	3.37209	A	A	P	P	A	P	P	P		AI227962 EST224657 Normalized rat brain, Bento Soares Rattus sp. cDNA clone RBRCO12 3' end, mRNA sequence [AI227962]	ATATAAACAGGTACACAGTTCAAGTGTCTCATTTCCATTTGAGAAGTGAATGCTGCCTAA	48478562	chr10	48478503	-	FALSE	rn|10q23			AI227962		chr10:048478562-048478503				Rn.216288
A_44_P1043081	11.7039	11.6957	11.5077	11.7008	11.6372	11.6565	11.5735	11.587	P	P	P	P	P	P	P	P	Srsf1	Rattus norvegicus serine/arginine-rich splicing factor 1 (Srsf1), mRNA [NM_001109552]	CCTGTACAGTAACAAATGTTGGCATTATCAGTTGAACTGTAAATATAAAGTGCTTCTTCC	76343681	chr10	76343622	+	FALSE	rn|10q26	ENSRNOT00000073005	689890	NM_001109552	serine/arginine-rich splicing factor 1	chr10:76343622-76343681	GO:0008380|GO:0003723|GO:0005634|GO:0050733|GO:0003729|GO:0071013|GO:0001701|GO:0060048|GO:0000395|GO:0000166|GO:0016607|GO:0005654|GO:0035145	NM_001109552	TC581305	Rn.84878
A_44_P375364	7.99213	7.97362	7.75498	7.63096	7.96075	7.81361	7.47594	7.1887	P	P	P	P	P	P	P	P			GTCGAAATTCACATACTGAGTTTTTTGGATATTGTGAGAAGATATAGAGATCGGTATGTG	33846530	chr20	33846471	+	FALSE	rn|20q11					chr20:033846471-033846530
A_44_P142111	1.59841	1.76433	1.67446	1.33938	2.10416	1.70087	2.27213	1.39885	A	A	A	A	A	A	A	A	Ces2e	Rattus norvegicus carboxylesterase 2E (Ces2e), mRNA [NM_001100477]	GTCTATTTTTATGAGTTCCAGCATCAGTCCAACTTCCTGAAGGATATCAGGCCACCTCAT	78765	chr19	78706	+	FALSE	rn|19p14	ENSRNOT00000015724	192257	NM_001100477	carboxylesterase 2E	chr19:78706-78765	GO:0016787	NM_001100477	TC591851	Rn.83598
A_44_P865263	8.60769	8.55491	7.91111	8.72664	8.55971	8.36413	7.21141	7.11084	P	P	P	P	P	P	P	P		Q1WAJ2_9VIRU (Q1WAJ2) Coat protein, partial (8%) [TC588381]	TCTGCCTAGATTCTTCTGGAAATTCGGGACACGTTATTTTTAAAGGGCGTTTTTACATCC	16941660	chr10	16941601	-	FALSE	rn|10q12			AW918611		chr10:016941660-016941601			TC588381
A_44_P436101	9.10329	9.10037	8.60873	8.98727	9.33668	9.31877	8.66446	8.71572	P	P	P	P	P	P	P	P	Arhgef28	Rattus norvegicus Rho guanine nucleotide exchange factor (GEF) 28 (Arhgef28), mRNA [NM_001108542]	ATTTGGCAAGGACTAGTGATAGTCAGATAGAAGTGAAGATGGACGTTTCTCAGCCTTCCG	28524678	chr2	28524619	-	FALSE	rn|2q12	ENSRNOT00000065143	361882	NM_001108542	Rho guanine nucleotide exchange factor (GEF) 28	chr2:28524678-28524619	GO:0035556|GO:0060052|GO:0005737|GO:0005886|GO:0003723|GO:0021955|GO:0015630|GO:0005089|GO:0046872	NM_001108542	TC601644	Rn.33912
A_44_P538521	5.52996	4.57061	5.11875	4.80656	6.28517	4.79947	4.72663	4.62378	P	P	P	P	P	P	P	P	Star	steroidogenic acute regulatory protein (Star), mRNA [Source:RefSeq mRNA;Acc:NM_031558] [ENSRNOT00000020606]	TGTGTGTACTCACATCTGCACTAAGTATCTTACACACAAATACTGGAATCCCTCTGCTGA	70640938	chr16	70640879	-	FALSE	rn|16q12.4	ENSRNOT00000020606	25557	AB001349	steroidogenic acute regulatory protein	chr16:70640938-70640879	GO:0005515|GO:0014070|GO:0042542|GO:0006694|GO:0043627|GO:0006701|GO:0018963|GO:0006699|GO:0017143|GO:0006703|GO:0005758|GO:0042747|GO:0043524|GO:0048168|GO:0060992|GO:0043025|GO:0031667|GO:0018958|GO:0046677|GO:0030061|GO:0044255|GO:0051412|GO:0010288|GO:0032869|GO:0071312|GO:0009636|GO:0009635|GO:0006082|GO:0044321|GO:0048545|GO:0061370|GO:0071248|GO:0071346|GO:0007420|GO:0016101|GO:0007623|GO:…			Rn.11399
A_44_P254984	4.84412	1.77413	3.03188	1.34225	2.12334	3.08657	2.29452	1.53677	A	A	A	P	A	A	A	A	Pnlip	Rattus norvegicus pancreatic lipase (Pnlip), mRNA [NM_013161]	TAGCTCTTACAATGTTTTTTCTGCAAATAAGTGCTTCCCATGTGGGAGTGAAGGATGCCC	265116798	chr1	265114441	+	FALSE	rn|1q55	ENSRNOT00000024065	25702	NM_013161	pancreatic lipase	chr1:265114441-265116798	GO:0030299|GO:0016042|GO:0006629|GO:0004806|GO:0033993|GO:0043434|GO:0005576|GO:0009791|GO:0005615|GO:0046872|GO:0016298	NM_013161	TC578319	Rn.10130
A_44_P534685	2.37817	1.77804	1.91927	1.34258	2.12787	1.72662	2.29783	1.41143	A	A	A	A	A	A	A	A			AGACTAAAGATACCTCACTAAAGATATCTGGTAGGACTGAGTTGGATGCTATCAATAAGG	27250828	chr7	27250769	+	FALSE	rn|7q13					chr7:027250769-027250828
A_44_P218079	1.60515	1.78164	2.12716	1.34252	2.12939	1.72999	2.30406	1.41313	A	A	A	A	A	A	A	A	LOC100911005	Protein LOC100911005 [Source:UniProtKB/TrEMBL;Acc:M0R877] [ENSRNOT00000071520]	CTACAGACTGGAACTTCACAACGATGAGAGGATTTTAAAGCTTAAGGTCTTGACTCCCAA	28949523	chrUn	28949464	-	FALSE		ENSRNOT00000071520	100911005	XM_346152	Y-linked testis-specific protein 1-like	chrUn:28949523-28949464
A_44_P358632	16.0361	16.0129	15.8871	16.0228	16.1161	16.0319	15.9562	15.9022	P	P	P	P	P	P	P	P	Rpl21	Rattus norvegicus ribosomal protein L21 (Rpl21), mRNA [NM_053330]	TGTTCTCTAGACCTTTTAGGAAACATGGAGTTGTTCCTTTGACCACATACATGCAAATCT	8718495	chr12	8718137	-	FALSE	rn|12p11	ENSRNOT00000001265	79449	NM_053330	ribosomal protein L21	chr12:8718495-8718137	GO:0005737|GO:0003735|GO:0005730|GO:0005840|GO:0022625|GO:0006412	NM_053330	TC641701	Rn.83200
A_44_P168487	1.60493	2.11709	1.95878	1.34178	2.5005	1.73451	2.3096	1.41813	A	A	A	A	A	A	A	A	LOC498507	PREDICTED: Rattus norvegicus uncharacterized LOC498507 (LOC498507), mRNA [XM_006252035]	GCAGGTCTTCAGTTGCTTATTATGCAGGTTTTCTGGAGTACAGAAATAAAAGAAGCACAA	29651252	chr15	29651193	-	FALSE	rn|15p14	ENSRNOT00000071781	498507	XM_006252035	uncharacterized LOC498507	chr15:29651252-29651193		XM_006252035
A_44_P421525	1.36677	1.42676	1.47414	1.20427	1.58318	1.38194	1.95523	1.27358	A	A	A	A	A	A	A	A	Trdn	Rattus norvegicus mRNA for triadin 51 kDa (triadin gene). [AJ243303]	AAAGTGAAGCAGGTTGACATTATCTTCTTTAGGAAGAAAACTACATGAGGAGGAAAACAC	24610991	chr1	24610932	-	FALSE	rn|1p11		59299	AJ243303	triadin	chr1:24610991-24610932	GO:0005515|GO:0014070|GO:0060047|GO:0014902|GO:0005886|GO:0005783|GO:0030314|GO:0005102|GO:0005623|GO:0006874|GO:0031122|GO:0014808|GO:0034704|GO:0090158|GO:0043231|GO:0005622|GO:0014701|GO:0005737|GO:0016529|GO:0010880|GO:0016021|GO:0051280|GO:0051281		TC580394	Rn.228699
A_44_P187418	2.75758	2.67461	1.47464	2.63355	3.30269	3.09351	1.95567	3.55834	A	A	A	A	P	A	A	A	LOC100911353	PREDICTED: Rattus norvegicus uncharacterized LOC100911353 (LOC100911353), transcript variant X4, mRNA [XM_006228960]	GCTGACGAGCCTGCACATAATACTTCTACCAAAGCTGCTGACTGTCGGGCTGACCTTGAG	21513933	chr16	21513874	-	FALSE	rn|16p14		100911353	XM_006228960	uncharacterized LOC100911353	chr16:21513933-21513874		XM_006228960
A_44_P675887	3.66141	3.88049	2.41418	3.18738	3.5706	2.24524	4.09429	3.30607	A	A	A	P	A	A	P	P		Q8R4C3_CRIGR (Q8R4C3) Csr1, partial (42%) [TC592873]	CAGTTTTCAGTTGGTTATGTCTGTTTTGGGTGGTATATACGAACAGATAGCCCCTTCCTC	35705554	chr15	35705495	-	FALSE	rn|15p12			AW920694		chr15:035705554-035705495			TC592873
A_44_P533844	6.54527	5.98204	6.07318	6.48867	6.93675	6.44398	6.53894	6.7667	P	P	P	P	P	P	P	P	Olr760	Rattus norvegicus olfactory receptor 760 (Olr760), mRNA [NM_001001069]	ATTTGTACATGCTATGAGCCACTTGACAGTCATTGTGGAGCTGCCCTTTTGTGGACCTAA	97051586	chr3	97051527	-	FALSE	rn|3q34	ENSRNOT00000030909	405957	NM_001001069	olfactory receptor 760	chr3:97051586-97051527	GO:0050911|GO:0004984|GO:0007186|GO:0005886|GO:0004930|GO:0016021	NM_001001069	NP1396598	Rn.142765
A_44_P146733	2.61659	2.06707	1.47928	1.93599	1.94559	1.38641	1.95814	3.20767	A	A	A	A	A	A	A	A	Olr784	Rattus norvegicus olfactory receptor 784 (Olr784), mRNA [NM_001000604]	TCCTGGGACTCTCCAATAAGTGGGGAATCCAGTTGATTCTCTTCCTCTTTTCTTCTATGT	97600036	chr3	97599977	-	FALSE	rn|3q34	ENSRNOT00000047274	404793	NM_001000604	olfactory receptor 784	chr3:97600036-97599977	GO:0050911|GO:0004984|GO:0007186|GO:0016021	NM_001000604	NP1479365	Rn.142747
A_43_P15597	5.47525	4.73691	4.82337	4.99252	5.77712	5.39232	4.83542	4.96406	P	P	P	P	P	P	P	P	Steap3	Rattus norvegicus STEAP family member 3, metalloreductase (Steap3), mRNA [NM_133314]	TTCATTAAATTGGTCCCTAATGAGAATGACAGGGGACCCCTGTTGCCTGTATGCAGAGAA	57397924	chrUn	57397866	+	FALSE		ENSRNOT00000071388	170824	NM_133314	STEAP family member 3, metalloreductase	chrUn:57397866-57397924	GO:0052851|GO:0043065|GO:0009306|GO:0000293|GO:0005886|GO:0005771|GO:0005623|GO:0006915|GO:0008823|GO:0055072|GO:0046872|GO:0007049|GO:0015677|GO:0006826|GO:0016021|GO:0010008|GO:0055114|GO:0005768	NM_133314	TC575152	Rn.16304
A_43_P20016	6.06064	6.42438	6.36122	6.07191	6.14628	6.13024	6.26208	6.21094	P	P	P	P	P	P	P	P	Mex3c	Rattus norvegicus mex-3 RNA binding family member C (Mex3c), mRNA [NM_001107377]	GCCGAGCAAGAATGATGTCCAACTATCGAAATGATAGTTCTAGTTCTCTAGGAAGTGGTT	70374033	chr18	70373974	+	FALSE	rn|18q12.2	ENSRNOT00000041227	307271	NM_001107377	mex-3 RNA binding family member C	chr18:70373974-70374033	GO:0097009|GO:0003415|GO:0045598|GO:0003723|GO:0008270|GO:0043231	NM_001107377	TC590701	Rn.8138
A_44_P506956	4.73385	4.42819	4.85902	4.1019	5.08375	4.57494	4.95481	5.11736	P	P	P	P	P	P	P	P		BQ208586 UI-R-DY1-cnu-i-24-0-UI.s1 NCI_CGAP_DY1 Rattus norvegicus cDNA clone IMAGE:7334978 3', mRNA sequence [BQ208586]	AGCACTCCCGTCCAGAGGACAGAAATAACAACAGAACAGAACAGGGAGAGCCAGCCGTGC	144251341	chr5	144251282	+	FALSE	rn|5q36			BQ208586		chr5:144251282-144251341				Rn.14970
A_43_P15466	9.03923	9.43767	9.44801	9.29092	8.61646	9.00942	9.01438	8.41532	P	P	P	P	P	P	P	P	Pde5a	Rattus norvegicus phosphodiesterase 5A, cGMP-specific (Pde5a), mRNA [NM_133584]	TTGCATTGCTGATTGCCGCTTTAAGCCATGATTTGGACCATCGTGGTGTGAACAACTCAT	219515891	chr2	219515832	+	FALSE	rn|2q42	ENSRNOT00000019638	171115	NM_133584	phosphodiesterase 5A, cGMP-specific	chr2:219515832-219515891	GO:0047555|GO:0046069|GO:0046068|GO:0046872|GO:0005829|GO:0042130|GO:0030553|GO:0045907|GO:0043406|GO:0060282|GO:0042311|GO:0002678|GO:0032496|GO:0010613|GO:0001666|GO:0043065|GO:0004114|GO:0007614|GO:0004112|GO:0033574|GO:0007399|GO:0007165|GO:0002026|GO:0055119|GO:0055118	NM_133584	TC574375	Rn.10861
A_44_P928636	6.92241	6.59137	7.33885	6.97297	7.32833	7.04163	7.39285	7.18234	P	P	P	P	P	P	P	P	LOC681006	PREDICTED: Rattus norvegicus hypothetical protein LOC681006 (LOC681006), mRNA [XM_002728900]	GCGTAAAATGGAGCCTCCCAAGACCTTCATGAGAAAGCTACCCATCACACCAGGATACTG	265302634	chr1	265301725	-	FALSE	rn|1q55		681006	XM_002728900	hypothetical protein LOC681006	chr1:265302634-265301725		XM_002728900
A_44_P591147	5.97709	5.87616	5.59213	5.93137	6.11211	6.05228	5.62632	5.66125	P	P	P	P	P	P	P	P	Samt4	PREDICTED: Rattus norvegicus spermatogenesis associated multipass transmembrane protein 4 (Samt4), transcript variant X2, mRNA [XM_006227311]	AGCTGTGTTCCCTATAGGGGTCCTGACTGCAACCATGGCACTTTTTGGTGTGATAATATT	43197935	chrX	43197876	-	FALSE	rn|Xq21	ENSRNOT00000029966	685774	XM_006227311	spermatogenesis associated multipass transmembrane protein 4	chrX:43197935-43197876	GO:0005198|GO:0005923	XM_006227311
A_44_P762313	4.95308	5.72613	4.82083	5.40451	4.1163	4.81528	5.49959	4.21059	P	P	P	P	P	P	P	P			GTGGTATCATAGAGGCTAGGCAAAGAAGACTGTAAACAGAGCTTAAAAGTGAGAGGGAAC	227111317	chr1	227111258	+	FALSE	rn|1q51					chr1:227111258-227111317			TC603754
A_44_P1007110	9.09982	9.39115	8.97666	9.38626	9.04433	9.55362	7.91549	8.89642	P	P	P	P	P	P	P	P	Svip	Rattus norvegicus small VCP/p97-interacting protein (Svip), mRNA [NM_001271084]	AAAGAGTCAGACTGTATCATTAGTGCCCTTTAGTGTGATCCTAAAACTAAATATACTAAA	101803749	chr1	101803690	-	FALSE	rn|1q22		499157	NM_001271084	small VCP/p97-interacting protein	chr1:101803749-101803690	GO:0005886|GO:0000139|GO:0030868|GO:0070062	NM_001271084	TC596178	Rn.77399
A_44_P168942	6.27798	6.2245	6.16352	6.31161	6.42307	6.2769	6.58787	6.26977	P	P	P	P	P	P	P	P			CTGTCTACATCATTATGGAACTGGTCCCAGCAAAGGACCAGATAGGAGCAGAACTTGATT					FALSE
A_44_P326350	6.5756	6.90333	7.04163	6.82685	6.79239	6.9393	7.11776	7.32283	P	P	P	P	P	P	P	P	Wrap73	Rattus norvegicus WD repeat containing, antisense to TP73 (Wrap73), mRNA [NM_001014262]	AGCAGACTCCCTCTTCATTCTGTGTGCCATGTACAGACGGGGGATTGTGCAGGTCTGGTC	171107522	chr5	171106442	+	FALSE	rn|5q36	ENSRNOT00000019873	366515	NM_001014262	WD repeat containing, antisense to TP73	chr5:171106442-171107522	GO:0005813	NM_001014262	TC578088	Rn.30003
A_43_P21008	8.82497	8.98289	8.55971	8.95158	8.86763	8.95462	9.18726	8.97239	P	P	P	P	P	P	P	P	Celf5	Rattus norvegicus CUGBP, Elav-like family member 5 (Celf5), mRNA [NM_001135603]	TGGCACTGTCAGCCTTAATGGTCTGCCTGCTACACCCATCGCGCCTGCCTCTGGGCTACA	9727949	chr7	9727812	+	FALSE	rn|7q11	ENSRNOT00000061219	314647	NM_001135603	CUGBP, Elav-like family member 5	chr7:9727812-9727949	GO:0000166|GO:0003676	NM_001135603		Rn.12319
A_44_P386383	2.04696	2.97491	3.17593	4.15695	3.47264	1.41813	1.98947	2.4202	A	A	A	A	A	A	P	A	Scn9a	Rattus norvegicus sodium channel, voltage-gated, type IX, alpha (Scn9a), mRNA [NM_133289]	TCTAAAGAAAGCAATCAAGAATTGCTCCCAGAAAATGAGTAAGTAGCCATGAATATATGG	48438910	chr3	48438851	-	FALSE	rn|3q21	ENSRNOT00000065126	78956	NM_133289	sodium channel, voltage-gated, type IX, alpha	chr3:48438910-48438851	GO:0006954|GO:0086010|GO:0043179|GO:0005248|GO:0009636|GO:0035725|GO:0001518|GO:0031402|GO:0009791|GO:0048266|GO:0019228	NM_133289	TC614409	Rn.88082
A_44_P947573	1.45523	1.4951	2.28555	1.38486	1.7106	2.26877	1.99452	2.87536	A	A	A	A	A	A	A	A			CCCACACGCCAATACATCTTTGTTTAGCAAGTGAGTGTCCCAGAACTCCTTTGTAGACTA	5129350	chr17	5129291	-	FALSE	rn|17p14					chr17:005129350-005129291			TC607422
A_42_P728278	9.00714	9.04876	8.65565	9.0226	8.99458	9.12387	8.84952	8.95902	P	P	P	P	P	P	P	P	Mrpl2	Rattus norvegicus mitochondrial ribosomal protein L2 (Mrpl2), mRNA [NM_001034136]	AAGAGTCGTATCAAGTACACAGTTAAACCAGTGAAGATGAGGAAGTCTGGGGGTCGAGAC	10017808	chr9	10017749	+	FALSE	rn|9q12	ENSRNOT00000024380	301240	NM_001034136	mitochondrial ribosomal protein L2	chr9:10017749-10017808	GO:0005739|GO:0003735|GO:0005840|GO:0006412	NM_001034136	TC614703	Rn.102111
A_44_P175495	7.40783	5.17938	7.98488	5.10107	8.20778	5.17405	9.08136	7.69727	P	P	P	P	P	P	P	P	Cxcl11	Rattus norvegicus chemokine (C-X-C motif) ligand 11 (Cxcl11), mRNA [NM_182952]	AGTGAAAGTGGTCAAAATGGCAGCAATCAAGGAAGTTTCTGTAATTTACCCGAGTAACGG	17252251	chr14	17252192	+	FALSE	rn|14p22	ENSRNOT00000031667	305236	NM_182952	chemokine (C-X-C motif) ligand 11	chr14:17252192-17252251	GO:0008009|GO:0070098|GO:0048248|GO:0042379|GO:0005615|GO:0010818|GO:0006955|GO:0006935|GO:0060326|GO:0042127|GO:0030816|GO:0043950|GO:0008201|GO:0051281	NM_182952	TC579839	Rn.13664
A_44_P510345	15.543	14.7221	14.5604	14.9777	15.0794	14.8146	14.6941	14.7349	P	P	P	P	P	P	P	P		Uncharacterized protein [Source:UniProtKB/TrEMBL;Acc:M0R7L3] [ENSRNOT00000070969]	AATTCTGCTTCACAATGATAGGAAGAGCCGACATCGAAGGATCAAAAAGCGACGTCGCTA	446922	chrUn	446863	-	FALSE		ENSRNOT00000070969		AY539885		chrUn:446922-446863				Rn.180057
(+)E1A_r60_3	2.609	2.50824	2.45816	2.34166	2.83953	2.61381	2.70559	2.40644	A	A	A	A	A	A	A	A		Unknown						pos
A_44_P421742	2.56691	2.66659	3.26401	2.73368	3.73269	2.61201	3.17161	3.35212	A	A	A	A	A	A	A	A		Rattus norvegicus similar to putative pheromone receptor (Go-VN4) (LOC292506), mRNA [XM_218145]	GGATGCTGGGTATAGGTATTCTGACCCCTGCAAGAAGTCTACAGTCACAGAAACTACTAA					FALSE				XM_218145
A_44_P1050809	6.65423	6.9595	5.84074	6.94746	6.38062	6.59749	6.25669	7.12145	P	P	P	P	P	P	P	P	Ccdc184	Rattus norvegicus similar to expressed sequence AI836003 (Ccdc184), mRNA [NM_001024909]	CAAAACGTACGTGCTTCTTATAGGTCAGGGAGAGAGACTCCCTCAAAGAAGGATTTGTAG	136887736	chr7	136887677	+	FALSE	rn|7q36	ENSRNOT00000031157	500925	NM_001024909	similar to expressed sequence AI836003	chr7:136887677-136887736	GO:0005737	NM_001024909	TC578682	Rn.162016
A_44_P292745	6.07719	5.68206	7.46673	5.78667	6.54005	6.67022	7.6554	7.30462	P	P	P	P	P	P	P	P	Sfrp4	Rattus norvegicus secreted frizzled-related protein 4 (Sfrp4), mRNA [NM_053544]	AGTGGTTGCAATGAGGTCACAACTGTGGTCGATGTAAAAGAGATCTTCAAGTCTTCATCA	53127595	chr17	53127536	-	FALSE	rn|17q11	ENSRNOT00000025645	89803	NM_053544	secreted frizzled-related protein 4	chr17:53127595-53127536	GO:0008406|GO:0017147|GO:0060429|GO:0008285|GO:0090263|GO:0043434|GO:0005634|GO:0007409|GO:0005615|GO:0043433|GO:0046697|GO:0005737|GO:0046329|GO:0016055|GO:0090090|GO:0032355|GO:0001944|GO:0042813|GO:0007565|GO:0043065|GO:0009986|GO:2000119|GO:0060056|GO:0055062|GO:0051384|GO:0007275|GO:0030165|GO:0032589|GO:0010628|GO:0045606|GO:0007420|GO:0002092	NM_053544	TC576828	Rn.10788
A_44_P499166	4.54654	4.69803	4.24708	4.46829	5.66224	5.35133	4.12139	4.50349	A	P	P	P	P	P	P	P	Mtmr7	Rattus norvegicus myotubularin related protein 7 (Mtmr7), mRNA [NM_001107312]	TAACCCAAGACAATTTAAAAAGCTCAGACCCCGATCTTTCAGTGAATAGTGATCAAGAGT	55072587	chr16	55072528	+	FALSE	rn|16q12.1	ENSRNOT00000065327	306490	NM_001107312	myotubularin related protein 7	chr16:55072528-55072587	GO:0016020|GO:0046855|GO:0046856|GO:0004725|GO:0005829	NM_001107312	TC586472	Rn.12785
A_44_P140314	7.87376	7.92384	7.98145	7.78432	8.30801	8.44411	8.60451	8.84881	P	P	P	P	P	P	P	P	Cdc25c	Rattus norvegicus cell division cycle 25C (Cdc25c), mRNA [NM_001107396]	TGTCTGGGAAGTTCCAGAGTGTGATCGAGAGGTTTTATATCATTGATTGCCGTTATCCGT	27208696	chr18	27208637	-	FALSE	rn|18p12	ENSRNOT00000037368	307511	NM_001107396	cell division cycle 25C	chr18:27208696-27208637	GO:0005515|GO:0048471|GO:0005737|GO:0019901|GO:0050699|GO:0000086|GO:0005634|GO:0007283|GO:0004725|GO:0051301	NM_001107396		Rn.162298
A_43_P14255	9.72594	9.86177	9.69098	9.74522	9.49162	9.60979	9.94791	9.50571	P	P	P	P	P	P	P	P	Tet2	PREDICTED: Rattus norvegicus tet methylcytosine dioxygenase 2 (Tet2), transcript variant X2, mRNA [XM_006224264]	TGTGGTTAACTCGTTAGGAAGTTTTTTGCAGTTTGACACTAAGATAACTGAATCTCCGTG	231013271	chr2	231013212	-	FALSE	rn|2q43		310859	XM_006224264	tet methylcytosine dioxygenase 2	chr2:231013271-231013212	GO:0030097|GO:0001822|GO:0006211|GO:0080182|GO:0009791|GO:0008198|GO:0006493|GO:0045944|GO:0080111|GO:0030099|GO:0008270|GO:0070579|GO:0055114	XM_006224264	TC617700	Rn.141338
A_44_P441304	2.70603	3.19254	2.95004	1.26023	2.82585	1.90732	2.06013	2.07784	A	A	A	A	A	A	A	A		AI412323 EST240621 Normalized rat brain, Bento Soares Rattus sp. cDNA clone RBRDV18 3' end, mRNA sequence [AI412323]	CCATTATCCAGCTCCATTAAAATGAGAAGAAAAAATGTGCTAAGTTGACCTAAATATGCC	75906016	chr10	75905957	-	FALSE	rn|10q26			AI412323		chr10:075906016-075905957				Rn.2567
A_44_P1045748	7.19603	7.38945	6.96666	7.51572	6.94213	7.15296	6.9112	7.19164	P	P	P	P	P	P	P	P	Lpin2	Rattus norvegicus lipin 2 (Lpin2), mRNA [NM_001108236]	ATGCTTACACACAAGTCGGAGTTCCAGACTGTAGGATATTCACTGTGAATCCAAAGGGTG	110452189	chr9	110452130	+	FALSE	rn|9q38	ENSRNOT00000020476	316737	NM_001108236	lipin 2	chr9:110452130-110452189	GO:0006629|GO:0045944|GO:0016311|GO:0003713|GO:0005789|GO:0008195|GO:0005829	NM_001108236	TC599760	Rn.136026
A_44_P449297	6.41476	6.27262	6.58008	6.19934	6.51832	6.29127	6.21857	6.17807	P	P	P	P	P	P	P	P		AI236783 EST233345 Normalized rat ovary, Bento Soares Rattus sp. cDNA clone ROVDK47 3' end, mRNA sequence [AI236783]	CTCAGACAATCAGTGTTAAGTGTTTTCAGGCACTACAGTTTGTGTTGCTCAGAACAGTCT	107349452	chr2	107349393	-	FALSE	rn|2q24			AI236783		chr2:107349452-107349393				Rn.1078
A_44_P433425	11.5151	11.5206	11.2733	11.7272	11.4816	11.6785	11.5701	11.3055	P	P	P	P	P	P	P	P	Pdhb	Rattus norvegicus pyruvate dehydrogenase (lipoamide) beta (Pdhb), mRNA [NM_001007620]	CGGCCATTCGTGATGATAATCCAGTGGTGATGCTAGAGAATGAACTGATGTATGGAGTTG	18740642	chr15	18740251	+	FALSE	rn|15p14	ENSRNOT00000010545	289950	NM_001007620	pyruvate dehydrogenase (lipoamide) beta	chr15:18740251-18740642	GO:0005739|GO:0006099|GO:0005759|GO:0006006|GO:0005634|GO:0004738|GO:0004739|GO:0045254|GO:0006086	NM_001007620	TC577230	Rn.102424
A_44_P523190	6.1878	6.41503	5.86794	6.25571	6.2532	6.42763	6.33547	6.51636	P	P	P	P	P	P	P	P	RGD1311756	Rattus norvegicus similar to hypothetical protein FLJ20950 (RGD1311756), mRNA [NM_001173557]	AGATTGTTGAAGATGCCGTGAAGCAAGGAGTTCTCAAGACACCAATCCCCATATTAACTT	125110833	chr6	125107693	+	FALSE	rn|6q32	ENSRNOT00000005903	362769	NM_001173557	similar to hypothetical protein FLJ20950	chr6:125107693-125110833	GO:0005739	NM_001173557	TC614144	Rn.3768
A_44_P711996	5.57849	5.52868	5.47762	5.44358	5.39597	5.39882	5.36207	5.53594	P	P	P	P	P	P	P	P		AI175248 EST218783 Normalized rat muscle, Bento Soares Rattus sp. cDNA clone RMUCE80 3' end, mRNA sequence [AI175248]	CAGCAGTTCTTTGGTCTTTTTAGCCAACTAGCAAGAGAGACTAGCCTAAGAAATCCATGT	59470168	chr17	59470109	-	FALSE	rn|17q12.1			AI175248		chr17:059470168-059470109				Rn.54975
A_44_P389255	5.7074	5.70663	5.42332	5.40935	6.10591	5.89061	5.31853	5.60476	P	P	P	P	P	P	P	P			CCTGTTTGATAGTCACATGCTATGGTTCCTGAGACAGAAAGGCCATCATCCGAGCTGGCA	75232361	chr2	75232302	+	FALSE	rn|2q22					chr2:075232302-075232361
A_44_P102952	1.54131	1.61748	1.58608	1.28493	1.92877	1.54649	2.11316	1.32529	A	A	A	A	A	A	A	A			CACCTCCATTTTGGGATCACAATGGCAACATATCTGAGTTGCCTCTTGTGAAGGTTGTCT					FALSE
A_43_P18207	6.74257	6.9112	6.97329	6.62023	6.90182	6.87362	7.0522	7.4482	P	P	P	P	P	P	P	P	Ecd	ecdysoneless homolog (Drosophila) [Source:MGI Symbol;Acc:MGI:1917851] [ENSRNOT00000008553]	AGGAGGTGTTCCCGCCCACATGTATGGCATGACAAAGTTTGGAGACAATATTGAGGATGA	4201165	chr15	4198040	+	FALSE	rn|15p16	ENSRNOT00000008553	688968	XM_006251675	ecdysoneless homolog (Drosophila)	chr15:4198040-4201165	GO:0005737|GO:0008283|GO:0005730|GO:0005634|GO:2000045	XM_006251675	TC616272	Rn.105709
A_44_P728387	10.0513	9.89721	10.0157	9.93574	10.3951	10.1147	9.58875	9.64305	P	P	P	P	P	P	P	P		AW915320 EST346624 Normalized rat embryo, Bento Soares Rattus sp. cDNA clone RGICU04 5' end, mRNA sequence [AW915320]	CCAGAATCCTGCCTTGATGTATTCACAAAATTAACGGCCTGACAGACCTTTCAAGTCACC					FALSE				AW915320						Rn.22719
A_44_P274976	10.2563	10.8565	10.9558	10.9011	10.2699	11.3231	11.7956	11.9707	P	P	P	P	P	P	P	P	Aldh1l2	Rattus norvegicus aldehyde dehydrogenase 1 family, member L2 (Aldh1l2), nuclear gene encoding mitochondrial protein, mRNA [NM_001191778]	GGCACCAAATTACTGACATCACCTTCGATACTGTAGTTTAAATCCTGGTAAACTAACTGT	22450291	chr7	22450232	+	FALSE	rn|7q13	ENSRNOT00000059639	299699	NM_001191778	aldehyde dehydrogenase 1 family, member L2	chr7:22450232-22450291	GO:0005739|GO:0009058|GO:0016620|GO:0008168|GO:0016742	NM_001191778	TC595157	Rn.17900
ETG02_36680	1.40625	1.48256	1.30946	1.19551	1.3566	1.24201	1.37166	1.41506	A	A	A	A	A	A	A	A		Unknown						pos
A_44_P714618	7.46439	6.89721	7.45065	7.43331	6.06651	5.8965	6.41086	7.52778	P	P	P	P	P	P	P	P	Arl4c	PREDICTED: Rattus norvegicus ADP-ribosylation factor-like 4C (Arl4c), transcript variant 1, mRNA [XM_003754546]	GTTAAGAGTCTCAGTTGATTTCTGTAATGTTTGACCTAATAAATGCCCATTTCATCTGTG	87615638	chr9	87615579	-	FALSE	rn|9q35		367311	XM_003754546	ADP-ribosylation factor-like 4C	chr9:87615638-87615579	GO:0008150|GO:0003674|GO:0005737|GO:0005886|GO:0043014|GO:0032456|GO:0005575	XM_003754546	TC586051
A_44_P552817	2.03002	1.6651	1.86852	1.30617	3.34316	3.00757	2.16485	1.34379	A	A	A	A	A	A	A	A	Akr1d1	Rattus norvegicus aldo-keto reductase family 1, member D1 (Akr1d1), mRNA [NM_138884]	GTCATCCCTAAAAGTACTACCCCTGAAAGGATCAAAGAAAACTTTCAGATCTTTGACTTC	65001369	chr4	64996336	+	FALSE	rn|4q22	ENSRNOT00000017675	192242	NM_138884	aldo-keto reductase family 1, member D1	chr4:64996336-65001369	GO:0006707|GO:0005737|GO:0006699|GO:0030573|GO:0008209|GO:0007586|GO:0016491|GO:0047787|GO:0008207|GO:0047568|GO:0055114|GO:0005829	NM_138884	TC574558	Rn.25716
A_43_P23108	9.60917	9.35384	9.53932	9.46738	9.49889	9.41126	9.76671	9.94759	P	P	P	P	P	P	P	P	Mcm7	Rattus norvegicus minichromosome maintenance complex component 7 (Mcm7), mRNA [NM_001004203]	ATGAGACGGTACATTGCCATGTGCCGCGAGAGGCAGCCCACAGTGCCTGACTCTCTGGCT	17609371	chr12	17608669	-	FALSE	rn|12q11	ENSRNOT00000001825	288532	NM_001004203	minichromosome maintenance complex component 7	chr12:17609371-17608669	GO:0042555|GO:0006355|GO:0006200|GO:0008283|GO:0071310|GO:0042493|GO:0005730|GO:0005634|GO:0003677|GO:0005524|GO:0006974|GO:0003678|GO:0005829|GO:0006260|GO:0042325|GO:0005737|GO:0004003|GO:0003697|GO:0071364|GO:0006270|GO:0006268|GO:0008094	NM_001004203	TC574831	Rn.113
A_44_P470186	4.74449	4.58433	4.95973	4.84899	4.69652	4.15853	4.00977	3.29487	A	P	P	P	A	P	P	P		FQ194063 Rattus norvegicus spleen Sprague-Dawley Rattus norvegicus cDNA clone TL0AEA71YB15 3', mRNA sequence [FQ194063]	TTTGCCTTTACAGGCACACAGGTCACAAAGTCTAACTGAAGAAGAAATCGGACGAGCCTA	6963902	chr10	6963843	-	FALSE	rn|10q12			FQ194063		chr10:6963902-6963843				Rn.229052
A_44_P299123	5.64366	5.77455	5.85798	5.25053	5.98518	5.52011	5.75372	5.68602	P	P	P	P	P	P	P	P	Nphp1	Rattus norvegicus nephronophthisis 1 (juvenile) (Nphp1), mRNA [NM_001106506]	TGCTCTGGAACCAAGTAAAAGGAGAGATATTTACCAAAGATGTATCCAGTTAAAACAGGC	115314995	chr3	115314018	-	FALSE	rn|3q36		296136	NM_001106506	nephronophthisis 1 (juvenile)	chr3:115314995-115314018	GO:0035845|GO:0008150|GO:0003674|GO:0060041|GO:0031514|GO:0005911|GO:0035869|GO:0030030|GO:0048515|GO:0032391|GO:0034613|GO:0005575	NM_001106506	TC589120	Rn.32745
(+)E1A_r60_a97	14.4665	14.4981	14.7378	14.5528	14.6657	14.4926	14.4182	14.546	P	P	P	P	P	P	P	P		Unknown						pos
A_44_P960266	12.7222	12.5392	12.8032	12.6832	12.6696	12.5593	12.7877	12.9439	P	P	P	P	P	P	P	P	Fam57a	PREDICTED: Rattus norvegicus family with sequence similarity 57, member A (Fam57a), mRNA [XM_002727796]	ATTCACTATCTGTGGACTTCTAAAGGACTGGATGGTTTTGTCTCAAATTTTGAGTTTCAG	63563024	chr10	63562965	+	FALSE	rn|10q24		100360533	XM_002727796	family with sequence similarity 57, member A	chr10:63562965-63563024	GO:0016021	XM_002727796	TC608393	Rn.164542
A_44_P866691	5.95375	6.24087	6.20818	6.14333	6.00797	6.17533	6.21431	6.00494	P	P	P	P	P	P	P	P		AI072569 UI-R-C2-nn-a-01-0-UI.s1 UI-R-C2 Rattus norvegicus cDNA clone UI-R-C2-nn-a-01-0-UI 3', mRNA sequence [AI072569]	CGGTCGAACCTCTCGGCCGCGAGCCAACTCGGGAGTGGAGGTTCTGGATCCCGGGAGGCG	61543247	chr15	61543188	-	FALSE	rn|15q12			AI072569		chr15:061543247-061543188				Rn.144631
A_42_P843592	9.4661	9.35125	9.36774	9.3071	9.56121	9.42888	9.23652	9.01419	P	P	P	P	P	P	P	P	Nudcd1	PREDICTED: Rattus norvegicus NudC domain containing 1 (Nudcd1), transcript variant X1, mRNA [XM_006241614]	CTTGTTGGGATAGTCGTATAGGATAGATATTAATGCATTTGTCTCACTAAGTTCCCCTTA	80254500	chr7	80254441	-	FALSE	rn|7q31		362906	XM_006241614	NudC domain containing 1	chr7:80254500-80254441	GO:0005737|GO:0005634	XM_006241614	TC596721	Rn.3282
A_44_P621980	7.1935	7.2411	7.19828	7.31416	7.36312	7.69798	7.95424	8.18276	P	P	P	P	P	P	P	P		Rat calbindin D28 mRNA, complete cds. [M31178]	TATAATGGTGACATGGAAAAAATACTGCTGGATGCGCAGATGAATCTGGACGAAGCATCT	30480317	chr5	30480258	+	FALSE	rn|5q13			M31178		chr5:30480258-30480317				Rn.3908
A_42_P468231	3.82455	4.06218	3.99981	3.76716	4.46546	4.39288	3.96735	4.42793	A	P	P	P	P	P	P	P	Cpne9	Rattus norvegicus copine family member IX (Cpne9), mRNA [NM_001024982]	CAGTGCTGGCTGACAAGCTTTTTGTCCCCAACTTCCGAAAAGGCCTGGCATGATCACCAC	149189052	chr4	149188993	+	FALSE	rn|4q42	ENSRNOT00000067396	297516	NM_001024982	copine family member IX	chr4:149188993-149189052	GO:0005615	NM_001024982	TC576694	Rn.87286
A_44_P405907	1.59165	1.73915	1.98376	1.33269	2.07784	1.67833	2.24441	1.38545	A	A	A	A	A	A	A	A		AA924077 UI-R-A1-du-f-10-0-UI.s1 UI-R-A1 Rattus norvegicus cDNA clone UI-R-A1-du-f-10-0-UI 3', mRNA sequence [AA924077]	AGGAGTTACTTTGGCGTTAACTTAAAAAACTACATTCACACTACACTATGAACACACACA					FALSE				AA924077
A_43_P18448	5.98841	6.35022	6.34464	6.08716	6.46824	6.21262	5.83347	5.47891	P	P	P	P	P	P	P	P		paternally expressed 3 [Source:MGI Symbol;Acc:MGI:104748] [ENSRNOT00000020095]	CCCCAGAAAGACGATGCTGGTGATGCTATCTATGAATGCCAGGACTGTGGGCTGGGCTTT	65523474	chr1	65523415	+	FALSE	rn|1q12	ENSRNOT00000020095		XR_146738		chr1:65523415-65523474			TC624540	Rn.49740
A_44_P352195	2.20043	2.98947	3.9923	2.85882	3.96003	4.05988	2.2566	1.39179	A	A	P	A	A	P	A	A			CCCTCACCTGTGATCGAGACGCCAAGGTGGGTACCATTAAACGGTCAGTGAAGGTACTCA	29622316	chr11	29622257	-	FALSE	rn|11q11					chr11:029622316-029622257
A_44_P534479	2.66706	2.50682	2.48137	2.04235	2.60487	2.73074	2.26468	1.3951	A	A	A	A	A	A	A	A			CTGATGCTGAAGCCAATGCCTTAAAGGAGTCAAGGTTGAGGGAAGAGACTTTTGTGGTTA	987823	chr2	987764	-	FALSE	rn|2q11					chr2:000987823-000987764
A_44_P507813	10.2543	10.3347	10.2536	10.3686	10.0588	10.1151	10.4019	10.5581	P	P	P	P	P	P	P	P	Fam136a	Rattus norvegicus family with sequence similarity 136, member A (Fam136a), mRNA [NM_001106605]	ATGAAACAAAACCCAGTAGGCTAGTGATTTATAGAGAGGAAAAGATCTCCTTTCCAAATC	120547026	chr4	120546967	+	FALSE	rn|4q34	ENSRNOT00000022014	297415	NM_001106605	family with sequence similarity 136, member A	chr4:120546967-120547026	GO:0005739|GO:0005737	NM_001106605	TC592370	Rn.198157
A_43_P12932	5.37779	5.58213	5.29613	5.61751	5.3535	5.62024	5.3928	5.73917	P	P	P	P	P	P	P	P	Stx1a	Rattus norvegicus syntaxin 1A (brain) (Stx1a), mRNA [NM_053788]	AGATCATGATCATCATTTGCTGTGTGATTCTGGGCATCATCATCGCCTGCACCATCGGGG	22738418	chr12	22738359	-	FALSE	rn|12q12	ENSRNOT00000049601	116470	NM_053788	syntaxin 1A (brain)	chr12:22738418-22738359	GO:0005515|GO:0043005|GO:0043008|GO:0016081|GO:0030054|GO:0042641|GO:0005886|GO:0031201|GO:0006886|GO:0045921|GO:0001948|GO:0017156|GO:0000149|GO:0017157|GO:0006836|GO:0043229|GO:0030672|GO:0030141|GO:0030674|GO:0032028|GO:0070044|GO:0046982|GO:0019904|GO:0005623|GO:0008021|GO:0043234|GO:0005484|GO:0047485|GO:0016020|GO:0009629|GO:0019855|GO:0017022|GO:0016021|GO:0070032|GO:0001956|GO:0070033|GO:…	NM_053788	TC576226	Rn.9943
A_44_P321594	1.60052	1.76914	1.67638	1.3407	2.11141	1.7105	2.28308	1.40347	A	A	A	A	A	A	A	A	Fam135b	PREDICTED: Rattus norvegicus family with sequence similarity 135, member B (Fam135b), transcript variant X1, mRNA [XM_001072719]	TTATTCAACACATCCAGTTGTACAACCTCTCCATATCCAGAATTAGCTTCATCGGCCATT	109169219	chr7	109167833	-	FALSE	rn|7q34	ENSRNOT00000006966	315069	XM_001072719	family with sequence similarity 135, member B	chr7:109169219-109167833		XM_001072719
AT_nD_5	2.38074	1.30574	2.53486	1.41014	2.2141	1.85403	1.49157	1.58529	A	A	A	A	A	A	A	A		Unknown						pos
A_44_P648613	7.54626	7.53801	7.39094	7.408	7.68645	7.62854	7.24762	7.09359	P	P	P	P	P	P	P	P	LOC691280	PREDICTED: Rattus norvegicus zinc finger protein 709-like (LOC691280), transcript variant X2, mRNA [XM_006225609]	GAAGAAACCGTAATATGTCCTGGAAGTTTTAAAGAACAGAAACAGCGTCAAAAAGTATTC	164915879	chr5	164915820	-	FALSE	rn|5q36		691280	XM_006225609	similar to Zinc finger protein 180 (HHZ168)	chr5:164915879-164915820		XM_006225609	TC612474
A_44_P391939	11.7188	11.7521	11.5601	11.573	11.7455	11.3642	11.4631	11.1944	P	P	P	P	P	P	P	P	Lima1	Rattus norvegicus LIM domain and actin binding 1 (Lima1), mRNA [NM_001191615]	TCTCCATTAGAACCCGAGTCTCCGGGTTGGCCTGGCTTTGGAGACACCACGACTGCTAAA	138519532	chr7	138519473	-	FALSE	rn|7q36	ENSRNOT00000066908	300228	NM_001191615	LIM domain and actin binding 1	chr7:138519532-138519473	GO:0003785|GO:0030835|GO:0005737|GO:0001725|GO:0051015|GO:0005886|GO:0008270|GO:0015629|GO:0051017|GO:0005925|GO:0031529	NM_001191615		Rn.43951
A_44_P749094	5.92324	6.30176	6.00915	6.40698	5.86296	6.4961	6.66167	6.24143	P	P	P	P	P	P	P	P	Syne1	PREDICTED: Rattus norvegicus spectrin repeat containing, nuclear envelope 1 (Syne1), transcript variant X1, mRNA [XM_003753166]	CTACCAGGAGCAAATTGCCTCTTTGAATTCCAAATGCAAGATGCTGACGATGAAAGCCAA	35959533	chr1	35959474	-	FALSE	rn|1p11		499010	XM_003753166	spectrin repeat containing, nuclear envelope 1	chr1:35959533-35959474	GO:0005515|GO:0048471|GO:0005634|GO:0034993|GO:0090286|GO:0005635|GO:0030017|GO:0042803|GO:0042692|GO:0005737|GO:0051015|GO:0043197|GO:0045211|GO:0007030|GO:0009416|GO:0005521|GO:0031965|GO:0005794|GO:0090292|GO:0005819|GO:0005730|GO:0005623|GO:0005102|GO:0030496|GO:0003779|GO:0048814|GO:0040023|GO:0005198|GO:0007420|GO:0048260|GO:0016021|GO:0019899	XM_003753166	TC623749
A_42_P577938	5.81905	6.02622	6.26887	5.64379	6.35365	6.38476	6.30102	6.5133	P	P	P	P	P	P	P	P	Atg9a	Rattus norvegicus autophagy related 9A (Atg9a), mRNA [NM_001014218]	AGTGTTCATCTTGGAGGAGTTGCTGAGTCCCATTGTTACACCCCTCATTCTCATCTTCTG	74468513	chr9	74468352	-	FALSE	rn|9q33	ENSRNOT00000025740	363254	NM_001014218	autophagy related 9A	chr9:74468513-74468352	GO:0005802|GO:0005776|GO:0005794|GO:0005770|GO:0000421|GO:0006914|GO:0031410|GO:0015031|GO:0003674|GO:0005737|GO:0045087|GO:0034067|GO:0031902|GO:0016021|GO:0000045|GO:0005768	NM_001014218	TC616906	Rn.35248
A_44_P101652	4.82219	4.88736	5.32863	4.59462	4.8756	5.1371	4.74809	5.13822	P	P	P	P	P	P	P	P		AI228830 EST225525 Normalized rat brain, Bento Soares Rattus sp. cDNA clone RBRDA08 3' end, mRNA sequence [AI228830]	ATAACAAAACCTACAAATCGCGTACGTTCAAATTACTTCCACCATCCATCAGCTACGGGC	249370354	chr1	249370295	-	FALSE	rn|1q54			AI228830		chr1:249370354-249370295				Rn.83595
A_43_P14875	13.2244	13.1434	13.2181	13.1421	13.2764	13.3431	13.3236	13.4234	P	P	P	P	P	P	P	P	Prep	Rattus norvegicus prolyl endopeptidase (Prep), mRNA [NM_031324]	TCTCTAACCATAGCATATAACCTTAAATAAGTGGGAGACCTCAAGGCAGAGTCCGCTGCA	49144642	chr20	49144583	+	FALSE	rn|20q13		83471	NM_031324	prolyl endopeptidase	chr20:49144583-49144642	GO:0042277|GO:0005737|GO:0004252|GO:0004175|GO:0006508|GO:0005634|GO:0070008|GO:0005829	NM_031324	TC612030	Rn.11058
A_44_P241498	12.5452	12.6018	12.4299	12.797	12.5111	12.5966	12.5099	12.5897	P	P	P	P	P	P	P	P	Map7d1	Rattus norvegicus MAP7 domain containing 1 (Map7d1), mRNA [NM_001109438]	AGCTGTAGAAACTCGGCCCTCTGGGCTACAGAAGGATTCTATGCAGAAAGAGGAGCTGGC	145599901	chr5	145599842	-	FALSE	rn|5q36	ENSRNOT00000065871	681287	NM_001109438	MAP7 domain containing 1	chr5:145599901-145599842	GO:0005737|GO:0015630|GO:0005874|GO:0000226	NM_001109438	TC613474	Rn.39212
A_44_P916246	1.37508	1.42517	1.46956	1.20192	1.96792	1.37994	1.94753	1.27043	A	A	A	A	A	A	A	A		UI-R-C2p-oc-h-01-0-UI.r1 UI-R-C2p Rattus norvegicus cDNA clone UI-R-C2p-oc-h-01-0-UI 5', mRNA sequence [BF551966]	AAAGTACCTGTACAGTGTTCGCTGACCTAAAAGAAAATGTGGAAACTCAAAGATTATGGC	5198287	chr5	5198228	-	FALSE	rn|5q11			BF551966		chr5:5198287-5198228			TC623903	Rn.229077
A_44_P929840	6.83384	6.59514	6.64944	6.74236	7.0536	7.19427	7.21982	7.19994	P	P	P	P	P	P	P	P	Slc39a14	Rattus norvegicus solute carrier family 39 (zinc transporter), member 14 (Slc39a14), mRNA [NM_001107275]	TGATGGCTGAGTTTCTTTAAAAGAGCTTAAATATAGAGTCACAAACATGAGATAGATGCC	50703891	chr15	50703832	-	FALSE	rn|15p11	ENSRNOT00000013067	306009	NM_001107275	solute carrier family 39 (zinc transporter), member 14	chr15:50703891-50703832	GO:0071577|GO:0071578|GO:0005794|GO:0005886|GO:0005783|GO:0006882|GO:0015093|GO:0015684|GO:0005385|GO:0005887|GO:0006826|GO:0006829|GO:0016021|GO:0034755	NM_001107275	TC602151	Rn.7037
A_44_P134186	9.99914	9.99418	9.99605	10.0496	10.0274	10.1385	10.0569	10.1113	P	P	P	P	P	P	P	P	Vps4a	Rattus norvegicus vacuolar protein sorting 4 homolog A (S. cerevisiae) (Vps4a), mRNA [NM_145678]	AGAAAAGTACAGTCAGCAACACACTTCAAGAAGGTTTGTGGTCCTTCTCGAACCAACCCT	36900068	chr19	36898648	+	FALSE	rn|19q12	ENSRNOT00000027607	246772	NM_145678	vacuolar protein sorting 4 homolog A (S. cerevisiae)	chr19:36898648-36900068	GO:0000815|GO:0048471|GO:0017111|GO:0019904|GO:0030496|GO:0008022|GO:0015031|GO:0005524|GO:0000910|GO:0005737|GO:0007049|GO:0031902|GO:0016197|GO:0017048|GO:0016192|GO:0005769|GO:0070062|GO:0051301	NM_145678	TC585708	Rn.12477
A_44_P655694	7.22676	6.94475	7.35316	6.74876	7.1239	6.75787	7.51325	6.67826	P	P	P	P	P	P	P	P	G2e3	PREDICTED: Rattus norvegicus G2/M-phase specific E3 ubiquitin protein ligase (G2e3), transcript variant X3, mRNA [XM_006240080]	CACAAACATGCACACTGTATAGTGATGTTCGGATTGTCTTAGTATTTTATGATAATGTGC	71452347	chr6	71452288	+	FALSE	rn|6q22		299002	XM_006240080	G2/M-phase specific E3 ubiquitin protein ligase	chr6:71452288-71452347	GO:0000209|GO:0004842|GO:0005794|GO:0001824|GO:0008270|GO:2001243	XM_006240080	TC597722
A_42_P728204	1.39754	1.43764	1.477	1.20292	2.55223	1.92058	2.33497	2.83148	A	A	A	A	A	A	A	A	Gimap1	Rattus norvegicus GTPase, IMAP family member 1 (Gimap1), mRNA [NM_001034849]	AGTGAAAAGGATGTTTGGGAAGCAGGTGATGGCGCGCACTGTCGTGGTGTTCACGCGCAA	76832900	chr4	76832841	+	FALSE	rn|4q24	ENSRNOT00000059157	312312	NM_001034849	GTPase, IMAP family member 1	chr4:76832841-76832900	GO:0030217|GO:0005783|GO:0030183|GO:0005525	NM_001034849	TC583996	Rn.153987
A_44_P356903	4.69634	4.43722	4.32852	3.24235	4.33037	4.37846	3.70362	4.52855	A	P	P	P	P	P	P	P		AI406669 EST234956 Normalized rat ovary, Bento Soares Rattus sp. cDNA clone ROVDV74 3' end, mRNA sequence [AI406669]	TAGTAAATAGAGATGTCGCCTGTTGATGTGTAGACAATATCATCTATGTCTGCAGCAAGT	56306391	chr9	56306332	-	FALSE	rn|9q31			AI406669		chr9:056306391-056306332				Rn.129346
A_44_P307208	4.26799	4.70486	4.09838	4.7897	4.78031	4.4976	4.97601	4.95391	P	P	P	P	P	P	P	P	Lppr2	Rattus norvegicus lipid phosphate phosphatase-related protein type 2 (Lppr2), mRNA [NM_001005881]	TACAGCGATGTACGTGACCCTAGTGTTTCGCGTGAAGGGTTCTCGCCTAGTGAAACCTTC	21047264	chr8	21046412	+	FALSE	rn|8q13	ENSRNOT00000016790	300443	NM_001005881	lipid phosphate phosphatase-related protein type 2	chr8:21046412-21047264	GO:0016020|GO:0016021|GO:0008195|GO:0003824	NM_001005881	TC619341	Rn.27122
A_44_P391232	1.41273	1.4478	1.48269	1.20683	1.63747	1.39139	1.95362	1.26934	A	A	A	A	A	A	A	A	Rup2	Rattus norvegicus urinary protein 2 (Rup2), mRNA [NM_001034950]	TGTGAAAGCCTCGATTCTACAGGACTTTGTCGTGTTGGAAGACGTATATGTCAGACTTAT	36681095	chr8	36681036	+	FALSE	rn|8q21	ENSRNOT00000042860	619560	NM_001034950	urinary protein 2	chr8:36681036-36681095	GO:0005576	NM_001034950	TC636244	Rn.144564
A_44_P625125	6.89754	7.18006	6.51887	7.00547	6.02034	6.93236	8.16167	7.31452	P	P	P	P	P	P	P	P			CTTATTTGAGTGTTACTTATCAAGTTGATGCTTTAAGGAGGGGAGTACTGACATTCAGGG	50566910	chr16	50566851	-	FALSE	rn|16q11					chr16:050566910-050566851			TC626659
A_42_P785632	9.97887	9.78386	9.65442	9.92177	9.95171	9.92447	9.84026	9.78508	P	P	P	P	P	P	P	P	Tbp	Rattus norvegicus TATA box binding protein (Tbp), mRNA [NM_001004198]	GTGATTGTTGGTTTAAGGGACAGAACTTTTAAGTGTTCAAGCCACCTGTACAATTGGACT	54407247	chr1	54407188	+	FALSE	rn|1q12	ENSRNOT00000002038	117526	NM_001004198	TATA box binding protein	chr1:54407188-54407247	GO:0001103|GO:0005515|GO:0006352|GO:0003700|GO:0005669|GO:0044212|GO:0006366|GO:0005719|GO:0005634|GO:0007283|GO:0006383|GO:0003677|GO:0005737|GO:0001939|GO:0070491|GO:0005672|GO:0045120|GO:0001940|GO:0045893|GO:0008134	NM_001004198	TC576954	Rn.22712
A_44_P340848	9.05207	9.12299	9.15689	9.05682	9.02357	9.2276	9.19573	8.93562	P	P	P	P	P	P	P	P		BI290714 UI-R-DK0-cfy-e-07-0-UI.s1 UI-R-DK0 Rattus norvegicus cDNA clone UI-R-DK0-cfy-e-07-0-UI 3', mRNA sequence [BI290714]	ACAAAGGTACAGAAAATACCTGCCTGATACTAATTTTTCACCATGAAAATCCAAAATGGC	30893794	chr8	30893735	-	FALSE	rn|8q13			BI290714		chr8:030893794-030893735				Rn.6858
A_44_P424174	3.68858	3.44599	3.83039	4.02844	4.22424	4.15257	3.96713	4.71263	A	P	P	P	P	P	P	A	Phyhip	Rattus norvegicus phytanoyl-CoA 2-hydroxylase interacting protein (Phyhip), mRNA [NM_001017376]	CAGTGTGGAGGATGGAGAGCTGATCTTCCGCCATGCTCAGGACCTCATCCTGGAGATCAT	50870132	chr15	50870073	+	FALSE	rn|15p11	ENSRNOT00000074912	290356	NM_001017376	phytanoyl-CoA 2-hydroxylase interacting protein	chr15:50870073-50870132		NM_001017376	TC575020	Rn.11689
A_42_P672545	7.40758	5.81572	7.35055	6.14876	8.73644	6.68303	6.42763	6.14471	P	P	P	P	P	P	P	P	Serinc2	Rattus norvegicus serine incorporator 2 (Serinc2), mRNA [NM_001031656]	AACTCAGGTCTGCTACAAGCCTCTGTCGTAACCTTGTATACAATGTTTGTCACCTGGTCT	149284445	chr5	149284386	-	FALSE	rn|5q36	ENSRNOT00000017577	313057	NM_001031656	serine incorporator 2	chr5:149284445-149284386	GO:0006665|GO:0015194|GO:0005886|GO:0015825|GO:0005789|GO:0051347|GO:0006658|GO:0070062	NM_001031656	TC577144	Rn.144273
A_44_P280933	8.26143	8.25361	8.13833	8.35089	8.37543	8.64333	8.52857	8.66081	P	P	P	P	P	P	P	P	Vars	Rattus norvegicus valyl-tRNA synthetase (Vars), mRNA [NM_053292]	CACATCCCAAGGTCGAGACATTAACCTGGATGTGAACAGGATCCTGGGGTACCGTCACTT	3877054	chr20	3876868	-	FALSE	rn|20p12	ENSRNOT00000001160	25009	NM_053292	valyl-tRNA synthetase	chr20:3877054-3876868	GO:0005739|GO:0004832|GO:0002161|GO:0006438|GO:0005524	NM_053292	TC577386	Rn.12314
A_44_P332520	1.44464	1.4817	1.50114	1.2208	1.68806	1.41121	1.974	1.27487	A	A	A	A	A	A	A	A	Olr427	Rattus norvegicus olfactory receptor 427 (Olr427), mRNA [NM_001000823]	TCTCCTACGTGGGATGCCTAGTACAGATGTACTTCTTTATAGCATTAGCAAACACTGATA	16670911	chr3	16670852	+	FALSE	rn|3q11	ENSRNOT00000047764	405112	NM_001000823	olfactory receptor 427	chr3:16670852-16670911	GO:0050911|GO:0004984|GO:0007186|GO:0005886|GO:0004930|GO:0016021	NM_001000823	NP1479229	Rn.143015
A_44_P246202	12.9442	13.2642	13.0434	13.2139	12.9113	12.9091	13.2093	14.0758	P	P	P	P	P	P	P	P			GCCAAATACAAGCATGATTTGGACTTTACAATCGACCTGGACTTCAAGGGTCAGTTGTAT	117025992	chr6	117025933	-	FALSE	rn|6q31					chr6:117025992-117025933
A_44_P516257	8.23428	7.98523	8.33315	8.09067	8.28839	8.09522	7.91258	8.36485	P	P	P	P	P	P	P	P		BI301193 UI-R-DK0-cdx-e-03-0-UI.s2 UI-R-DK0 Rattus norvegicus cDNA clone UI-R-DK0-cdx-e-03-0-UI 3', mRNA sequence [BI301193]	GAGCCCATATATTAAACTCTTAAATAGATCCTTTGAGTTCAGCGTCCAGTCAAGGAGAGG	14297429	chr19	14297370	-	FALSE	rn|19p11			BI301193		chr19:014297429-014297370				Rn.3659
A_44_P212703	1.45658	1.50046	1.51069	1.23092	1.71674	1.42288	1.99173	1.27983	A	A	A	A	A	A	A	A	Kcnq1	Rattus norvegicus potassium voltage-gated channel, KQT-like subfamily, member 1 (Kcnq1), mRNA [NM_032073]	AGAAATTCCAGCAAGCACGGAAGCCCTACGATGTGCGAGATGTCATCGAGCAGTACTCCC	203736907	chr1	203733028	+	FALSE	rn|1q41	ENSRNOT00000027875	84020	NM_032073	potassium voltage-gated channel, KQT-like subfamily, member 1	chr1:203733028-203736907	GO:0005515|GO:0005251|GO:0034236|GO:0005516|GO:0034237|GO:0060306|GO:0016458|GO:0060307|GO:0086091|GO:0060048|GO:0005764|GO:0042803|GO:0071435|GO:0016323|GO:0086008|GO:0015271|GO:0060372|GO:0086089|GO:0008076|GO:0005249|GO:0097110|GO:0060454|GO:0042391|GO:0072347|GO:0046676|GO:0006813|GO:0071805|GO:0030659|GO:0086005|GO:0005770|GO:0005267|GO:0035690|GO:0044325|GO:0042383|GO:0042589|GO:0005887|GO:…	NM_032073	NP520650	Rn.9779
A_44_P870887	1.45974	1.50776	1.51491	1.50851	1.72662	1.42778	1.99622	1.30711	A	A	A	A	A	A	A	A			CCAAATAAGTGCATGTACTCAGGTACATGGGAATTCAAACTCTCCTGATGATGTGCAGAT	192493268	chr2	192493210	+	FALSE	rn|2q34					chr2:192493210-192493268			TC633313
A_44_P431092	3.93716	4.06434	4.2942	3.68324	4.40887	4.22067	4.19429	4.3109	P	P	P	P	P	P	P	P	Cyp2d4	Rattus norvegicus TL0AAA82YO10 mRNA sequence. [FQ211703]	AGGCCCATGCACAGTAAGAAAGTGACTCTAACCAGGGATGGAAGGACCCGCAAGCTTAGT	120741692	chr7	120741633	-	FALSE	rn|7q34		171522	FQ211703	cytochrome P450, family 2, subfamily d, polypeptide 4	chr7:120741692-120741633	GO:0019369|GO:0007565|GO:0008391|GO:0010033|GO:0070330|GO:0005506|GO:0017144|GO:0004509|GO:0005575|GO:0043231|GO:0042416|GO:0004497|GO:0042417|GO:0005789|GO:0020037		TC575097	Rn.26060
A_42_P629531	11.3088	11.3353	11.3028	11.278	11.5493	11.4364	11.4408	11.8504	P	P	P	P	P	P	P	P	Cmc2	Protein Cmc2; RCG51296 [Source:UniProtKB/TrEMBL;Acc:D4A471] [ENSRNOT00000014997]	TTTTTGGTCATTGCAACGATCTTGATCGGGAAATGAGGAAGTGCTTGAAGAATGAGTACA	47007767	chr19	47003295	-	FALSE	rn|19q12	ENSRNOT00000014997	100363376	XM_006222769	COX assembly mitochondrial protein 2	chr19:47007767-47003295	GO:0005739	XM_006222769	TC591815	Rn.7246
A_42_P799113	10.9904	10.6499	10.7085	10.7018	11.0491	10.7544	10.4231	10.4601	P	P	P	P	P	P	P	P	Egfl7	Rattus norvegicus EGF-like-domain, multiple 7 (Egfl7), mRNA [NM_139104]	CATGGGGAGGGGGGTCTTGTGTGGCTCTTAAGTGAGGCTTCCGGGAAAGGAATAAGATCT	4769498	chr3	4769439	+	FALSE	rn|3p13	ENSRNOT00000026318	245963	NM_139104	EGF-like-domain, multiple 7	chr3:4769439-4769498	GO:0045746|GO:0030336|GO:0001568|GO:0001938|GO:0005509|GO:0005112|GO:0005576|GO:0001525|GO:0005615|GO:0001570	NM_139104	TC617158	Rn.144669
A_44_P512295	9.96353	9.99147	10.0372	10.0626	9.97691	9.88272	10.1451	10.3073	P	P	P	P	P	P	P	P	Ctnnbip1	Rattus norvegicus catenin, beta-interacting protein 1 (Ctnnbip1), mRNA [NM_001173388]	CGTGCTGCTCATGCTGAGGAAGATGGGGTCAAATCTGACTGCCAGCGAGGAGGAATTCCT	166629274	chr5	166628614	+	FALSE	rn|5q36	ENSRNOT00000055562	503000	NM_001173388	catenin, beta-interacting protein 1	chr5:166628614-166629274	GO:0032091|GO:0002528|GO:0072201|GO:0001658|GO:0008013|GO:0030877|GO:0030178|GO:0048662|GO:0005634|GO:0000122|GO:0005575|GO:0009952|GO:0043433|GO:0043392|GO:0005829|GO:0045669|GO:0060633|GO:0003674|GO:0008150|GO:0005737|GO:0031333|GO:0045657|GO:0016055|GO:0070016	NM_001173388	TC620911	Rn.36076
A_44_P551406	3.13863	4.18949	4.0544	3.11081	4.27804	3.94976	2.9369	2.2494	A	P	P	A	A	P	A	P		AI639506 rx04431s Rat mixed-tissue library Rattus norvegicus cDNA clone rx04431 3', mRNA sequence [AI639506]	ATGAAGTCATTATTGTGCCTTTATGTGAGTACTGTATTTCACTTGTGATCAATAATTATA	5990930	chr1	5990871	-	FALSE	rn|1p13			AI639506		chr1:005990930-005990871				Rn.204927
A_42_P719131	10.7015	10.6662	10.6356	10.6325	10.6934	10.5609	10.3325	10.216	P	P	P	P	P	P	P	P			CTGTCCCCCAAAGGATTGACAGGCCTTAAGAACTACATTGTAGATGTCCAGGAGTAAACT	162334369	chr5	162334310	+	FALSE	rn|5q36					chr5:162334310-162334369			TC617858
A_44_P421809	1.49412	1.55123	1.54331	1.25459	1.81221	1.46892	2.04179	1.29775	A	A	A	A	A	A	A	A	Ugt2a3	Rattus norvegicus UDP glucuronosyltransferase 2 family, polypeptide A3 (Ugt2a3), mRNA [NM_001135869]	ACCTTTACAGAGAGGGTGAAAAATATGATGCTTTCACTGTTTTTTGAGTTTTGGCTCCAG	22100024	chr14	22099965	+	FALSE	rn|14p21	ENSRNOT00000002705	289533	NM_001135869	UDP glucuronosyltransferase 2 family, polypeptide A3	chr14:22099965-22100024	GO:0052695|GO:0015020	NM_001135869	TC626503	Rn.124736
A_44_P172756	1.49884	1.557	1.54689	1.25764	1.82722	1.4763	2.04929	1.30101	A	A	A	A	A	A	A	A	Olr455	Rattus norvegicus olfactory receptor 455 (Olr455), mRNA [NM_001000291]	GTCAAGAAGATTGTGCATCTGTTTGGTTGTATATTCCTATACAGGAGGATTTGTCAATGC	68968897	chr3	68968838	-	FALSE	rn|3q24	ENSRNOT00000012711	295725	NM_001000291	olfactory receptor 455	chr3:68968897-68968838	GO:0050911|GO:0004984|GO:0007186|GO:0005886|GO:0004930|GO:0016021	NM_001000291	NP1479204	Rn.142978
A_44_P305636	5.96694	6.08745	6.27104	5.69761	5.97286	5.68276	5.8437	5.89546	P	P	P	P	P	P	P	P		AA955197 UI-R-A1-du-d-02-0-UI.s1 UI-R-A1 Rattus norvegicus cDNA clone UI-R-A1-du-d-02-0-UI 3', mRNA sequence [AA955197]	ATGTGAAAAGACAGAGTAAAACAGCTACGACAGTACAGGCTTGATATGGCTCAGACTTTA	61418329	chr2	61418270	+	FALSE	rn|2q16			AA955197		chr2:061418270-061418329				Rn.8706
A_43_P20099	3.6598	4.01486	3.45706	3.46405	4.58181	4.06558	4.35514	4.61672	P	P	A	P	P	P	P	P	Mfi2	Rattus norvegicus antigen p97 (melanoma associated) identified by monoclonal antibodies 133.2 and 96.5 (Mfi2), mRNA [NM_001105872]	TGAGGTAGACCAGTTCCAAGCTTGCAACCTGGCACAAATGCCATCCCATGCTGTCATGGT	70710859	chr11	70710800	-	FALSE	rn|11q22	ENSRNOT00000002373	288038	NM_001105872	antigen p97 (melanoma associated) identified by monoclonal antibodies 133.2 and 96.5	chr11:70710859-70710800	GO:0005506|GO:0009986|GO:0005576|GO:0001558|GO:0008199|GO:0006879|GO:0097286|GO:0010756|GO:0042127|GO:1900025|GO:0006826|GO:0090091|GO:0046658|GO:0070062	NM_001105872	TC641172	Rn.85934
A_44_P302029	1.64913	2.67342	3.15263	1.57294	3.05947	2.75865	3.46388	3.06594	A	A	A	A	A	A	A	A			CACATCACCGAGCCCTTTTCCATATATTACCAAACATTTTACTTCCCTATTTTTCAGTGG	32092755	chr1	32092696	-	FALSE	rn|1p11					chr1:032092755-032092696
A_44_P123636	8.64065	8.83862	8.90414	8.79705	8.32794	8.49344	8.94334	8.74049	P	P	P	P	P	P	P	P	Col11a1	Rattus norvegicus collagen, type XI, alpha 1 (Col11a1), mRNA [NM_013117]	CCTCGATAGAAGCGAGAGATCGATAGTCGATACCAACGGAATCATGGTATTTGGAACAAG	210034456	chr2	210034397	+	FALSE	rn|2q41	ENSRNOT00000023693	25654	NM_013117	collagen, type XI, alpha 1	chr2:210034397-210034456	GO:0005581|GO:0042472|GO:0055010|GO:0005592|GO:0051216|GO:0007605|GO:0005578|GO:0048705|GO:0048704|GO:0006029|GO:0046872|GO:0035989|GO:0031012|GO:0003007|GO:0001503|GO:0002063|GO:0001502|GO:0050910|GO:0030199|GO:0007601|GO:0005201	NM_013117	TC583283	Rn.260
A_44_P369085	4.33213	4.30674	4.23433	3.49413	4.49884	4.07955	4.31894	4.38432	P	P	P	P	P	P	P	P		BI298039 UI-R-CV2-che-f-06-0-UI.s1 UI-R-CV2 Rattus norvegicus cDNA clone UI-R-CV2-che-f-06-0-UI 3', mRNA sequence [BI298039]	ATTCAAACAGTGTATCCTTTACATATCAAAGTGAGAAGTAAGAAAGCAACACGGTCACGC	181612905	chr2	181612846	+	FALSE	rn|2q34			BI298039		chr2:181612846-181612905				Rn.119060
RC5	1.20427	1.24003	1.2381	1.16432	1.32359	1.29115	1.39082	1.17294	A	A	A	A	A	A	A	A		Unknown						pos
A_44_P807058	14.2597	14.2834	14.1131	14.3074	13.937	13.7444	13.91	14.0391	P	P	P	P	P	P	P	P	Emp1	Rattus norvegicus epithelial membrane protein 1 (Emp1), mRNA [NM_012843]	ATTTCTCTAGTGTATTATGTTTAAGGGAATGTTCAAGTAGGTTACTTAACTGCTGAGCTG	172335188	chr4	172335129	+	FALSE	rn|4q43		25314	NM_012843	epithelial membrane protein 1	chr4:172335129-172335188	GO:0008150|GO:0003674|GO:0005886|GO:0016049|GO:0016021	NM_012843	TC584012	Rn.19723
A_44_P1016674	3.27102	3.83843	4.16831	3.00812	4.00636	2.92992	3.45024	4.03205	A	A	P	A	P	A	A	P	Pde9a	Rattus norvegicus phosphodiesterase 9A (Pde9a), mRNA [NM_138543]	AGAACCATTTTGTTCACTGATATAAAAACAGGAATTCATGACGCTGTACAGAATTTTTAT	9901393	chr20	9901334	+	FALSE	rn|20p12	ENSRNOT00000001559	191569	NM_138543	phosphodiesterase 9A	chr20:9901334-9901393	GO:0008152|GO:0047555|GO:0043204|GO:0019934|GO:0046872|GO:0005829	NM_138543	TC576900	Rn.20981
A_44_P200750	3.99699	4.67742	4.37518	3.73635	3.25448	2.87444	3.86035	3.41615	A	A	P	P	A	A	P	P		BF282031 EST446622 Rat Gene Index, normalized rat, Rattus norvegicus cDNA Rattus norvegicus cDNA clone RGIDA90 3' sequence, mRNA sequence [BF282031]	TGTTAGTTCTTGGCATATGGCACACACTTCAAGATACAAAGTAAAATCTGGAAAATCCTT	71152873	chr8	71152814	+	FALSE	rn|8q24			BF282031		chr8:071152814-071152873				Rn.17879
A_44_P827099	8.02695	7.9384	7.9448	8.10494	8.11266	7.88966	7.80608	7.86662	P	P	P	P	P	P	P	P			AAACAGGGAAGTTATTTCTATCTAGTCAATGTATTTTCTGAAGTGAAATAAAGTCGTGAG	10755360	chr17	10755301	+	FALSE	rn|17p14					chr17:010755301-010755360			TC622594
A_44_P664421	3.13795	2.33084	3.38807	1.91582	3.39246	1.56855	3.52477	2.03598	A	A	A	A	A	A	A	A		UI-R-A0-az-d-10-0-UI.s1 UI-R-A0 Rattus norvegicus cDNA clone UI-R-A0-az-d-10-0-UI 3' similar to gi [AA818714]	CTTTAGGAATGTATCATTTCTATCACTAATATCACAGGCGAAATGTATTATGCCACCTTC	58111930	chr5	58111871	-	FALSE	rn|5q22			AA818714		chr5:58111930-58111871				Rn.228594
A_44_P177907	6.67533	6.65351	6.53825	6.79121	6.86782	6.79239	7.04723	7.17809	P	P	P	P	P	P	P	P	Rccd1	PREDICTED: Rattus norvegicus RCC1 domain containing 1 (Rccd1), transcript variant X3, mRNA [XM_006229457]	CAGTTGTGGATCCCGACACACAGCTGTGGTGACACGTAAATATGGACAGCTTGGCCACAA	136135808	chr1	136134353	-	FALSE	rn|1q31		308760	XM_006229457	RCC1 domain containing 1	chr1:136135808-136134353	GO:0005737|GO:0005886	XM_006229457		Rn.225183
A_44_P715151	10.8409	10.913	11.1603	10.9759	10.5071	10.5026	11.0598	11.1739	P	P	P	P	P	P	P	P			CGGGAGCTGTAGGGTGAGACAAGCAGGATGAGGCAGTGCAGTGCAAAAGTTACTGACTAC	17622974	chr12	17622915	+	FALSE	rn|12q11					chr12:017622915-017622974
A_44_P641262	8.88144	9.1307	8.92422	9.10114	8.73507	8.98403	9.17723	9.80545	P	P	P	P	P	P	P	P	Gar1	Rattus norvegicus GAR1 ribonucleoprotein (Gar1), mRNA [NM_001024306]	CTGTGAAGATGACATCGTTTGTAAATGTACCACAGAAGAAAACAAGGTGCCTTACTTCAA	227272918	chr2	227272859	-	FALSE	rn|2q43	ENSRNOT00000013149	499709	NM_001024306	GAR1 ribonucleoprotein	chr2:227272918-227272859	GO:0015030|GO:0031429|GO:0006364|GO:0003723|GO:0005730|GO:0005634|GO:0001522	NM_001024306	TC578892	Rn.15522
A_44_P745811	2.55154	2.08558	1.93911	2.20636	3.00835	3.24579	2.16988	2.97112	A	A	A	A	A	A	A	A		Q6P7Y3_BRARE (Q6P7Y3) PRP38 pre-mRNA processing factor 38 (Yeast) domain containing B, partial (4%) [TC609779]	GAAACACATACACACTTCAGTCTGTAAATATTCTTCCTCACTGAAACCTGTGCTTCAGAA	149278495	chr1	149278436	+	FALSE	rn|1q32					chr1:149278436-149278495			TC609779
A_44_P811872	4.99721	3.77686	4.55204	3.25067	3.36291	3.68389	3.99769	3.74356	A	A	P	P	P	A	A	P			AAAGCAAATGACACGGCTCTTAGGAATTGAATACACCTGTAGAGATCAGCCAGCGGTGAA	9403280	chr20	9403221	+	FALSE	rn|20p12					chr20:009403221-009403280			TC623035
ETG10_13482	1.60818	1.49884	1.7129	1.53833	1.34145	1.90164	1.81221	1.45711	A	A	A	A	A	A	A	A		Unknown						pos
A_44_P914086	1.62922	1.85803	1.67487	1.40953	2.09068	1.45215	1.8367	1.55825	A	A	A	A	A	A	A	A		Uncharacterized protein [Source:UniProtKB/TrEMBL;Acc:M0R5C3] [ENSRNOT00000072358]	ATTCCAGGTGCCGATCATGAAGGACTGGTTTTCTATCACCTACGAGAAAGATACAGTCCT	58815558	chrUn	58815499	+	FALSE		ENSRNOT00000072358				chrUn:58815499-58815558
A_44_P120688	1.5813	1.70447	2.20347	1.32109	2.04114	1.64419	2.202	1.36433	A	A	A	A	A	A	A	A		BF281520 EST446111 Rat Gene Index, normalized rat, Rattus norvegicus cDNA Rattus norvegicus cDNA clone RGIAK55 3' sequence, mRNA sequence [BF281520]	CTCGGTTCAGTTCAGAAGTTGCTCCTGGAGGATTTACAGTTTGGCAGGCGACGTTCCATT	55307414	chr4	55307355	-	FALSE	rn|4q22			BF281520		chr4:055307414-055307355				Rn.3253
A_44_P200472	1.58379	1.71154	1.67947	1.32335	2.05065	1.65216	2.21126	1.36963	A	A	A	A	A	A	A	A		UI-R-BJ1-awd-g-05-0-UI.s10 UI-R-BJ1 Rattus norvegicus cDNA clone UI-R-BJ1-awd-g-05-0-UI 3', mRNA sequence [CK844999]	TTTGCGTTTTTGTTTGTTTTTTAAATAACATCATTCCTTAGATAAAAATGCAATCTTACA	154890524	chr4	154890465	+	FALSE	rn|4q42			CK844999		chr4:154890465-154890524				Rn.28147
A_43_P15468	2.26735	1.9823	2.461	2.48506	2.25759	2.11912	2.58429	2.08273	A	A	A	A	A	A	A	A	Htr1a	Rattus norvegicus 5-hydroxytryptamine (serotonin) receptor 1A, G protein-coupled (Htr1a), mRNA [NM_012585]	CAACAAAGACTTTCAAAACGCTTTTAAGAAGATAATCAAGTGCAAGTTCTGCCGCCGATG	36435785	chr2	36435726	+	FALSE	rn|2q13	ENSRNOT00000013618	24473	NM_012585	5-hydroxytryptamine (serotonin) receptor 1A, G protein-coupled	chr2:36435726-36435785	GO:0005515|GO:0014062|GO:0060259|GO:0031117|GO:0008283|GO:0046883|GO:0007198|GO:0051378|GO:0042053|GO:0007210|GO:0042428|GO:0001965|GO:0004993|GO:0097114|GO:0007186|GO:0016020|GO:0050795|GO:0005887|GO:0008144|GO:0042310|GO:0043203|GO:0043025|GO:0001662|GO:0035640	NM_012585	TC579183	Rn.44486
A_44_P913360	12.8177	12.8405	12.7189	12.6124	12.8154	12.5048	12.7164	12.8619	P	P	P	P	P	P	P	P			GCCGGTAGGGGCAGAACTGACAAGCCTATCTTAATGGCTGGCTACCACAAGTACAAGGCA	16302813	chr10	16302753	+	FALSE	rn|10q12					chr10:016302753-016302813
A_43_P13406	9.56515	9.91322	9.97084	9.6463	9.55394	9.75731	9.81819	9.97436	P	P	P	P	P	P	P	P	Arfgap1	Rattus norvegicus ADP-ribosylation factor GTPase activating protein 1 (Arfgap1), mRNA [NM_145090]	TGGAGCAGTTTTACCACTGGGGCGAGCAAGTTTGCGTCTGCAGCAAAGGAGGGTGCTACA	170084875	chr3	170083856	+	FALSE	rn|3q43	ENSRNOT00000013900	246310	NM_145090	ADP-ribosylation factor GTPase activating protein 1	chr3:170083856-170084875	GO:0005515|GO:0031965|GO:0005886|GO:0005783|GO:0045202|GO:0015031|GO:0043547|GO:0008060|GO:0000139|GO:0032312|GO:0008270|GO:0016192|GO:0005096	NM_145090	NP1488306	Rn.11219
A_44_P112841	1.92893	1.73818	3.41741	1.33231	2.639	1.7502	2.30585	2.96666	A	A	A	A	A	A	A	A		AI232365 EST229053 Normalized rat kidney, Bento Soares Rattus sp. cDNA clone RKICA76 3' end, mRNA sequence [AI232365]	AGGGGAAAGAAGACGCTGATTTGAATTGGACCAAATTATCAAAAGGTGCAGCACTGACAC	85370110	chr8	85370051	-	FALSE	rn|8q31			AI232365		chr8:085370110-085370051				Rn.8814
A_44_P1046323	11.4921	11.4952	11.4592	11.4229	11.784	11.6569	11.5878	11.595	P	P	P	P	P	P	P	P	Chpf2	Rattus norvegicus chondroitin polymerizing factor 2 (Chpf2), mRNA [NM_001106574]	CCGGTTCTCAGGGCTCCACCTCTTTCGAGCCGTAGAGCCAGGGCTGGTACAGAAGTTCTC	5960239	chr4	5960180	-	FALSE	rn|4q11	ENSRNOT00000014082	296733	NM_001106574	chondroitin polymerizing factor 2	chr4:5960239-5960180	GO:0016758|GO:0032580	NM_001106574	TC582584	Rn.37536
ETG04_27747	1.9635	2.02767	1.59858	1.36865	1.89422	1.80208	2.10615	1.95694	A	A	A	A	A	A	A	A		Unknown						pos
A_44_P243653	3.73765	3.64786	4.26172	3.83103	4.35514	4.49089	4.13196	4.87477	A	P	P	P	P	P	P	A			ACATCCTTGCCTCTATAAGTCTGATGGTAGGTTCAGCATCTAGGACAGATAGCAGGACAA	18742866	chrX	18742807	-	FALSE	rn|Xq12					chrX:018742866-018742807
A_44_P148773	7.74704	7.7702	7.74414	7.77366	7.93049	8.02871	7.64957	7.55972	P	P	P	P	P	P	P	P		AI169077 EST214906 Normalized rat kidney, Bento Soares Rattus sp. cDNA clone RKIBM73 3' end, mRNA sequence [AI169077]	GTTTTGCATCTGTGACAGTTTTGTGTCCCTCTAAAGGAGACAAATTTGGAGCATTGTTGG	32431826	chr15	32431767	+	FALSE	rn|15p13			AI169077		chr15:032431767-032431826				Rn.163294
A_44_P341204	1.59891	1.76648	2.14852	1.33926	2.10496	1.70447	2.27452	1.39938	A	A	A	A	A	A	A	A		AA997107 UI-R-C0-hr-d-04-0-UI.s1 UI-R-C0 Rattus norvegicus cDNA clone UI-R-C0-hr-d-04-0-UI 3', mRNA sequence [AA997107]	TTTTTTAAGAGGGGAAATGGAATTTATTTCTCCAATCTTCAAATCAACAAAGTTTAATGA					FALSE				AA997107						Rn.3151
A_44_P502082	7.74239	7.92571	8.01044	7.7524	7.87649	7.91203	7.90625	7.96834	P	P	P	P	P	P	P	P		BP485580 Rattus norvegicus insulinoma RINm5F Rattus norvegicus cDNA clone RI02288 3', mRNA sequence [BP485580]	AGATTCACTATAAAAATATATCGGCAGTCACTTCTTTTATAAAGGTACCGTAGGCTACAC	139014385	chr7	139014326	-	FALSE	rn|7q36			BP485580		chr7:139014385-139014326				Rn.169143
A_44_P146588	3.0776	2.20505	4.19285	2.20968	3.23124	2.16934	2.62588	2.15982	A	A	P	A	A	A	A	A		AI145233 UI-R-BT0-qf-b-03-0-UI.s1 UI-R-BT0 Rattus norvegicus cDNA clone UI-R-BT0-qf-b-03-0-UI 3', mRNA sequence [AI145233]	CAGGAAAGAAAAGATTTGGAAATGAGTGACTTAAAAACGCTACAAACATCGAACATTCGG	5105126	chr14	5105067	+	FALSE	rn|14p22			AI145233		chr14:005105067-005105126				Rn.7626
A_44_P452632	4.9422	4.79559	4.9521	4.80058	4.61839	4.99696	4.49495	5.10941	P	P	P	P	P	P	P	P	Irf8	PREDICTED: Rattus norvegicus interferon regulatory factor 8 (Irf8), transcript variant X1, mRNA [XM_006255736]	GAGACCCTTTTTCAGAGAAAATCAACAGATCACCGTCTAAGCCTCAATCCGGGCACCCCA	51116750	chr19	51116691	+	FALSE	rn|19q12		292060	XM_006255736	interferon regulatory factor 8	chr19:51116691-51116750	GO:0006909|GO:0032729|GO:0000975|GO:0003700|GO:0005730|GO:0042832|GO:0005634|GO:0032735|GO:0060261|GO:0003677|GO:0009617|GO:0006955|GO:0071222|GO:0030099|GO:0045893|GO:0044130|GO:0042742	XM_006255736	TC579164
A_44_P592479	8.73999	8.72954	8.75206	8.85916	8.41562	8.65023	8.55053	8.40769	P	P	P	P	P	P	P	P	Snap23	Rattus norvegicus synaptosomal-associated protein 23 (Snap23), mRNA [NM_022689]	CCATATTTCCGTTTCTGTGTCCAATAGTTTTGGCTCATCATGGATGATCTATCACCAGAA	107360522	chr3	107360463	+	FALSE	rn|3q35		64630	NM_022689	synaptosomal-associated protein 23	chr3:107360463-107360522	GO:0005515|GO:0019905|GO:0043005|GO:0030054|GO:0005886|GO:0042581|GO:0005623|GO:0005730|GO:0045202|GO:0042582|GO:0031201|GO:0005634|GO:0031410|GO:0006887|GO:0015031|GO:0005484|GO:0006461|GO:0017157|GO:0061025|GO:0016192|GO:0030659|GO:0070062	NM_022689	TC585819	Rn.14789
A_44_P201417	3.38038	2.89904	3.5649	3.45268	3.50592	3.77962	3.46943	3.86989	A	A	A	A	P	A	A	A		Rattus norvegicus similar to Kelch-like 1 protein (LOC290427), mRNA [XM_224435]	CACAGGTACAGTAAGTTCCTACCAAGCAGGTGTCAGAATAGTTCCTGCTTCTCGGTCATC	79771251	chr15	79771192	-	FALSE	rn|15q21			XM_224435		chr15:079771251-079771192
A_44_P430803	10.7594	11.0311	11.0967	11.0334	10.9452	11.0894	11.3662	11.6047	P	P	P	P	P	P	P	P	Yif1b	Rattus norvegicus Yip1 interacting factor homolog B (S. cerevisiae) (Yif1b), transcript variant 1, mRNA [NM_198734]	GTGGCGCCCCGCTTTGACATCAATGCTCCAGACCTCTACATTCCAGCCATGGCTTTCATA	84381197	chr1	84381029	+	FALSE	rn|1q21	ENSRNOT00000044145	292768	NM_198734	Yip1 interacting factor homolog B (S. cerevisiae)	chr1:84381029-84381197	GO:0016021	NM_198734	TC579945	Rn.154471
A_44_P745617	11.6251	11.7897	11.6736	11.9306	12.2593	12.5487	12.6991	12.7198	P	P	P	P	P	P	P	P	Soga1	PREDICTED: Rattus norvegicus suppressor of glucose, autophagy associated 1 (Soga1), mRNA [XM_001067659]	GATTGGTGTAATACCAGGTTAGCCCAAGATGAGACGAGTTTTCCAGAAGACGATTTACAA	147593559	chr3	147593500	-	FALSE	rn|3q42		311578	XM_001067659	suppressor of glucose, autophagy associated 1	chr3:147593559-147593500	GO:0045721|GO:0008286|GO:0010506|GO:0005615|GO:0070062	XM_001067659	TC603676
A_44_P316490	10.8839	10.776	10.7253	10.7454	10.9994	10.8042	10.8132	10.9353	P	P	P	P	P	P	P	P	Cars2	Rattus norvegicus cysteinyl-tRNA synthetase 2, mitochondrial (Cars2), mRNA [NM_001177684]	ATGGCATCTGCTTTCTTTGTGGTGAACTTTGTATTAAAAACTTTATATTAAAGTTGCTAA	82839679	chr16	82839620	+	FALSE	rn|16q12.5	ENSRNOT00000019993	361184	NM_001177684	cysteinyl-tRNA synthetase 2, mitochondrial	chr16:82839620-82839679	GO:0006423|GO:0004817|GO:0005524|GO:0005829	NM_001177684	TC589075	Rn.54352
A_44_P367900	4.72279	4.20858	3.35986	3.8309	4.15875	4.46129	4.28041	4.05025	P	P	A	P	P	P	P	P			AATGTGGTGCTACACTGGAAATTATCACATACATTGGTGGAATTGGAGGTATCTTGTGGT	92513391	chr1	92513332	-	FALSE	rn|1q22					chr1:092513391-092513332
A_44_P140161	13.7081	13.7307	13.806	13.6055	13.735	13.6309	13.6993	13.829	P	P	P	P	P	P	P	P	Trmt112	Rattus norvegicus tRNA methyltransferase 11-2 homolog (S. cerevisiae) (Trmt112), mRNA [NM_001106330]	GATGAGACGTTTTTGAGGAAGATGCACCATGTGTTGCTTGAGGTTGATGTGCTGGAGGGC	209587471	chr1	209587327	+	FALSE	rn|1q43	ENSRNOT00000028695	293700	NM_001106330	tRNA methyltransferase 11-2 homolog (S. cerevisiae)	chr1:209587327-209587471	GO:0043234|GO:0018364|GO:0008276	NM_001106330	TC596764	Rn.2190
A_44_P228177	8.11349	7.71175	7.77663	7.56789	8.03659	7.59424	7.3483	7.55778	P	P	P	P	P	P	P	P		AA818520 UI-R-A0-au-c-10-0-UI.s1 UI-R-A0 Rattus norvegicus cDNA clone UI-R-A0-au-c-10-0-UI 3' similar to gb [AA818520]	CCTTGGAGGGCACAGTTTGAAGGTGGAGTCGCACAGGACACTTGTAAAAGTGGGACAACA	86357409	chr14	86357350	+	FALSE	rn|14q21			AA818520		chr14:086357350-086357409				Rn.1914
A_44_P906816	1.37615	1.42206	1.4656	1.20052	1.58956	1.37702	1.93633	1.26818	A	A	A	A	A	A	A	A			CGTAAGTAAGCACTTCTCAAAGATGAAGTCATAGCAATTCAAAGCCATCAATCTCTGCGT	60480258	chr18	60480199	+	FALSE	rn|18q12.1					chr18:060480199-060480258
A_44_P772369	6.55515	6.0581	5.96425	6.02272	6.43526	5.99301	5.92619	5.72576	P	P	P	P	P	P	P	P	Rfx7	Rattus norvegicus regulatory factor X, 7 (Rfx7), mRNA [NM_001127490]	GAAGAGAGGAGCATTCATTACGTGCTTCACTTATTTATTCTGATGGACACAGTTGCAGAC	77205415	chr8	77205356	+	FALSE	rn|8q24	ENSRNOT00000030629	315804	NM_001127490	regulatory factor X, 7	chr8:77205356-77205415	GO:0006355|GO:0003677	NM_001127490	TC601529	Rn.58758
A_44_P435618	9.83032	9.23652	9.82336	9.52889	8.51659	8.5364	8.52885	8.49096	P	P	P	P	P	P	P	P	Ednrb	Rattus norvegicus endothelin receptor type B (Ednrb), mRNA [NM_017333]	CTGGTGCCAAACGTTTGAGGAAAAACAGTCCTTAGAGGAGAAGCAATCCTGCTTGAAGTT	87893693	chr15	87893634	-	FALSE	rn|15q22	ENSRNOT00000014747	50672	NM_017333	endothelin receptor type B	chr15:87893693-87893634	GO:0014070|GO:0008284|GO:0005886|GO:0060406|GO:0001755|GO:0007200|GO:0019934|GO:0031702|GO:0007204|GO:0006885|GO:0042045|GO:0031620|GO:0042311|GO:0042310|GO:0032496|GO:0004872|GO:0048066|GO:0050678|GO:0043066|GO:0031965|GO:0014826|GO:0004930|GO:0007568|GO:0014043|GO:0030318|GO:0000122|GO:0032269|GO:0019233|GO:0048484|GO:0071222|GO:0007186|GO:0016020|GO:0004962|GO:0035815|GO:0007422|GO:0043473|GO:…	NM_017333	TC590251	Rn.11412
A_44_P424320	1.39206	1.4289	1.47116	1.37434	1.60818	1.38007	1.93961	1.49884	A	A	A	A	A	A	A	A	Fermt1	Rattus norvegicus fermitin family member 1 (Fermt1), mRNA [NM_001106515]	AATCGAGTTTGACCAAAATGTCTCCATCGCATTCACCTGCCTAAGTGCAGGTTGCAAGAT	120702111	chr3	120702052	-	FALSE	rn|3q36	ENSRNOT00000028901	296179	NM_001106515	fermitin family member 1	chr3:120702111-120702052	GO:0090162|GO:0051546|GO:0008150|GO:0003674|GO:0031941|GO:0030054|GO:0005575|GO:0007155|GO:0043616|GO:0005925|GO:0005829	NM_001106515		Rn.230025
A_44_P103205	7.61996	7.16778	7.51221	7.60213	7.68658	7.53025	7.76284	7.83466	P	P	P	P	P	P	P	P			TGATTTGTGGACATTCCTTTGCGGTTTTTATCTGCCTCATGGGTTCCTCCTTTCCTTTGA	132578304	chr6	132578245	-	FALSE	rn|6q32					chr6:132578304-132578245
A_44_P468618	6.60032	6.52423	6.49422	6.3914	7.0386	6.64089	6.67094	6.57711	P	P	P	P	P	P	P	P	Erlin1	Rattus norvegicus ER lipid raft associated 1 (Erlin1), mRNA [NM_001106353]	GAGAAGACAAAACTTCTTATAGCTGCACAGAAACAAAAGGTTGTGGAGAAAGAAGCTGAG	249184120	chr1	249184061	+	FALSE	rn|1q54	ENSRNOT00000017268	293939	NM_001106353	ER lipid raft associated 1	chr1:249184061-249184120	GO:0043234|GO:0005783|GO:0005789|GO:0030433	NM_001106353	TC604366	Rn.36741
A_44_P119371	1.4057	1.44188	1.47667	1.20461	1.62768	1.38529	1.94321	1.26701	A	A	A	A	A	A	A	A		Q6MG94_RAT (Q6MG94) Butyrophilin-like 5 (Fragment), partial (23%) [TC632356]	GTCTGTACCTTGAAGCAGAGAGTAATATTGAAATTTCATTAAAGAGAGTGTCTTGACTAG	4524982	chr20	4524923	+	FALSE	rn|20p12			XM_215321		chr20:004524923-004524982			TC632356
A_42_P841860	15.0988	15.0407	15.1935	14.9873	14.9489	14.8969	15.1028	15.155	P	P	P	P	P	P	P	P	Atp5g2	Rattus norvegicus ATP synthase, H+ transporting, mitochondrial Fo complex, subunit C2 (subunit 9) (Atp5g2), mRNA [NM_133556]	CTGCTACAGTTGGGGTGGCCGGTTCTGGAGCAGGAATTGGGACTGTTTTTGGGAGTCTCA	141415253	chr7	141415194	-	FALSE	rn|7q36	ENSRNOT00000020676	171082	NM_133556	ATP synthase, H+ transporting, mitochondrial Fo complex, subunit C2 (subunit 9)	chr7:141415253-141415194	GO:0005739|GO:0003674|GO:0031966|GO:0015986|GO:0045471|GO:0015078|GO:0015991|GO:0016021|GO:0005575|GO:0045263|GO:0008289	NM_133556	TC592314	Rn.127811
A_44_P179248	4.42016	5.4903	4.69565	4.62015	4.73051	4.83464	4.95908	4.88009	P	P	P	P	P	P	P	P		AA926044 UI-R-A1-el-b-09-0-UI.s1 UI-R-A1 Rattus norvegicus cDNA clone UI-R-A1-el-b-09-0-UI 3' similar to gi [AA926044]	ATGGAGGTCAGAACATGACTCTTCTACACGGTCAGATTCAGTTTACCAAATAATACTATC	39265217	chr2	39265159	-	FALSE	rn|2q14			AA926044		chr2:039265217-039265159				Rn.21474
A_44_P285036	1.61766	1.45483	1.48321	1.75791	2.58986	2.26735	1.95076	2.62533	A	A	A	A	A	A	A	A		O53022_9ZZZZ (O53022) Fused-ccdB protein, partial (22%) [TC645266]	CCTTCGTGAAGAAACACATTTAAAAACAGTCTACGTACATTATTTACAGTCAGGTCAGGG	39720009	chr12	39719950	+	FALSE	rn|12q16			AA875346		chr12:039719950-039720009			TC645266	Rn.137498
A_44_P884577	1.42449	1.45914	1.82722	1.37492	1.65451	1.3951	2.76162	2.21693	A	A	A	A	A	A	A	A	Shisa9	PREDICTED: Rattus norvegicus shisa family member 9 (Shisa9), transcript variant X1, mRNA [XM_006220562]	TTGGGAAGGCAGGTAACTCTTATGACACTGAAAGAGAGCATGATCTGTACAATAATTGAA	3149460	chr10	3149401	-	FALSE	rn|10q11		100361134	XM_006220562	shisa family member 9	chr10:3149460-3149401	GO:0008328|GO:0032591|GO:0032281|GO:0045202|GO:0048172	XM_006220562	TC619426
A_44_P209718	1.4289	1.46477	1.48898	1.2131	2.58535	1.39885	1.9547	1.85904	A	A	A	A	A	A	A	A		AI113338 UI-R-C2p-nr-h-12-0-UI.s1 UI-R-C2p Rattus norvegicus cDNA clone UI-R-C2p-nr-h-12-0-UI 3', mRNA sequence [AI113338]	AGGTGTAAAAAGATTACACGTCACTTTAATGTACAGTCAAAAAATATATCTGATATTCAT	152375414	chr3	152375355	+	FALSE	rn|3q42			AI113338		chr3:152375355-152375414				Rn.162724
A_42_P458530	13.7709	13.376	13.6158	13.5881	14.2373	13.9223	13.4318	13.7069	P	P	P	P	P	P	P	P	Ripk3	Rattus norvegicus receptor-interacting serine-threonine kinase 3 (Ripk3), mRNA [NM_139342]	GGAAATACACCATTCAGGCAGCCAGTATAAATAGAGTGAAAATAAAAGCACTTTCTAAGC	33947464	chr15	33947406	-	FALSE	rn|15p13	ENSRNOT00000027759	246240	NM_139342	receptor-interacting serine-threonine kinase 3	chr15:33947464-33947406	GO:0051351|GO:0051353|GO:0005886|GO:2000452|GO:0046006|GO:0007249|GO:0048538|GO:0070235|GO:0048536|GO:0051291|GO:0032403|GO:0005829|GO:0042802|GO:0048535|GO:0005739|GO:0005622|GO:0032147|GO:0032649|GO:0004704|GO:0051092|GO:0046777|GO:0010922|GO:0051260|GO:0043029|GO:0060545|GO:0023014|GO:0033077|GO:0070266|GO:2001244|GO:0051347|GO:0005524|GO:0038061|GO:0090312|GO:0002819|GO:0004672|GO:0001914|GO:…	NM_139342	TC620887	Rn.7110
A_44_P845610	8.10162	8.14436	8.18016	8.15979	8.0045	8.14012	8.12035	7.80085	P	P	P	P	P	P	P	P	Evi5	Rattus norvegicus ecotropic viral integration site 5 (Evi5), mRNA [NM_001271410]	GGTAAATGGGGCTCTAACAGTATTACCGAGTATAAATGTTTCCTATTTAGAAAATACTGC	2572188	chr14	2572129	+	FALSE	rn|14p22		100360066	NM_001271410	ecotropic viral integration site 5	chr14:2572129-2572188	GO:0005794|GO:0005097|GO:0043231	NM_001271410	TC634857	Rn.157698
A_44_P538816	6.74894	6.53275	6.29147	6.6362	6.74823	6.55851	6.78419	6.72239	P	P	P	P	P	P	P	P			TAGGAATGAAGACATCGTGACCTTAACGGCTGAAGATGATGCTGATACCTTAGCACTGGT	8713032	chr14	8712973	-	FALSE	rn|14p22					chr14:008713032-008712973
A_44_P253641	8.49966	8.46507	8.30269	8.34191	8.31284	8.43137	8.59595	8.29075	P	P	P	P	P	P	P	P	Glmn	Rattus norvegicus glomulin, FKBP associated protein (Glmn), mRNA [NM_001105993]	GCTTATTGAGATTAGAAGACAACAGCCTATGTTATCAGTACCTAGAAATCAAGAGTTTCC	2772181	chr14	2772122	+	FALSE	rn|14p22	ENSRNOT00000061583	289437	NM_001105993	glomulin, FKBP associated protein	chr14:2772122-2772181	GO:0031461|GO:0001843|GO:0032434|GO:0050715|GO:0005575|GO:0042130|GO:0042692|GO:0045086|GO:0003674|GO:0008150|GO:0031463|GO:0040029|GO:0031462|GO:0055105|GO:0031397|GO:0031464|GO:0005171|GO:0001570|GO:0031625|GO:0072359|GO:0042327	NM_001105993	TC589831	Rn.44333
A_44_P279398	1.90921	1.49213	1.50463	1.87084	1.7029	1.41702	2.35206	1.61706	A	A	A	A	A	A	A	A	Eya4	Rattus norvegicus eyes absent homolog 4 (Drosophila) (Eya4), mRNA [NM_001271317]	GGCTCCAGTTTTGCACCATCATCCACTATTTATGCAAATAATTCCGTCTCTAATTCAACA	22862731	chr1	22861642	+	FALSE	rn|1p12	ENSRNOT00000022362	292172	NM_001271317	eyes absent homolog 4 (Drosophila)	chr1:22861642-22862731	GO:0003674|GO:0048839|GO:0007605|GO:0042474|GO:0005575|GO:0004725	NM_001271317	TC627311	Rn.130635
A_44_P418694	10.347	10.2427	10.278	10.2924	10.232	10.1627	10.3818	10.5297	P	P	P	P	P	P	P	P	Rabggta	Rattus norvegicus Rab geranylgeranyltransferase, alpha subunit (Rabggta), mRNA [NM_031654]	AAGAAGAGGGCATCCAGGAGCGTTTGGCTGAGATGCTACCGTCTGTCAGCAGCATCCTCA	33862417	chr15	33862358	-	FALSE	rn|15p13	ENSRNOT00000048455	58983	NM_031654	Rab geranylgeranyltransferase, alpha subunit	chr15:33862417-33862358	GO:0017137|GO:0018344|GO:0005968|GO:0004663|GO:0008270	NM_031654	TC591241	Rn.29434
A_44_P1017335	12.991	12.9096	12.8987	12.9096	13.0561	13.0507	13.0228	12.8943	P	P	P	P	P	P	P	P	Cse1l	Rattus norvegicus CSE1 chromosome segregation 1-like (yeast) (Cse1l), mRNA [NM_001108607]	AATACTGCTGTAAGCCAATGAGGTTTGTCTTGATCACCAATATAACTGATAACTTGTCTG	158099680	chr3	158099621	+	FALSE	rn|3q42	ENSRNOT00000010210	362273	NM_001108607	CSE1 chromosome segregation 1-like (yeast)	chr3:158099621-158099680	GO:0005737|GO:0008536|GO:0005730|GO:0005634|GO:0006886|GO:0070062	NM_001108607	TC584510	Rn.36664
AT_nX_3	1.76177	1.24398	2.3895	1.61668	1.21489	1.97305	1.71415	1.56505	A	A	A	A	A	A	A	A		Unknown						pos
A_44_P141322	2.6795	1.51939	1.5187	1.23986	2.9236	1.43464	2.00099	1.40239	A	A	A	A	A	A	A	A		AI548642 UI-R-C3-te-h-07-0-UI.s1 UI-R-C3 Rattus norvegicus cDNA clone UI-R-C3-te-h-07-0-UI 3', mRNA sequence [AI548642]	AAATCTCTAAAAATATAAATATGAACTCTCTAAAAAATACTCAGAATAGAACTATAATCT	86140201	chr13	86140142	+	FALSE	rn|13q24			AI548642		chr13:086140142-086140201				Rn.205798
A_43_P16249	2.10496	2.02096	2.93929	1.42697	1.75752	2.09865	3.41143	2.53324	A	A	A	A	A	A	A	A	Ttn	PREDICTED: Rattus norvegicus titin (Ttn), mRNA [XM_006234427]	AATGTTCCTAAGAAATCCACAGTGACAATCACGGACAGCAAGAGAAGTGATACGGGCACA	59480909	chr3	59480850	-	FALSE	rn|3q23		84015	XM_006234427	titin	chr3:59480909-59480850	GO:0045859|GO:0030240|GO:0005516|GO:0007076|GO:0030018|GO:0042805|GO:0005634|GO:0043621|GO:0002020|GO:0030016|GO:0060048|GO:0030017|GO:0042802|GO:0007512|GO:0003300|GO:0005737|GO:0051015|GO:0006936|GO:0055002|GO:0055003|GO:0008307|GO:0048769|GO:0055008|GO:0070062|GO:0000794|GO:0005794|GO:0019901|GO:0005509|GO:0045214|GO:0031433|GO:0005730|GO:0001701|GO:0031430|GO:0051592|GO:0051371|GO:0048739|GO:…	XM_006234427	NP069374	Rn.232729
A_44_P997174	8.07893	7.92134	8.10326	7.47806	7.96671	7.55928	8.03214	6.57755	P	P	P	P	P	P	P	P	Atrx	Transcriptional regulator ATRX [Source:UniProtKB/TrEMBL;Acc:F1LM36] [ENSRNOT00000042751]	ATCCATCTTATGACATCCAGAGTATATTCAGAGTTTATCGCTTTGGACAAACTAAGCCTG	93927834	chrX	93927775	-	FALSE	rn|Xq31	ENSRNOT00000042751	246284	XM_006227411	alpha thalassemia/mental retardation syndrome X-linked	chrX:93927834-93927775	GO:0005515|GO:0000792|GO:0006200|GO:0070087|GO:0005634|GO:0035064|GO:0007283|GO:0005739|GO:0042393|GO:0005737|GO:0060009|GO:0045944|GO:0010571|GO:0031933|GO:0006338|GO:0070603|GO:0072711|GO:0030330|GO:0005730|GO:0004386|GO:0006334|GO:0015616|GO:0006336|GO:0005575|GO:0000228|GO:0005524|GO:0003677|GO:0008150|GO:0006281|GO:0003682|GO:0072520|GO:0008270|GO:0031297|GO:0032206|GO:0030900	XM_006227411	TC620777
A_44_P180080	14.0992	14.1008	14.0483	14.1638	14.1999	14.3351	13.978	14.0517	P	P	P	P	P	P	P	P	Map1lc3b	Rattus norvegicus microtubule-associated protein 1 light chain 3 beta (Map1lc3b), mRNA [NM_022867]	TCCTGGACAAGACCAAGTTCCTTGTACCTGATCACGTGAATATGAGCGAACTCATCAAGA	51852801	chr19	51852742	+	FALSE	rn|19q12	ENSRNOT00000051352	64862	NM_022867	microtubule-associated protein 1 light chain 3 beta	chr19:51852742-51852801	GO:0008017|GO:0030424|GO:0005776|GO:0005875|GO:0005930|GO:0000421|GO:0005874|GO:0019904|GO:0006914|GO:0031410|GO:0030425|GO:0032092|GO:0012505|GO:0005622|GO:0005737|GO:0015631|GO:0043025	NM_022867	NP820159	Rn.41412
A_44_P624151	7.35914	7.45608	7.36503	7.6161	7.43641	7.51031	7.21229	7.26114	P	P	P	P	P	P	P	P	Invs	Rattus norvegicus inversin (Invs), mRNA [NM_001107932]	CAAATACAGTGAGTCCTTTAAGTTGGAACTGTGATTTGGTTAATGTGACAAGAGAAACAG	65120071	chr5	65120012	+	FALSE	rn|5q22		313228	NM_001107932	inversin	chr5:65120012-65120071	GO:0031016|GO:0001822|GO:0060971|GO:0048513|GO:0009791|GO:0090090	NM_001107932	TC618536	Rn.166430
A_44_P198064	1.49339	1.55005	1.54081	1.25483	1.80797	1.46676	2.03481	1.29662	A	A	A	A	A	A	A	A		AA849739 EST192506 Normalized rat muscle, Bento Soares Rattus sp. cDNA clone RMUAI32 3' end, mRNA sequence [AA849739]	ACGAACTAGGCTGATTTCAAAAGTTCTATGTGTGTTTTGGTATCGGATGTTTACTTTAAG	82036575	chr4	82036516	-	FALSE	rn|4q24			AA849739		chr4:082036575-082036516				Rn.156475
A_44_P230263	4.11433	4.16705	4.47268	4.05806	4.52137	4.25993	4.26086	5.01397	P	P	P	P	P	P	P	P		AI408613 EST236903 Normalized rat ovary, Bento Soares Rattus sp. cDNA clone ROVEJ76 3' end, mRNA sequence [AI408613]	AGGAAAGATCCAGCTGTAGGCCCTTACGCTCAAACACTCTGACACTGGGGATTGGAGCTG	33206294	chr15	33206235	+	FALSE	rn|15p13			AI408613		chr15:033206235-033206294				Rn.4261
A_44_P255973	11.1005	11.099	11.4678	11.1336	10.8156	10.7515	10.9907	10.9028	P	P	P	P	P	P	P	P		Q9N1D0_BOVIN (Q9N1D0) Bradykinin receptor B2 (Fragment), partial (5%) [TC581106]	GTTCTTGCAAGCAAGCATTGTAGCAGCCTTTAAAGCAGCAAATTTATATGTGCATGGACA	86037169	chr17	86037110	-	FALSE	rn|17q12.3			BF556545		chr17:086037169-086037110			TC581106	Rn.164737
A_44_P274217	3.55799	3.82063	3.4838	2.33454	3.35212	3.26581	3.10474	2.67773	A	A	A	A	A	A	A	P	Tcte3	PREDICTED: Rattus norvegicus t-complex-associated testis expressed 3 (Tcte3), transcript variant X1, mRNA [XM_006227971]	AAGAAATTCCAAGCACATTCTGTAGAAACTAAAATCCAGCAGATATTAAAGGCCAGTCTT	53899073	chr1	53896308	-	FALSE	rn|1q12		365153	XM_006227971	t-complex-associated testis expressed 3	chr1:53899073-53896308	GO:0016020|GO:0031514|GO:0005868|GO:0007018	XM_006227971
A_44_P883950	10.9916	10.6945	10.7855	10.7988	11.0323	10.703	10.7996	10.6277	P	P	P	P	P	P	P	P	Med1	PREDICTED: Rattus norvegicus mediator complex subunit 1 (Med1), transcript variant X2, mRNA [XM_006247399]	ACAGGAAGTATTATGGTAGAAACTAGGTTGGGAAAATGTTCAACTATAGGGTTGAGATTT	86915753	chr10	86915694	-	FALSE	rn|10q31		497991	XM_006247399	mediator complex subunit 1	chr10:86915753-86915694	GO:0010839|GO:0033160|GO:0006367|GO:0006702|GO:0000981|GO:0032403|GO:0007507|GO:0032993|GO:0042809|GO:0009887|GO:0042789|GO:0006590|GO:0000785|GO:0003712|GO:0003406|GO:0016922|GO:0001104|GO:0003713|GO:0030331|GO:0001892|GO:0001047|GO:0007275|GO:0000122|GO:0000978|GO:0001701|GO:0031490|GO:0001889|GO:0033598|GO:0035855|GO:0007420|GO:0016592|GO:0033148|GO:0008134|GO:0008284|GO:0031100|GO:0035257|GO:…	XM_006247399	TC582010	Rn.171168
A_43_P14304	7.68573	7.84673	7.79981	7.87082	7.1004	7.51643	8.0368	7.21	P	P	P	P	P	P	P	P			ACGTGGCAGGATACCTGCTGAGGTAATCGATAAAACTATAATTTGCACACTTTGAAGCAT	198604929	chr2	198604870	-	FALSE	rn|2q34					chr2:198604929-198604870			TC598318
A_43_P12841	11.1938	10.9264	11.8227	11.0034	11.2816	10.9157	11.3816	11.6369	P	P	P	P	P	P	P	P	Enpp1	Rattus norvegicus ectonucleotide pyrophosphatase/phosphodiesterase 1 (Enpp1), mRNA [NM_053535]	AGGACCGACAGGAGTCAGTTTCAGAACTGCTGAGGTTGAAAACACACTTACCAATCTTCA	21287397	chr1	21287338	+	FALSE	rn|1p12	ENSRNOT00000019519	85496	NM_053535	ectonucleotide pyrophosphatase/phosphodiesterase 1	chr1:21287338-21287397	GO:0030308|GO:0090305|GO:0050427|GO:0005886|GO:0006200|GO:0045599|GO:0005158|GO:0004551|GO:0009143|GO:0006091|GO:0006796|GO:0005765|GO:0005615|GO:0046872|GO:0042803|GO:0031953|GO:0003674|GO:0016323|GO:0030279|GO:0006955|GO:0030730|GO:0004528|GO:0046849|GO:0046325|GO:0005044|GO:0032869|GO:0009986|GO:0046627|GO:0005509|GO:0005576|GO:0005575|GO:0003676|GO:0031214|GO:0005524|GO:0045719|GO:0030505|GO:…	NM_053535	TC575103	Rn.1199
A_44_P402479	8.27338	8.06164	8.23326	7.95477	8.44591	7.99147	7.87221	7.94758	P	P	P	P	P	P	P	P	Senp2	Rattus norvegicus Sumo1/sentrin/SMT3 specific peptidase 2 (Senp2), mRNA [NM_023989]	AGATGAGATTTTGAGCAGCGCTTTCAAGTTACGAATCACCCGTGGAGATATCCAGACCTT	81235399	chr11	81235340	-	FALSE	rn|11q23	ENSRNOT00000002425	78973	NM_023989	Sumo1/sentrin/SMT3 specific peptidase 2	chr11:81235399-81235340	GO:0032091|GO:0060711|GO:0060712|GO:0005634|GO:0032875|GO:0015031|GO:2000045|GO:0009950|GO:0035562|GO:0007507|GO:0005737|GO:0005643|GO:0045944|GO:0016055|GO:0051246|GO:0031965|GO:0016926|GO:0019904|GO:0060707|GO:0016929|GO:0031410|GO:0016604|GO:0016605|GO:0001934|GO:0016023|GO:0043518|GO:0051028	NM_023989	TC577146	Rn.9367
A_44_P252678	11.2753	11.4625	11.2725	11.4637	11.1919	11.3055	11.521	11.486	P	P	P	P	P	P	P	P	Phb2	Rattus norvegicus prohibitin 2 (Phb2), mRNA [NM_001013035]	GCCTACGGCGTCCGTGAGTCCGTATTCACTGTGGAAGGTGGTCACAGAGCCATCTTCTTT	160835759	chr4	160835550	+	FALSE	rn|4q42	ENSRNOT00000017472	114766	NM_001013035	prohibitin 2	chr4:160835550-160835759	GO:0060744|GO:0060762|GO:0005743|GO:0005634|GO:0005575|GO:0006351|GO:0016363|GO:0005739|GO:0003674|GO:0008150|GO:0043234|GO:0033147|GO:0033600|GO:0045892|GO:0060749	NM_001013035	TC629227	Rn.64535
A_42_P751742	5.90413	6.19798	6.57247	5.78691	6.48108	6.18544	6.3285	6.46055	P	P	P	P	P	P	P	P	Zfp385a	Rattus norvegicus zinc finger protein 385A (Zfp385a), transcript variant 1, mRNA [NM_001135088]	GATCTGCAATGTCAAGGTCAATTCGGAGGTCCAGCTGAAACAGCACATCTCCAGCAGGAG	142224574	chr7	142224345	-	FALSE	rn|7q36	ENSRNOT00000064261	685474	NM_001135088	zinc finger protein 385A	chr7:142224574-142224345	GO:0000790|GO:0008298|GO:0070889|GO:0006915|GO:0006974|GO:0030425|GO:0007599|GO:0002039|GO:0010609|GO:0035855|GO:0045600|GO:0043025|GO:0007611|GO:0007626|GO:0008270|GO:0003730|GO:2000765|GO:0030220	NM_001135088	TC594525	Rn.179527
A_44_P533900	1.54475	1.62362	1.58818	1.28927	1.93764	1.55271	2.11236	1.32696	A	A	A	A	A	A	A	A	Olr85	Rattus norvegicus olfactory receptor 85 (Olr85), mRNA [NM_001000138]	TGTTAGTGAGAACGTTTCTTTCTGTTATCCCATTTGTATTTCTCATACTCCGGTTGCCCT	160977778	chr1	160977719	+	FALSE	rn|1q32	ENSRNOT00000021131	293228	NM_001000138	olfactory receptor 85	chr1:160977719-160977778	GO:0050911|GO:0004984|GO:0007186|GO:0004930|GO:0016021	NM_001000138	NP1479530	Rn.141901
A_44_P336925	8.60195	8.42758	8.62641	8.38752	8.69474	8.36969	8.49065	8.65723	P	P	P	P	P	P	P	P		CA510266 UI-R-FS0-cqr-h-07-0-UI.s1 NCI_CGAP_FS0 Rattus norvegicus cDNA clone IMAGE:7357209 3', mRNA sequence [CA510266]	AAAGTCCCAGGCCCCTTGAAAAAGGGTCCTTCTCTGCTTGGTTTCCGCGACACATTCTCA	141080126	chr7	141080067	-	FALSE	rn|7q36			CA510266		chr7:141080126-141080067				Rn.3401
A_44_P190155	7.19408	7.29644	7.16225	7.22702	7.29625	7.19454	7.30462	7.53167	P	P	P	P	P	P	P	P	Kctd17	Rattus norvegicus potassium channel tetramerization domain containing 17 (Kctd17), mRNA [NM_001134529]	ACAACATCGGTCCTCTGATTCGAATCATCAAAGACAGGATGGAGGAAAAAGACTACACAG	116384396	chr7	116384337	+	FALSE	rn|7q34	ENSRNOT00000046563	300317	NM_001134529	potassium channel tetramerization domain containing 17	chr7:116384337-116384396	GO:0051260|GO:0042802	NM_001134529	TC633179	Rn.198231
A_44_P597866	4.04771	3.86443	4.11512	4.25611	4.58157	4.42697	4.00619	5.09589	A	P	P	P	P	P	P	P			TGTCTAATGTCCATTACCAAGTCTTCGTTGCTTCCTCTACTCTTCTCAGTCACGGTGCTT					FALSE
A_44_P104358	2.12716	1.65479	2.72198	1.30385	3.75423	1.59047	2.14745	1.33859	A	A	A	A	A	A	A	A		BM389791 UI-R-CN1-cjp-f-01-0-UI.s1 UI-R-CN1 Rattus norvegicus cDNA clone UI-R-CN1-cjp-f-01-0-UI 3', mRNA sequence [BM389791]	GCATGATTGGACACATATTTTGCTTTTAAAATTAACAGTCACAAAGAAAAGAACAGTGGT	93218627	chr6	93218569	+	FALSE	rn|6q24			BM389791		chr6:093218569-093218627				Rn.8459
A_44_P898713	10.2042	10.1737	10.1661	10.149	10.0773	10.1791	10.3453	10.2994	P	P	P	P	P	P	P	P			AACATGACTAAAGCTGAGAGGGGCCACAAAGGTTACCTGTGCATGGATGAGTGGTTCTCT	112410969	chr8	112410906	-	FALSE	rn|8q32					chr8:112410969-112410906
A_44_P518528	6.50774	6.87101	6.75828	6.88084	6.81067	7.05452	6.69297	6.95582	P	P	P	P	P	P	P	P	Trim11	Rattus norvegicus tripartite motif-containing 11 (Trim11), mRNA [NM_001108276]	TGCCAGCACTGGGTTTATTGCAGGACATTAAGGACGCCCTGTGCAGGGTGCAGGATGTGA	45281102	chr10	45275345	+	FALSE	rn|10q22	ENSRNOT00000047268	360534	NM_001108276	tripartite motif-containing 11	chr10:45275345-45281102	GO:0004842|GO:0016567|GO:0016874|GO:0019904|GO:0032897|GO:0005634|GO:0005575|GO:0046598|GO:0003674|GO:0008150|GO:0051607|GO:0005737|GO:0050768|GO:0046597|GO:0045087|GO:0008270|GO:0045892|GO:0008134	NM_001108276	TC622819	Rn.9308
RC1	1.20238	1.24046	1.2344	1.14115	1.33309	1.2747	1.38007	1.17216	A	A	A	A	A	A	A	A		Unknown						pos
A_44_P152335	16.6667	16.7071	16.6899	16.7338	16.6083	16.5746	16.6484	16.6616	P	P	P	P	P	P	P	P			CGTGTGATGAAAAGTGGTTCTACACACGAGCTGCTTCCACACGCGCGGCAAGCAAGACCA	11567041	chr7	11566982	-	FALSE	rn|7q11					chr7:011567041-011566982
A_44_P168103	16.1294	15.9639	15.9699	16.0629	16.1269	16.0629	15.8403	15.6521	P	P	P	P	P	P	P	P	Skp1	Rattus norvegicus S-phase kinase-associated protein 1 (Skp1), mRNA [NM_001007608]	CTAGAGACTTAGTTTACTACCCAGTTTGTGGTTTGGGAGGGGGGACTGTAACTCAACAAT	37680301	chr10	37680242	+	FALSE	rn|10q22	ENSRNOT00000007676	287280	NM_001007608	S-phase kinase-associated protein 1	chr10:37680242-37680301	GO:0031519|GO:0035518|GO:0004842|GO:0016567|GO:0031467|GO:0031146|GO:0019005|GO:0005829	NM_001007608	TC641199	Rn.3477
A_44_P501483	12.9205	13.1679	13.045	13.1361	12.9984	13.2483	12.9673	13.022	P	P	P	P	P	P	P	P			AAGGCCCGTATTGAGATTAATTCTCTCTATGAGGGAATTGACTTCTATACCTCCATTACC	133403255	chr2	133403196	+	FALSE	rn|2q26					chr2:133403196-133403255
A_44_P247281	1.58318	1.71089	1.64137	1.32347	2.04768	1.65113	2.20582	1.36902	A	A	A	A	A	A	A	A		AI043862 UI-R-C0-jm-g-02-0-UI.s1 UI-R-C0 Rattus norvegicus cDNA clone UI-R-C0-jm-g-02-0-UI 3', mRNA sequence [AI043862]	CTTTCTCACAAGCATAAGACAAATTATATATTGCTGTGAAGCTCTTCTTAAAACCTCGTG					FALSE				AI043862						Rn.3130
A_44_P172982	13.2483	13.2866	13.0388	13.4666	13.342	13.6192	13.361	13.3222	P	P	P	P	P	P	P	P	Zyx	Rattus norvegicus zyxin (Zyx), mRNA [NM_053761]	GGGATGAGACTGTGCGAGTAGTCGCGCTGGATAAGAACTTTCATATGAAGTGTTACAAGT	70126833	chr4	70126774	+	FALSE	rn|4q23	ENSRNOT00000023537	114636	NM_053761	zyxin	chr4:70126774-70126833	GO:0005737|GO:0001725|GO:0005913|GO:0050727|GO:0008270|GO:0005925	NM_053761	NP336917	Rn.107363
A_44_P445608	1.58724	1.72498	2.64461	1.32872	2.06347	1.66436	2.22389	1.64137	A	A	A	A	A	A	A	A		Protein LOC498781 [Source:UniProtKB/TrEMBL;Acc:D3ZTS0] [ENSRNOT00000047232]	ACATTCATCCAATATTCCGGAGAAGGAGGATAGGAAGAATTCCAGGAAGGTTGTCAGAAG	97086930	chr17	97086871	-	FALSE	rn|17q12.3	ENSRNOT00000047232		XM_006254337		chr17:97086930-97086871		XM_006254337	TC594125	Rn.145497
A_42_P776300	9.94014	9.84519	10.0147	9.75135	9.8102	9.75135	10.0283	9.67558	P	P	P	P	P	P	P	P		BC027795 Zfp294 protein {Mus musculus} (exp=-1; wgp=0; cg=0), partial (58%) [TC593083]	TACTTTTCTGTGTAGTAGTTATTATCTTACAGTCTTGAGGTTCAGAGACAGATTGTAGTG	27126144	chr11	27126085	-	FALSE	rn|11q11			BF556698		chr11:027126144-027126085			TC593083	Rn.44204
A_44_P392890	8.23641	7.78737	8.05848	7.69702	8.7442	8.13382	7.92688	7.93796	P	P	P	P	P	P	P	P		BM392112 UI-R-DO1-ckp-m-23-0-UI.s1 UI-R-DO1 Rattus norvegicus cDNA clone UI-R-DO1-ckp-m-23-0-UI 3', mRNA sequence [BM392112]	CTCTGGGTTAGGATGGATCAGCAGGCACTTGATGGTCAGCAGCACATGTCGTATGCCCAA	395720	chr3_random	395661	+	FALSE				BM392112		chr3_random:000395661-000395720				Rn.120398
A_44_P124146	3.65355	3.99556	4.74237	4.11836	4.47243	4.93767	4.73628	5.05825	P	P	P	A	P	P	P	P		Rattus norvegicus similar to RIKEN cDNA 2610200G18 (LOC362610), mRNA [XM_342929]	GTGTAACTTGGTGTTGGTGGAAAGAAGTGCATGGAGAAGGCGTGGGCATCCGGGTCTCTC	149695911	chr5	149695852	-	FALSE	rn|5q36			XM_342929		chr5:149695911-149695852			TC638409
A_44_P164027	5.72211	5.667	6.40553	6.14273	4.9777	5.24743	5.73684	5.77432	P	P	P	P	P	P	P	P	LOC691718	PREDICTED: Rattus norvegicus Ig heavy chain V-III region VH26-like (LOC691718), mRNA [XM_006225908]	CCTGAAACTCTCCTGTGTAGCCTCTGGATTCACTTTCAATAAGTATGACATGTGCTGGGT	139998256	chr6	139998197	-	FALSE	rn|6q33		691718	XM_006225908	Ig heavy chain V-III region VH26-like	chr6:139998256-139998197		XM_006225908
A_44_P423130	7.50254	7.31554	7.59811	7.27848	7.32638	7.07167	7.78154	7.00797	P	P	P	P	P	P	P	P		BI293610 UI-R-DK0-cds-e-12-0-UI.s1 UI-R-DK0 Rattus norvegicus cDNA clone UI-R-DK0-cds-e-12-0-UI 3', mRNA sequence [BI293610]	CACCTTTTGTTACTGGTACTGTATCATGCAATAAAAGTTATCAAAGGCTTAATCTAGGGT	101179613	chr5	101179554	+	FALSE	rn|5q31			BI293610		chr5:101179554-101179613				Rn.40435
A_44_P683441	2.06139	3.35684	2.73448	3.37282	2.48804	3.70529	2.26521	2.91912	A	A	A	A	A	A	A	A	Stx19	Rattus norvegicus syntaxin 19 (Stx19), mRNA [NM_001109460]	ACAATGACACAATAGCTTTAAAGCAAGAAAAGTGCAAAACATTTATTGTCCGTCAGCTTG	8164994	chrUn	8164935	+	FALSE			685180	NM_001109460	syntaxin 19	chrUn:8164935-8164994		NM_001109460		Rn.198434
A_44_P282807	4.19201	3.70039	4.31292	4.11531	4.34572	3.43918	3.70431	3.46887	A	P	P	P	A	A	P	A		AI137232 UI-R-C2p-oj-h-07-0-UI.s1 UI-R-C2p Rattus norvegicus cDNA clone UI-R-C2p-oj-h-07-0-UI 3', mRNA sequence [AI137232]	CCAACCACCAAAAGTATAGGGGCTATTACAATGAGAGGAAGTAATGAATATCCTATAACT	20887155	chr6	20887096	+	FALSE	rn|6q12			AI137232		chr6:020887096-020887155				Rn.161898
A_44_P716685	8.49433	8.37684	8.31263	8.09538	8.29197	8.13219	8.61646	7.61928	P	P	P	P	P	P	P	P	Atrx	Rattus norvegicus cDNA clone IMAGE:9090185, partial cds. [BC169005]	CCTCGTTGCACTATTTTAGTACAGAAAAAGTATGTGAGCATATTTACATATGCACTAACC	93974412	chrX	93974353	-	FALSE	rn|Xq31		246284	BC169005	alpha thalassemia/mental retardation syndrome X-linked	chrX:93974412-93974353	GO:0005515|GO:0000792|GO:0006200|GO:0070087|GO:0005634|GO:0035064|GO:0007283|GO:0005739|GO:0042393|GO:0005737|GO:0060009|GO:0045944|GO:0010571|GO:0031933|GO:0006338|GO:0070603|GO:0072711|GO:0030330|GO:0005730|GO:0004386|GO:0006334|GO:0015616|GO:0006336|GO:0005575|GO:0000228|GO:0005524|GO:0003677|GO:0008150|GO:0006281|GO:0003682|GO:0072520|GO:0008270|GO:0031297|GO:0032206|GO:0030900		TC598307	Rn.226151
A_44_P234450	3.51512	2.56966	3.30052	2.01856	3.42225	3.44044	3.37822	2.56936	A	A	A	A	A	A	A	A			CATTGGCTCAGAACCTGAGTGCTGGCTACTGGTCTGAAGATGAGAATAAGGACCCCACGT	165876602	chr5	165876543	+	FALSE	rn|5q36					chr5:165876543-165876602
A_44_P463420	5.06331	5.32017	5.77559	5.15953	5.37779	5.15897	5.11975	5.24098	P	P	P	P	P	P	P	P		BQ210920 UI-R-DY1-coj-a-03-0-UI.s1 NCI_CGAP_DY1 Rattus norvegicus cDNA clone IMAGE:7335917 3', mRNA sequence [BQ210920]	TCTTATAAAACACTGAGCTGAAACACACACTATGTATTTGGATCAGAACCACATTTTCTG	67763956	chr13	67763897	-	FALSE	rn|13q21			BQ210920		chr13:067763956-067763897				Rn.1639
A_44_P791968	11.6366	11.6092	11.4786	11.6233	11.5691	11.5769	11.6007	11.6025	P	P	P	P	P	P	P	P	Rbbp5	Rattus norvegicus retinoblastoma binding protein 5 (Rbbp5), mRNA [NM_001107174]	TGCTTTTGGAATCTTTTCGTCAGCTTCTAGAACCTTCCATCCACTTTCAGCTCGGATTTC	45391585	chr13	45391526	+	FALSE	rn|13q13	ENSRNOT00000036110	304794	NM_001107174	retinoblastoma binding protein 5	chr13:45391526-45391585	GO:0043627|GO:0035097|GO:0044212|GO:0071339|GO:0048188|GO:0005730|GO:0005634|GO:0035064|GO:0042800|GO:0051568|GO:0006974	NM_001107174	TC588880	Rn.11774
A_44_P166216	11.62	11.5002	11.5365	11.5824	11.6337	11.6488	11.2329	11.4617	P	P	P	P	P	P	P	P	Ndfip1	Rattus norvegicus Nedd4 family interacting protein 1 (Ndfip1), mRNA [NM_001013059]	CCTGTTTCTCAGAGGATTTATCAATTATGCAAAAGTTCGGAAGATGCCAGAAACTTTCTC	331412	chr19_random	331353	+	FALSE		ENSRNOT00000018499	291609	NM_001013059	Nedd4 family interacting protein 1	chr19_random:331353-331412	GO:0005515|GO:0048302|GO:0045732|GO:0048471|GO:0032713|GO:0032410|GO:0002761|GO:0048294|GO:0042130|GO:0006879|GO:0045619|GO:0002829|GO:0031398|GO:0004871|GO:0043123|GO:0005938|GO:0005794|GO:0050699|GO:0005576|GO:0051224|GO:0007165|GO:0000139|GO:0050728|GO:0010629|GO:0016021|GO:0043162|GO:0010008	NM_001013059	TC607129	Rn.59254
A_44_P1008463	12.0765	11.9056	11.8897	11.9276	11.9189	11.7765	12.1306	11.9393	P	P	P	P	P	P	P	P	Focad	PREDICTED: Rattus norvegicus focadhesin (Focad), transcript variant X2, mRNA [XM_233144]	ATCTGGACATTTGAAACTGAAATAGAACATGCCTCCTATATGGCCAGAATTCATTGTAAA	107703926	chr5	107703867	+	FALSE	rn|5q32		313346	XM_233144	focadhesin	chr5:107703867-107703926	GO:0005925	XM_233144	TC591649	Rn.17957
A_44_P294024	6.07948	6.17396	6.30218	6.24304	6.60305	6.70048	6.56053	6.87667	P	P	P	P	P	P	P	P		BI285791 UI-R-CX0s-cct-h-09-0-UI.s1 UI-R-CX0s Rattus norvegicus cDNA clone UI-R-CX0s-cct-h-09-0-UI 3', mRNA sequence [BI285791]	TTTCATGGTGACAAAATCAAAGTCAAAGACATCTGGCATCCCCTGGTGGAGCGTGTCATT	173611645	chr4	173611586	+	FALSE	rn|4q43			BI285791		chr4:173611586-173611645				Rn.3413
A_44_P416127	6.56255	6.41572	6.21978	6.64189	6.3026	5.97143	5.7582	5.79465	P	P	P	P	P	P	P	P	Synpr	PREDICTED: Rattus norvegicus synaptoporin (Synpr), transcript variant X1, mRNA [XM_006251738]	GAGGGTTCTCATGAAAGACTCTCCAGAACATATTCCTTATCAAGAAAATGCCAATCTTCA	13134777	chr15	13134718	-	FALSE	rn|15p16		66030	XM_006251738	synaptoporin	chr15:13134777-13134718	GO:0043005|GO:0005215|GO:0030054|GO:0030285|GO:0030672	XM_006251738	TC601695	Rn.64518
A_44_P652611	14.9274	14.8858	14.698	15.0838	14.9432	15.0698	14.7207	14.5089	P	P	P	P	P	P	P	P		ITB1_RAT (P49134) Integrin beta-1 precursor (Fibronectin receptor beta subunit) (Integrin VLA-4 beta subunit) (CD29 antigen), complete [TC574872]	AAAGTACTGGGAACTTCTCTGCTAAAAAGTCCCTAACGTCCACATCGATCTGGACATGCT					FALSE							GO:0005515|GO:0008305|GO:0008284|GO:0005886|GO:0007275|GO:0000082|GO:0005178|GO:0007160|GO:0016020|GO:0007229|GO:0004872|GO:0045596|GO:0016021|GO:0019717|GO:0007155		TC574872
A_44_P173112	7.20962	7.36842	7.03381	7.45796	7.15296	7.232	7.32538	7.17613	P	P	P	P	P	P	P	P		Rattus norvegicus similar to cDNA sequence BC017158 (LOC361654), mRNA [XM_341935]	CCATCAAGTGTTGGACACACTGTTCCCAAAGTTCTTGAAAGGTAACACCGTCTCCTGGCT	187530390	chr1	187530331	-	FALSE	rn|1q36			XM_341935		chr1:187530390-187530331
A_44_P336119	1.36255	1.41661	1.45589	1.20045	1.57722	1.37508	1.9198	1.26729	A	A	A	A	A	A	A	A		AA901151 UI-R-A1-dv-d-08-0-UI.s1 UI-R-A1 Rattus norvegicus cDNA clone UI-R-A1-dv-d-08-0-UI 3' similar to gi [AA901151]	TAGACATGATCGTTTTATTTCTCTTCTTTAAAAGCATTGAATTTGTCTTTAGGGTAGTGA	89753227	chr13	89753168	+	FALSE	rn|13q24			AA901151		chr13:089753168-089753227				Rn.15194
A_44_P161400	6.16708	6.13697	5.72811	6.26951	6.02483	6.59552	6.50271	6.29147	P	P	P	P	P	P	P	P	Kctd6	Rattus norvegicus potassium channel tetramerization domain containing 6 (Kctd6), mRNA [NM_001107253]	AGGCATCTCAAACTATTTTACCAAGTGGAATAAACACATGATGGATACCAGAGACTGTCA	18681905	chr15	18681846	-	FALSE	rn|15p14	ENSRNOT00000010303	305792	NM_001107253	potassium channel tetramerization domain containing 6	chr15:18681905-18681846	GO:0030506|GO:0051260	NM_001107253	TC594233	Rn.105101
A_44_P150185	13.4245	13.5722	13.4687	13.7233	13.5305	13.927	13.6466	13.8817	P	P	P	P	P	P	P	P	Ltbp2	Rattus norvegicus latent transforming growth factor beta binding protein 2 (Ltbp2), mRNA [NM_021586]	TACTAACTTGCTGAGTGTAAGAAACGAAAGAAGAGGAATAACGAGTCTGAGAAAGTGTGG	108826861	chr6	108826802	-	FALSE	rn|6q31	ENSRNOT00000031331	59106	NM_021586	latent transforming growth factor beta binding protein 2	chr6:108826861-108826802	GO:0031012|GO:0019838|GO:0005509|GO:0007179|GO:0005576|GO:0008201|GO:0005615|GO:0070062	NM_021586	TC573670	Rn.40921
A_44_P1013851	12.6804	12.7638	12.1885	12.9449	12.2957	12.6284	12.3644	12.3916	P	P	P	P	P	P	P	P	Bmp2	Rattus norvegicus bone morphogenetic protein 2 (Bmp2), mRNA [NM_017178]	TTAGCGCAATCTCCATGTTGTACCTAGATGAAAACGAAAAGGTTGTGCTAAAAAACTATC	121381186	chr3	121381127	+	FALSE	rn|3q36	ENSRNOT00000028904	29373	NM_017178	bone morphogenetic protein 2	chr3:121381127-121381186	GO:0001658|GO:0003181|GO:0045597|GO:0042698|GO:0009790|GO:0005615|GO:0010894|GO:0042803|GO:0003308|GO:0007507|GO:0007219|GO:0002062|GO:0009887|GO:0033690|GO:0004745|GO:0030335|GO:0030501|GO:0009986|GO:0019904|GO:0019211|GO:0000122|GO:0021978|GO:0030509|GO:0005125|GO:0001701|GO:0001649|GO:0003130|GO:0043234|GO:0045165|GO:0001503|GO:0040007|GO:0035630|GO:0008083|GO:0008285|GO:0042482|GO:0010718|GO:…	NM_017178	TC623460	Rn.90931
A_44_P521264	11.0897	11.1958	10.95	11.0103	10.9762	11.1264	10.8756	10.4285	P	P	P	P	P	P	P	P	Pura	PREDICTED: Rattus norvegicus purine rich element binding protein A (Pura), mRNA [XM_006222540]	TGTTCTATTATCACTCATATTCAAAGTGTAGGGTAATAAAATGCAAGCTTAGGAGAGCAC	28924741	chr18	28924682	+	FALSE	rn|18p11		307498	XM_006222540	purine rich element binding protein A	chr18:28924682-28924741	GO:0017148|GO:0008284|GO:0006355|GO:0003700|GO:0046332|GO:0005634|GO:0032422|GO:0003677|GO:0030425|GO:0006351|GO:0007399|GO:0003691|GO:0005737|GO:0003690|GO:0003697|GO:0043025|GO:0006268|GO:0045892|GO:0005662|GO:0008134|GO:0000900	XM_006222540	TC599799	Rn.232094
A_44_P530951	2.66446	3.18172	2.27729	2.34045	3.31908	2.64957	2.61925	2.42219	A	A	A	A	A	A	A	A		BG376309 UI-R-CT0-buo-a-03-0-UI.s1 UI-R-CT0 Rattus norvegicus cDNA clone UI-R-CT0-buo-a-03-0-UI 3', mRNA sequence [BG376309]	CTATTCTTGATGATTAAGAGGACCTAAACTGCTACACCTTGTATAAAGTTATTACTCGTG	44669429	chr20	44669370	-	FALSE	rn|20q12			BG376309		chr20:044669429-044669370				Rn.6873
A_42_P733671	1.62768	1.42859	1.46812	1.45893	2.63662	1.37855	1.92563	2.04084	A	A	A	A	A	A	A	A	Tnfsf10	Rattus norvegicus tumor necrosis factor (ligand) superfamily, member 10 (Tnfsf10), mRNA [NM_145681]	GACTTTGAGAACCTTTGAGAAAACCATCTCTACAGTTCCAGAAAAGCAGCTAAGCACTCC	113220001	chr2	113214957	+	FALSE	rn|2q24	ENSRNOT00000017758	246775	NM_145681	tumor necrosis factor (ligand) superfamily, member 10	chr2:113214957-113220001	GO:0005164|GO:0032868|GO:2001238|GO:0043065|GO:0032813|GO:0005575|GO:0005125|GO:0005615|GO:0043280|GO:0003674|GO:0006955|GO:0016020|GO:0090200|GO:0043123|GO:0008584|GO:0070062	NM_145681	TC580472	Rn.83627
A_44_P142352	10.0752	10.1216	10.1901	9.94545	9.5464	9.73566	10.208	10.7124	P	P	P	P	P	P	P	P	Dhx9	Rattus norvegicus DEAH (Asp-Glu-Ala-His) box helicase 9 (Dhx9), mRNA [NM_001107184]	CAAGGAGGCTACAGAAACAACTTCGGTGGAGACTACAGAGGATCTAGTGGAGACTACCGG	68471723	chr13	68471664	-	FALSE	rn|13q21	ENSRNOT00000064860	304859	NM_001107184	DEAH (Asp-Glu-Ala-His) box helicase 9	chr13:68471723-68471664	GO:0008026|GO:0005813|GO:0070934|GO:0005730|GO:0005634|GO:0005575|GO:0003676|GO:0005524|GO:0001649|GO:0034605|GO:0003674|GO:0008150|GO:0016020|GO:0030529|GO:0001085|GO:0007623|GO:0070937	NM_001107184	TC605636	Rn.107359
A_44_P278279	3.52081	3.40386	4.01749	3.74042	3.87338	3.67779	3.51983	4.37846	A	A	P	A	P	P	P	A		AI169105 EST214936 Normalized rat kidney, Bento Soares Rattus sp. cDNA clone RKIBN19 3' end, mRNA sequence [AI169105]	ACTACGTATGTGGTGTCTTACTAGGTCAGTACTGATGGTTAAATACCCTCAGAATTAGTC	30033818	chr4	30033759	+	FALSE	rn|4q13			AI169105		chr4:030033759-030033818				Rn.1100
A_44_P342562	5.9836	6.14563	6.07517	6.21248	6.20726	6.3479	6.18872	6.31495	P	P	P	P	P	P	P	P	Fgd1	Rattus norvegicus FYVE, RhoGEF and PH domain containing 1 (Fgd1), mRNA [NM_001037546]	AGTGGCTGCTGAGAACAGCGTCATCTGCAGCTTCCTGCACTACATGGAGAAGGGTGGGAA	40405696	chrX	40405637	+	FALSE	rn|Xq21	ENSRNOT00000003443	363460	NM_001037546	FYVE, RhoGEF and PH domain containing 1	chrX:40405637-40405696	GO:0005794|GO:0030036|GO:0031267|GO:0008360|GO:0001726|GO:0030027|GO:0046872|GO:0043088|GO:0005085|GO:0005737|GO:0007010|GO:0046847|GO:0005089	NM_001037546	TC608454	Rn.204249
A_44_P428516	1.41702	1.44649	1.4768	1.20798	1.63953	1.38858	1.93668	1.26586	A	A	A	A	A	A	A	A	Olr795	Rattus norvegicus olfactory receptor 795 (Olr795), mRNA [NM_001000601]	TTAAACTTGCCTGTATAAACACCAACACATTGGAGTTTATGGTTACTGCCAATAGTGGGT	97995165	chr3	97995106	+	FALSE	rn|3q34		404789	NM_001000601	olfactory receptor 795	chr3:97995106-97995165	GO:0050911|GO:0004984|GO:0007186|GO:0004930|GO:0016021	NM_001000601	NP1479386	Rn.142740
A_44_P179704	3.95062	3.84697	4.05806	3.57137	4.48706	4.07918	4.00119	3.52529	A	P	P	P	P	P	P	P		FM125154 etnokid Rattus norvegicus cDNA clone etnokidP0005A24 3', mRNA sequence [FM125154]	GTAAGTCACGGTACAAACATTAAACCAAGAAGTTACCTGTACTGAAGACACATGACTTCA	92343140	chr8	92343081	-	FALSE	rn|8q31			FM125154		chr8:92343140-92343081				Rn.167011
A_44_P519024	1.42391	1.45601	1.48155	1.21127	1.65233	1.39366	2.11553	1.52893	A	A	A	A	A	A	A	A	Prl3b1	Rattus norvegicus Prolactin family 3, subfamily b, member 1 (Prl3b1), mRNA [NM_012535]	AAGTTGACAATTTTCTCAAGGTCTTGAAATGCCGCGATATTTATAACAACAACTGCTGAG	44337192	chr17	44337134	-	FALSE	rn|17p11	ENSRNOT00000023086	24283	NM_012535	Prolactin family 3, subfamily b, member 1	chr17:44337192-44337134	GO:0008150|GO:0003674|GO:0005179|GO:0005576|GO:0005615	NM_012535	TC585216	Rn.9749
A_44_P202808	3.95414	2.2249	2.55596	3.21664	3.16217	2.91263	2.77799	3.08485	A	A	A	P	A	A	P	A		BM385893 UI-R-DM1-cke-l-06-0-UI.s1 UI-R-DM1 Rattus norvegicus cDNA clone UI-R-DM1-cke-l-06-0-UI 3', mRNA sequence [BM385893]	AGAAATCAACATACTCGCAAAGAAAACAAAATACAGAAATCAAACATTTAAATATGAAAA	56490881	chr10	56490822	+	FALSE	rn|10q24			BM385893		chr10:056490822-056490881				Rn.24219
A_44_P109278	4.59116	4.74422	4.31608	4.83306	4.79547	4.49463	5.11199	4.95802	P	P	P	P	P	P	P	P		BM986464 EST594058 Rat gene index, normalized rat, norvegicus Rattus norvegicus cDNA clone RGOAC50 3' end, mRNA sequence [BM986464]	CCTGCTAGTAGGTCACGAGACTGTAGAAACATGTGCCAGCCTTCTTCAAAATGAAGATCT	35781923	chr19	35781864	+	FALSE	rn|19q12			BM986464		chr19:035781864-035781923				Rn.10481
A_44_P269457	5.18106	4.69828	4.82237	4.88673	6.60882	4.68872	2.0531	1.33702	A	P	P	P	A	P	P	P	Gpr83	Rattus norvegicus G protein-coupled receptor 83 (Gpr83), mRNA [NM_080411]	AGCCTGAGTTTTTCCAATATGCTGCAAAGTGTGCTTTATTGTGAGTCACCATAGGCGCAA	11659220	chr8	11659161	+	FALSE	rn|8q11	ENSRNOT00000044945	140595	NM_080411	G protein-coupled receptor 83	chr8:11659161-11659220	GO:0004983|GO:0051384|GO:0016021	NM_080411	TC574214	Rn.63075
A_43_P12133	8.43858	8.20914	8.573	8.10207	8.65143	7.88492	8.19672	7.88444	P	P	P	P	P	P	P	P	Epn2	Rattus norvegicus epsin 2 (Epn2), transcript variant 1, mRNA [NM_021852]	AGCCGGAGAGACACAGTAAAAGTTCCAAAAAAGAAAGAGGTGAAAGCTTGCTGCAAGCCA	47692496	chr10	47691663	-	FALSE	rn|10q23	ENSRNOT00000043052	60443	NM_021852	epsin 2	chr10:47692496-47691663	GO:0005794|GO:0007219|GO:0030100|GO:0048568|GO:0005730|GO:0005634|GO:0030128|GO:0001701|GO:0043231|GO:0008289|GO:0006897	NM_021852	TC606543	Rn.44273
A_44_P296478	10.543	10.1846	10.4026	10.1285	10.3267	9.88793	9.91659	9.82936	P	P	P	P	P	P	P	P		AI013718 EST208393 Normalized rat spleen, Bento Soares Rattus sp. cDNA clone RSPBS06 3' end, mRNA sequence [AI013718]	GCACCAGACTTGCCCTCCAATGGATCCTCGTTAAAGGATTTAAAGTGGACTCATTCCAAT	438681	chrUn	438622	-	FALSE				AI013718		chrUn:000438681-000438622				Rn.107334
A_44_P406773	1.45151	1.73476	1.50182	1.22753	2.43171	1.41506	1.96524	1.27505	A	A	A	A	A	A	A	A		Q4SB82_TETNG (Q4SB82) Chromosome undetermined SCAF14677, whole genome shotgun sequence, partial (7%) [TC630922]	CAGCTTACATTTCCATTCCATTATTACAAGTGGTGAAAAACAAGAATTGCAAGTAGCATG	29425072	chr5	29425013	-	FALSE	rn|5q13			BF393607		chr5:029425072-029425013			TC630922	Rn.118853
A_43_P16737	13.4134	13.2523	13.3897	13.2753	12.5601	12.3381	13.3143	13.4357	P	P	P	P	P	P	P	P	Ift27	Rattus norvegicus intraflagellar transport 27 homolog (Chlamydomonas) (Ift27), mRNA [NM_001130495]	TCATCTTTCCAGGACACAGAAGATGGGATCACCTGGTACTTCTCAAAAATCACCACAGCT	116080492	chr7	116080433	-	FALSE	rn|7q34	ENSRNOT00000008450	300062	NM_001130495	intraflagellar transport 27 homolog (Chlamydomonas)	chr7:116080492-116080433	GO:0005929|GO:0005813|GO:0007264|GO:0097225|GO:0030992|GO:0097228|GO:0005525	NM_001130495	TC583122	Rn.9036
A_44_P885548	5.91203	5.7972	5.60558	5.84395	5.11953	4.40505	4.25146	4.74237	P	P	P	P	P	P	P	P			CTGTCCACAGAAATAGCTACTAACTGTCTGATGAGCTAAGATCAAAGTAGCTTCAACAGC	22917936	chr1	22917877	+	FALSE	rn|1p12					chr1:022917877-022917936			TC591781
A_42_P484738	17.3762	17.3033	17.3033	17.3533	17.2764	17.3633	17.4532	17.5018	P	P	P	P	P	P	P	P	Ctgf	Rattus norvegicus connective tissue growth factor (Ctgf), mRNA [NM_022266]	AGACTGGACAGCTTGTGGCAAGTGAATTTGCCGGTAACAAGCCAGATTTTTATGGATCTT	21327633	chr1	21327574	-	FALSE	rn|1p12	ENSRNOT00000020528	64032	NM_022266	connective tissue growth factor	chr1:21327633-21327574	GO:0060401|GO:0005801|GO:0014070|GO:0070278|GO:0045597|GO:0046330|GO:0001558|GO:0005615|GO:0035988|GO:0030154|GO:0043231|GO:0001894|GO:0060548|GO:0070374|GO:0005938|GO:0010942|GO:0032355|GO:0005520|GO:0005794|GO:0034059|GO:0051385|GO:0032330|GO:0043280|GO:0070542|GO:0005178|GO:0001503|GO:0032967|GO:0008543|GO:0007229|GO:0001502|GO:0051496|GO:0008083|GO:0008284|GO:0048471|GO:0030324|GO:0043434|GO:…	NM_022266	TC583775	Rn.17145
A_44_P255495	7.83242	7.89847	8.02423	7.59063	7.96173	7.51845	7.81859	7.88021	P	P	P	P	P	P	P	P	Spry1	sprouty homolog 1, antagonist of FGF signaling (Drosophila) (Spry1), mRNA [Source:RefSeq mRNA;Acc:NM_001106427] [ENSRNOT00000058495]	GTAGCGAGAAGACCGGCTCCTCGAACTGCACCAAGACCCGAAAAGCAGGAAAGGACTCAT	124216564	chr2	124216505	+	FALSE	rn|2q25	ENSRNOT00000058495	294981	BC169059	sprouty homolog 1, antagonist of FGF signaling (Drosophila)	chr2:124216505-124216564	GO:0001656|GO:0001657|GO:0008285|GO:0000132|GO:0005623|GO:0001759|GO:0051387|GO:0046580|GO:0016020|GO:0043407|GO:0040037|GO:0070373|GO:0060449|GO:0034261			Rn.22787
A_44_P951632	8.55522	8.71222	8.27883	8.57213	8.42097	8.54421	8.36554	8.15946	P	P	P	P	P	P	P	P			TCCATTATTCTATTCTCTCCAGGTCTTTCAGTTTGTAGTGAATTCTTGTGTAGGTCAATT	55154337	chr16	55154278	+	FALSE	rn|16q12.1					chr16:055154278-055154337
A_42_P635881	5.26495	5.25625	5.42849	5.34335	5.42623	5.28032	5.79595	5.74471	P	P	P	P	P	P	P	P	Slc32a1	Rattus norvegicus solute carrier family 32 (GABA vesicular transporter), member 1 (Slc32a1), mRNA [NM_031782]	TCGGAAACTTGACCTTGGGGGTGGGGTGGGGGACATTTCACAGCCATTCAGTGCTTGGAA	149346842	chr3	149346783	+	FALSE	rn|3q42	ENSRNOT00000020720	83612	NM_031782	solute carrier family 32 (GABA vesicular transporter), member 1	chr3:149346783-149346842	GO:0044306|GO:0043005|GO:0007568|GO:0045202|GO:0044292|GO:0015495|GO:0060077|GO:0030425|GO:0044316|GO:0008021|GO:0051286|GO:0015816|GO:0015812|GO:0006836|GO:0043229|GO:0015187|GO:0035725|GO:0016021|GO:0030659|GO:0015992	NM_031782	TC575644	Rn.10846
A_44_P578452	8.74072	8.8254	9.0845	8.95513	8.03369	8.45112	8.68455	8.59132	P	P	P	P	P	P	P	P			AGAGGGACCACTGTAGTAAGATGGTATCAGTGTTTCCATTAATACAACCCCTTGTATTCA	33685741	chr12	33685682	+	FALSE	rn|12q15					chr12:033685682-033685741			TC630385
A_44_P699821	6.568	6.30932	6.20462	6.49552	6.24304	6.31328	6.0806	6.38349	P	P	P	P	P	P	P	P	Gfod1	PREDICTED: Rattus norvegicus glucose-fructose oxidoreductase domain containing 1 (Gfod1), transcript variant X1, mRNA [XM_006253805]	TAGCAGAAAATAGCTTATAAATTATAGAAGGTTTTACTTTTTGTTTTCTATTATTAAACA	27334354	chr17	27334295	+	FALSE	rn|17p12		306842	XM_006253805	glucose-fructose oxidoreductase domain containing 1	chr17:27334295-27334354	GO:0016491	XM_006253805	TC608310
A_44_P865552	3.47836	3.90836	3.6099	2.13417	2.10817	3.54325	3.62641	3.48465	A	A	A	A	A	A	A	P	Fam204a	PREDICTED: Rattus norvegicus family with sequence similarity 204, member A (Fam204a), transcript variant X1, mRNA [XM_006231673]	AGTAATGTGAATGTCAGTTACTGTTGAGTGAGATTAATATGTTTTAGGCCATTGGTATGG	266748375	chr1	266748316	-	FALSE	rn|1q55		308004	XM_006231673	family with sequence similarity 204, member A	chr1:266748375-266748316		XM_006231673	TC593478
A_44_P785080	7.40008	7.52761	7.42914	7.27294	7.47705	7.32001	7.25394	7.31267	P	P	P	P	P	P	P	P		EST223569 Normalized rat spleen, Bento Soares Rattus sp. cDNA clone RSPCM61 3' end, mRNA sequence [AI179839]	AATTTGTTTTAGTTTACAGCACAGAGATCCTTCTCTTAATGGGAGTTGTGCTCTTGGTTT	172386651	chr5	172386592	-	FALSE	rn|5q36			AI179839		chr5:172386651-172386592				Rn.167363
A_44_P429321	6.38546	6.633	6.09	6.5287	6.76733	6.88775	6.20417	6.54179	P	P	P	P	P	P	P	P	RGD1307315	Rattus norvegicus LOC362793 (RGD1307315), mRNA [NM_001008377]	TTCAGGCTTGCGTTTCAAGAAGTCCCGGTGGAACAGGCAACCGAAGACGTTTGTTCTTTG	137811047	chr6	137810988	+	FALSE	rn|6q32	ENSRNOT00000018568	362793	NM_001008377	LOC362793	chr6:137810988-137811047		NM_001008377	TC620711	Rn.12746
A_44_P521845	5.80647	5.48257	5.53653	5.65851	6.06695	5.44259	5.7074	5.65736	P	P	P	P	P	P	P	P		AI171692 EST217669 Normalized rat muscle, Bento Soares Rattus sp. cDNA clone RMUBO42 3' end, mRNA sequence [AI171692]	ACTGGGAAAGGATGGCTTCAACCCCCAAGACATGGCCTCTTTTCTGGAAACATGCGCAGT	9195696	chr3	9195637	+	FALSE	rn|3p12			AI171692		chr3:009195637-009195696				Rn.110564
A_43_P11577	11.4573	11.6718	11.2821	11.4279	11.4962	11.6083	11.5594	11.3382	P	P	P	P	P	P	P	P	Anxa3	Rat lipocortin-III mRNA, complete cds. [M20559]	ATTGTCAAGCATATACAAGAGGCGTATGAACAGGCGCTGAAAGCTGACTTGAAGGGTGAT	14278808	chr14	14275233	-	FALSE	rn|14p22		25291	M20559	annexin A3	chr14:14278808-14275233	GO:0006909|GO:0030424|GO:0005886|GO:0043312|GO:0031100|GO:0042581|GO:0030425|GO:0005544|GO:0005737|GO:0051091|GO:0030670|GO:0043025|GO:0042742|GO:0070062|GO:0004859|GO:0051054|GO:0005509|GO:0051384|GO:0019834|GO:0070848|GO:0043086|GO:0045766|GO:0010595|GO:0021766|GO:0016020		TC605222	Rn.6589
A_44_P803088	1.51772	2.9171	1.56164	1.27255	1.87753	1.50502	2.06792	1.31049	A	A	A	A	A	A	A	A		UI-R-BT0-qf-e-05-0-UI.s1 UI-R-BT0 Rattus norvegicus cDNA clone UI-R-BT0-qf-e-05-0-UI 3', mRNA sequence [AI145252]	AGCTATGCACAGCCTCTATCCACACTATGAGGACCAATGGATGAAGGTCAGACACTGGCC	77005181	chr4	77005122	-	FALSE	rn|4q24			AI145252		chr4:77005181-77005122				Rn.147492
A_42_P621736	18.6005	18.6005	18.5293	18.5293	18.6005	18.4831	18.6005	18.5425	P	P	P	P	P	P	P	P	Rplp1	Rattus norvegicus ribosomal protein, large, P1 (Rplp1), mRNA [NM_001007604]	GAAGAATCTGAAGAATCCGAGGATGACATGGGCTTTGGTCTTTTTGACTAAACTGCTTTT	66046310	chr8	66046251	-	FALSE	rn|8q24	ENSRNOT00000015893	140661	NM_001007604	ribosomal protein, large, P1	chr8:66046310-66046251	GO:0005737|GO:0003735|GO:0005840|GO:0022625|GO:0006414	NM_001007604	TC600049	Rn.973
A_42_P620042	11.9514	11.9044	11.7879	11.9707	11.9281	11.8724	11.6537	11.5113	P	P	P	P	P	P	P	P	Gsk3b	Rattus norvegicus glycogen synthase kinase 3 beta (Gsk3b), mRNA [NM_032080]	CCGGCTAACACCACTGGAAGCTTGTGCACATTCATTTTTTGATGAATTACGGGACCCAAA	64302353	chr11	64302294	-	FALSE	rn|11q21	ENSRNOT00000003867	84027	NM_032080	glycogen synthase kinase 3 beta	chr11:64302353-64302294	GO:0005515|GO:0006983|GO:0008013|GO:0030877|GO:0035372|GO:0030010|GO:0007409|GO:0032855|GO:0044027|GO:0018105|GO:0016301|GO:0043227|GO:0006611|GO:0043025|GO:0045444|GO:0009887|GO:0016055|GO:0031625|GO:0010800|GO:0005813|GO:0014902|GO:0019901|GO:0005977|GO:0007520|GO:0043234|GO:0016310|GO:0005178|GO:0010977|GO:0007623|GO:0045121|GO:0001954|GO:0034236|GO:0032091|GO:0005886|GO:0044337|GO:0032436|GO:…	NM_032080	TC604101	Rn.10426
A_44_P482213	4.2527	4.1779	3.84804	4.25285	4.7327	4.95068	4.94283	5.36387	P	P	P	P	P	P	P	P		AI030790 UI-R-C0-jo-f-05-0-UI.s1 UI-R-C0 Rattus norvegicus cDNA clone UI-R-C0-jo-f-05-0-UI 3', mRNA sequence [AI030790]	AGGCCATCTGGTTTGACTTTGGAGCAGAGTCTTTAGCTGGCTTCACTCTTTCCCTCGTGC					FALSE				AI030790						Rn.23912
A_44_P172807	6.65324	6.83361	6.43822	6.71246	6.8662	6.89635	6.85796	6.89862	P	P	P	P	P	P	P	P	Kif6	PREDICTED: Rattus norvegicus kinesin family member 6 (Kif6), transcript variant X1, mRNA [XM_006226706]	GCGTGGCCCTAATCAAAAATGAAGCCATCCTCAATGAAGAGATTGATCCCAGACTGATGA	85805	chr9_random	85746	-	FALSE		ENSRNOT00000015584	171291	XM_006226706	kinesin family member 6	chr9_random:85805-85746	GO:0008017|GO:0005871|GO:0005874|GO:0007286|GO:0003777|GO:0001673|GO:0005524|GO:0007018	XM_006226706	NP437536	Rn.207571
A_44_P547751	6.64601	6.41809	6.93361	6.39072	6.8054	6.38519	6.20047	6.60923	P	P	P	P	P	P	P	P		R. norvegicus mRNA for Mss4 protein. [X70496]	TGAACCCTCGTTTAGCCATTCATTCTAGTCCCTAATTAAGGAACAAGTGATTATGCTACC	47437086	chr13	47437027	+	FALSE	rn|13q13			X70496		chr13:47437027-47437086			TC575444	Rn.233739
A_44_P314270	7.48181	7.42297	7.44701	7.62524	7.94373	7.87705	8.1505	8.56769	P	P	P	P	P	P	P	P	Fam188b	family with sequence similarity 188, member B [Source:MGI Symbol;Acc:MGI:3583959] [ENSRNOT00000015469]	CTGACTGTTGATACCACCAAGACTGCCCCAGAGGACAACTGCAGTGACCTTGTCCCTCCT	84070817	chr4	84070237	+	FALSE	rn|4q24	ENSRNOT00000015469	312365	XM_001058587	family with sequence similarity 188, member B	chr4:84070237-84070817		XM_001058587		Rn.168137
A_44_P110352	7.32226	7.42697	7.12676	7.28629	7.93498	7.8023	7.63273	7.17318	P	P	P	P	P	P	P	P	LOC100910885	PREDICTED: Rattus norvegicus apolipoprotein L3-like (LOC100910885), transcript variant X1, mRNA [XM_003754314]	CTAACCAACAAAGTCACGATGAACGGCATGAAAGAAGTTTTGGAGCAGAGTGGCCCCAGA	115463945	chr7	115463886	-	FALSE	rn|7q34		100910885	XM_003754314	apolipoprotein L3-like	chr7:115463945-115463886	GO:0006869|GO:0042157|GO:0005576|GO:0008289	XM_003754314	TC644778
A_43_P11940	8.6329	8.37328	9.11897	8.59775	8.64104	9.20077	9.13709	9.05207	P	P	P	P	P	P	P	P	St6galnac3	Rattus norvegicus ST6 (alpha-N-acetyl-neuraminyl-2,3-beta-galactosyl-1,3)-N-acetylgalactosaminide alpha-2,6-sialyltransferase 3 (St6galnac3), mRNA [NM_019123]	CACCTCGACAGGGCTTTCCTACGATTAAGGGCTATGCTAACTCATTAAGATGTGCATCTT	251284913	chr2	251284854	-	FALSE	rn|2q45	ENSRNOT00000065262	29758	NM_019123	ST6 (alpha-N-acetyl-neuraminyl-2,3-beta-galactosyl-1,3)-N-acetylgalactosaminide alpha-2,6-sialyltransferase 3	chr2:251284913-251284854	GO:0006677|GO:0009100|GO:0008373|GO:0005794|GO:0006687|GO:0000139|GO:0006486|GO:0016021	NM_019123	TC574797	Rn.88072
A_44_P194138	7.49553	7.65651	7.4399	7.59632	7.39987	7.53898	7.98178	7.74414	P	P	P	P	P	P	P	P	Egfr	Rattus norvegicus epidermal growth factor receptor (Egfr), mRNA [NM_031507]	GGACAACATAGATGACACATTCCTTCCCGTGCCTGAATATATAAACCAATCTGTTCCCAA	97787499	chr14	97786789	+	FALSE	rn|14q22	ENSRNOT00000006087	24329	NM_031507	epidermal growth factor receptor	chr14:97786789-97787499	GO:0005515|GO:0014070|GO:0042698|GO:0033590|GO:0006412|GO:0033594|GO:0042802|GO:0005622|GO:0005006|GO:0016337|GO:0021795|GO:0001948|GO:0007173|GO:0016301|GO:0042127|GO:0007611|GO:0042743|GO:0032355|GO:0006979|GO:0001942|GO:0030335|GO:0009986|GO:0019901|GO:0019903|GO:0045740|GO:0001892|GO:0018108|GO:0043235|GO:0001889|GO:0005178|GO:0008544|GO:0007623|GO:0016101|GO:0045121|GO:0043586|GO:0019899|GO:…	NM_031507	TC590426	Rn.37227
A_44_P836678	16.2093	16.0523	16.2301	15.5015	16.2234	16.0523	16.0739	16.1042	P	P	P	P	P	P	P	P	LOC102553078	PREDICTED: Rattus norvegicus ubiquitin-like protein FUBI-like (LOC102553078), mRNA [XM_006229820]	CTGGGAAAGTGAGAGGTCAGACTCCCAAGATGGCCAAACAGGAAAAGAAGAAGACTGGTC	157176141	chr1	157176082	+	FALSE	rn|1q32		102553078	XM_006229820	ubiquitin-like protein FUBI-like	chr1:157176082-157176141		XM_006229820
A_44_P304148	1.83451	2.01732	1.78411	1.71259	2.00134	1.97231	2.16321	1.96484	A	A	A	A	A	A	A	A	Olr1730	Rattus norvegicus olfactory receptor 1730 (Olr1730), mRNA [NM_001000279]	CACTAGAGAAAGACAGGTTGATCTCAGTGCTGTATAGTGTTGTGACACCCATGATGAATC	1247168	chr20	1247109	+	FALSE	rn|20p12	ENSRNOT00000000986	294187	NM_001000279	olfactory receptor 1730	chr20:1247109-1247168	GO:0050911|GO:0007608|GO:0004984|GO:0007186|GO:0005886|GO:0004930|GO:0016021	NM_001000279		Rn.140861
A_42_P822726	9.42943	7.49122	8.48626	8.10355	8.68341	6.98525	7.93206	7.08103	P	P	P	P	P	P	P	P	Myo1g	Rattus norvegicus myosin IG (Myo1g), mRNA [NM_001134843]	TCTTGACCGTACTAAAGGCTAGGATTTGTCCACCTTTATATAGAATGCCACAAAATAAAG	87275530	chr14	87275471	-	FALSE	rn|14q21	ENSRNOT00000010021	289785	NM_001134843	myosin IG	chr14:87275530-87275471	GO:0003774|GO:0005886|GO:0016459|GO:0005524|GO:0070062	NM_001134843	TC584319	Rn.198974
A_44_P321706	8.5594	8.16756	8.20354	8.31428	8.46433	8.30599	7.8641	7.89232	P	P	P	P	P	P	P	P		AI704806 UI-R-AA1-aaa-f-01-0-UI.s1 UI-R-AA1 Rattus norvegicus cDNA clone UI-R-AA1-aaa-f-01-0-UI 3', mRNA sequence [AI704806]	ACAGGCATCTACAGAGTAAGTACATAAAATATATTTGTAAAATTCTTCCACGCACGATCC	24007699	chr17	24007640	-	FALSE	rn|17p13			AI704806		chr17:024007699-024007640
A_44_P867949	15.3792	15.6475	15.4774	15.7924	15.1668	15.5363	15.8311	16.0361	P	P	P	P	P	P	P	P			GCTTTGAGCCAGCCAACCAGATGTGACTCTTGCCATGGTAAATACATGGCCCGCTGCCTG	146406474	chr5	146406415	-	FALSE	rn|5q36					chr5:146406474-146406415
A_44_P545895	10.6655	10.8791	10.8286	10.8729	10.9525	11.0885	11.3916	11.3747	P	P	P	P	P	P	P	P			GTGGTTCTCATACTGGCAACATGCTGGCCACGCAACAAGAGTTCATGATCCTGCCTGTGA	71982855	chr13	71982796	-	FALSE	rn|13q22					chr13:071982855-071982796
A_42_P819052	10.329	10.3365	10.1859	10.365	10.0475	10.0996	10.0603	9.89565	P	P	P	P	P	P	P	P	Abhd17b	PREDICTED: Rattus norvegicus abhydrolase domain containing 17B (Abhd17b), transcript variant X1, mRNA [XM_006231162]	TGTAGTAGTCTTCCTTTTATGAATACTTGAAACTCCATTAGTTGATCTTCAAGACCACAG	224921956	chr1	224921897	+	FALSE	rn|1q51		309399	XM_006231162	abhydrolase domain containing 17B	chr1:224921897-224921956	GO:0016787|GO:0005576	XM_006231162	TC594481	Rn.7522
A_44_P264293	10.4707	10.1767	10.1697	10.4184	10.3731	10.3059	10.2414	9.71911	P	P	P	P	P	P	P	P	Maoa	Rattus norvegicus monoamine oxidase A (Maoa), mRNA [NM_033653]	TTGCCCGGAAAGCTGATCGACTTGCTAAACTACATAAAGACATAAGGAAGAGGAAAATCT	17686967	chrX	17683676	-	FALSE	rn|Xq12	ENSRNOT00000066674	29253	NM_033653	monoamine oxidase A	chrX:17686967-17683676	GO:0050660|GO:0005741|GO:0051378|GO:0005739|GO:0042428|GO:0008131|GO:0016491|GO:0042420|GO:0016021|GO:0042135|GO:0042443|GO:0042424|GO:0055114	NM_033653	TC576358	Rn.224544
A_44_P152275	2.35673	2.46533	3.1859	1.66368	2.06183	1.66368	2.2221	3.1762	A	A	A	A	A	A	A	A	Xlr4a	PREDICTED: Rattus norvegicus X-linked lymphocyte-regulated 4A (Xlr4a), transcript variant X8, mRNA [XM_219738]	TGCCGAAAAACTCTCCAATATACTTGATGAGCAACAAAAGCTTTTTCAACAATTTCAAGG	159072332	chrX	159071037	-	FALSE	rn|Xq37	ENSRNOT00000023158	293841	XM_219738	X-linked lymphocyte-regulated 4A	chrX:159072332-159071037		XM_219738	TC642132
A_44_P985388	1.58929	1.72949	1.65162	1.33015	2.06983	1.66899	2.22763	1.37948	A	A	A	A	A	A	A	A			TAACGCTTCCGTTACACGTTGTCACTCTCTGTAGTACCAAACGTAAATAAACAGAGAGGA	177096195	chr4	177096136	+	FALSE	rn|4q44					chr4:177096136-177096195
A_44_P591224	10.0064	9.87619	9.693	10.0109	9.95504	9.91775	9.66518	9.92642	P	P	P	P	P	P	P	P		Q7TQ12_RAT (Q7TQ12) Aa1114, partial (9%) [TC601898]	TCTCACACATTTTGTGATAGGGAAGCCACATTTGAGCTGTGCAGTCACGGGTCTTGTTTT	53434160	chr19	53434101	+	FALSE	rn|19q12					chr19:053434101-053434160			TC601898
A_44_P141475	5.61847	5.62833	5.80012	5.31722	5.5665	5.76688	5.46086	4.95355	P	P	P	P	P	P	P	P		AGENCOURT_109867611 NIH_MGC_420 Rattus norvegicus cDNA clone IMAGE:9033680 5', mRNA sequence [EV768308]	TGCAGCTATGTACTGTTAGTGTTGTATGGTTTTCCAATAACTAATACATGCCCTCATAGA	224180723	chr2	224180664	+	FALSE	rn|2q42			EV768308		chr2:224180664-224180723				Rn.133131
A_44_P121351	4.65426	4.78921	4.74333	4.76982	5.28596	5.15207	5.09339	5.07805	P	P	P	P	P	P	P	P	Drd2	Rattus norvegicus dopamine receptor D2 (Drd2), mRNA [NM_012547]	TGAATATACACTGTGATTGCAACATCCCACCAGTCCTCTACAGCGCCTTCACATGGCTGG	52706592	chr8	52706533	+	FALSE	rn|8q23	ENSRNOT00000045944	24318	NM_012547	dopamine receptor D2	chr8:52706533-52706592	GO:0005515|GO:0007608|GO:0001659|GO:0007409|GO:0031223|GO:0010039|GO:0030672|GO:0030534|GO:0009416|GO:0016055|GO:0004935|GO:0008306|GO:0030336|GO:0007616|GO:0032467|GO:0004930|GO:0035240|GO:0009636|GO:0014069|GO:0007212|GO:0030432|GO:0007416|GO:0032922|GO:0002031|GO:0007270|GO:0007186|GO:0002027|GO:0005887|GO:0032228|GO:0008542|GO:0035815|GO:0002028|GO:0001591|GO:0007188|GO:0035810|GO:0034776|GO:…	NM_012547	TC642479	Rn.87299
A_44_P492214	4.27916	3.07379	5.20152	4.19804	4.14277	3.39485	4.65387	4.8201	P	A	P	P	P	A	P	A	Eps8l3	Rattus norvegicus EPS8-like 3 (Eps8l3), mRNA [NM_001106463]	CCTGCTAGTGGCAAACGATGTATCCCAGATCACACAGCAAGGATGAACAGACACTGAGGC	203451977	chr2	203451918	+	FALSE	rn|2q34	ENSRNOT00000071414	295361	NM_001106463	EPS8-like 3	chr2:203451918-203451977		NM_001106463	TC588978	Rn.138008
A_44_P910545	1.59583	1.76018	2.69242	1.33716	2.09622	1.69897	2.26258	1.39497	A	A	A	A	A	A	A	A	Cnnm1	PREDICTED: Rattus norvegicus cyclin M1 (Cnnm1), transcript variant X1, mRNA [XM_006231483]	TCTGCAATGCAGAGCGAATACTGGGACACTTGAGAATAGTGTTTAGGTATAGGTGGTCAA	247350588	chr1	247350529	-	FALSE	rn|1q54		309387	XM_006231483	cyclin M1	chr1:247350588-247350529	GO:0005886|GO:0030554	XM_006231483	TC598772	Rn.224740
A_44_P682817	2.15351	3.07062	3.4884	2.55429	3.09203	3.07276	3.41825	2.97572	A	A	A	A	A	A	A	A		myosin XV [Source:MGI Symbol;Acc:MGI:1261811] [ENSRNOT00000023018]	GCACCAAGACCCATGAGCTGATTGTGAAGATTCCCCTGAAGGAGATCCAGTCCACGTGGA	46793891	chr10	46792356	+	FALSE	rn|10q22	ENSRNOT00000023018		XM_001077498		chr10:46792356-46793891		XM_001077498
A_43_P22020	8.49887	8.49739	8.58339	8.30239	8.47705	8.24357	8.70531	7.98787	P	P	P	P	P	P	P	P	Setx	PREDICTED: Rattus norvegicus senataxin (Setx), transcript variant X4, mRNA [XM_006233889]	CCAGACATATGTCTCTTCCCTTCTAATTACGTTTATAATAAAAACCTGAAGACAAATAGA	8148275	chr3	8147515	+	FALSE	rn|3p12	ENSRNOT00000017984	362096	XM_006233889	senataxin	chr3:8147515-8148275	GO:0008150|GO:0006369|GO:0003674|GO:0005737|GO:0007623|GO:0005654|GO:0005634|GO:0005575|GO:0006302	XM_006233889		Rn.198622
A_44_P352912	7.6474	7.44737	7.62116	7.21	7.81776	7.30339	7.22433	7.73631	P	P	P	P	P	P	P	P		AI575434 UI-R-Y0-vg-c-11-0-UI.s1 UI-R-Y0 Rattus norvegicus cDNA clone UI-R-Y0-vg-c-11-0-UI 3', mRNA sequence [AI575434]	TCTAGTCCATAAGTCCTTGGAGCAGTGCTGTCACTCCAGAACCACAGTGCCACCCACTGC	109873962	chr10	109873903	-	FALSE	rn|10q32.3			AI575434		chr10:109873962-109873903				Rn.105932
A_44_P837192	2.266	1.77016	3.32657	1.33879	3.25826	2.51559	2.56652	2.31153	A	A	A	A	A	A	A	A	Uroc1	urocanase domain containing 1 [Source:MGI Symbol;Acc:MGI:2385332] [ENSRNOT00000038251]	GCTCCCAGGCAAGGATCCTGTACTCAGACCAGAAAGGTCGAGTGGCTATTGCGGTAGCTA	124613624	chr4	124613565	+	FALSE	rn|4q34	ENSRNOT00000038251	685999	XM_001066120	urocanate hydratase 1	chr4:124613565-124613624	GO:0016153|GO:0006548|GO:0005829	XM_001066120
A_44_P185851	2.60487	2.91316	3.2447	1.99978	2.11515	2.478	2.28875	1.40683	A	A	A	A	A	A	A	A		AW535515 UI-R-C4-alx-b-08-0-UI.s1 UI-R-C4 Rattus norvegicus cDNA clone UI-R-C4-alx-b-08-0-UI 3', mRNA sequence [AW535515]	GTGCACAAAGTTCAATGGCTCCAAAATATTGTATGGTCTTAAAGTATCACTTGAGAAATC	172577573	chr1	172577514	-	FALSE	rn|1q34			AW535515		chr1:172577573-172577514				Rn.164403
A_43_P22276	6.05762	6.15116	5.98646	6.17033	6.5912	6.47018	6.52256	6.48555	P	P	P	P	P	P	P	P	Tmem52	Protein Tmem52 [Source:UniProtKB/TrEMBL;Acc:D3ZP55] [ENSRNOT00000022286]	ACAGCCCTGCACACAGCACTGTGACCTCCTACAGCTCCGTGCAGTACCCACTGGGCATGT	172294369	chr5	172294188	+	FALSE	rn|5q36	ENSRNOT00000022286	100362283	XM_006225637	transmembrane protein 52	chr5:172294188-172294369		XM_006225637	TC602526	Rn.158990
A_43_P11951	4.91169	5.1114	5.59879	4.86386	5.56782	5.33486	5.15082	5.56873	P	P	P	P	P	P	P	P	Ucn	Rattus norvegicus urocortin (Ucn), mRNA [NM_019150]	GGCTCAGTCCCGCGTTGCAGCGCCGCCCAGAGTTACCCTGAACACTCTGACTGGATATTT	25217603	chr6	25217544	+	FALSE	rn|6q14	ENSRNOT00000008037	29151	NM_019150	urocortin	chr6:25217544-25217603	GO:0032755|GO:0005515|GO:0030307|GO:2000252|GO:0030157|GO:0031175|GO:0046888|GO:0007218|GO:0060548|GO:0007611|GO:0043025|GO:0060547|GO:0035483|GO:0032355|GO:0006979|GO:0008306|GO:0051966|GO:0007565|GO:0045740|GO:0051384|GO:0045792|GO:0005179|GO:0032967|GO:0035176|GO:0030424|GO:0007631|GO:0030819|GO:0032099|GO:0045776|GO:0090280|GO:0030425|GO:0009060|GO:0033138|GO:0006954|GO:0060452|GO:0045909|GO:…	NM_019150	TC591908	Rn.10190
A_44_P907014	6.13796	6.38794	6.53419	6.4641	7.06338	7.06219	7.00841	7.61113	P	P	P	P	P	P	P	P			GTGCGGTTTTACGCATTCTTTCACCTCTCTTAGTCGCTGTTTCCTCTCACTTCGTGTTTG					FALSE
A_44_P359467	2.63058	1.77877	2.31717	1.33463	2.11995	1.73377	2.30432	1.69151	A	A	A	A	A	A	A	A		UI-R-CN1-cjq-p-03-0-UI.s1 UI-R-CN1 Rattus norvegicus cDNA clone UI-R-CN1-cjq-p-03-0-UI 3', mRNA sequence [BM390423]	CACAGGAAGGCTCTTCTTCAAGGTTTACCATTTGCTGAATAACATACGCTCCAAGGATGG	86735015	chr13	86734956	+	FALSE	rn|13q24			BM390423		chr13:86734956-86735015				Rn.225210
A_44_P614514	13.1694	13.0287	13.1389	12.9442	13.4687	13.0675	13.2884	13.4318	P	P	P	P	P	P	P	P	LOC102556269	PREDICTED: Rattus norvegicus putative RNA-binding protein Luc7-like 1-like (LOC102556269), transcript variant X1, mRNA [XM_006220616]	AGGCCAGATTGATCTACAAAGAGAAACAGCATTTTTGGAAAAGTGAAATACCTTTGTAAC	15517889	chr10	15517830	-	FALSE	rn|10q12		102556269	XM_006220616	putative RNA-binding protein Luc7-like 1-like	chr10:15517889-15517830		XM_006220616	TC597649	Rn.155246
A_44_P420215	6.89788	6.83787	6.79081	6.87449	7.03172	6.77254	6.95031	7.23222	P	P	P	P	P	P	P	P		FQ151035 Rattus norvegicus 11-12 days foetus Sprague-Dawley Rattus norvegicus cDNA clone TL0ADA45YC17 3', mRNA sequence [FQ151035]	AGGCCTGCTCAACAGGACTCCTTGGTCTCAGTATTTTTAGCTCCAAAGCAGAAGTGAAAA	83495549	chr1	83495490	-	FALSE	rn|1q21			FQ151035		chr1:83495549-83495490				Rn.32246
A_44_P579444	1.35503	2.15953	2.4268	3.15206	1.57136	2.34193	3.1957	1.81261	A	A	A	A	A	A	A	A	Slc16a14	PREDICTED: Rattus norvegicus solute carrier family 16, member 14 (Slc16a14), transcript variant X1, mRNA [XM_006245388]	AAACAATAAAAGGTAAGCTTTAAAGCAGTGATTTTTATTTTCAGCCTAAATGCCCACGGC	84168262	chr9	84168203	-	FALSE	rn|9q35		316578	XM_006245388	solute carrier family 16, member 14	chr9:84168262-84168203	GO:0016021|GO:0055085	XM_006245388	TC584959
A_44_P940535	3.72615	3.62609	3.32689	3.62899	3.91848	4.10106	4.03979	4.35842	A	A	A	P	P	P	P	P		BG378253 UI-R-CV1-bvp-h-07-0-UI.s1 UI-R-CV1 Rattus norvegicus cDNA clone UI-R-CV1-bvp-h-07-0-UI 3', mRNA sequence [BG378253]	CTTGCACTTCTTCTTGCTTCTGCCTTTGAGCAATGCCGTAGTAAACATTCATTTCATGCT	51367849	chr5	51367790	+	FALSE	rn|5q21			BG378253		chr5:051367790-051367849				Rn.212089
A_43_P21147	3.60364	3.53806	3.57907	3.70245	3.721	4.09223	3.83379	4.31351	A	A	A	P	P	P	P	A	Otog	Rattus norvegicus otogelin (Otog), mRNA [NM_001106262]	GCGTGTGTGAGAGCTTTCGCTGCCCACAGATTCAGTGTGGCATGGGCACTTCCCTGGTGG	96832398	chr1	96832150	+	FALSE	rn|1q22	ENSRNOT00000068434	292918	NM_001106262	otogelin	chr1:96832150-96832398	GO:0008344|GO:0007596|GO:0005198|GO:0046556|GO:0046373|GO:0007605|GO:0005578|GO:0007155|GO:0005829	NM_001106262		Rn.99083
A_44_P965184	5.17092	4.89007	4.85835	4.92888	5.26729	5.2246	4.93473	4.5969	P	P	P	P	P	P	P	P	Ccdc82	Rattus norvegicus coiled-coil domain containing 82 (Ccdc82), mRNA [NM_001007660]	ATTCTGCGGATTATTTTCAAGATGAGAAGTTTAAATTATAGCATGCTTCCTTCAGAGGAG	10156261	chr8	10156202	+	FALSE	rn|8q11	ENSRNOT00000037457	300359	NM_001007660	coiled-coil domain containing 82	chr8:10156202-10156261		NM_001007660	TC574727	Rn.120577
A_44_P391979	1.67298	2.33374	1.45542	1.27161	1.59365	1.91418	1.90815	1.55633	A	A	A	A	A	A	A	A		Rattus norvegicus similar to Centaurin gamma 2 (LOC316611), mRNA [XM_237381]	CCAGCCTCAACTCTAACGCATACCTGCGTGGTGACTTCTTGCAGGGAAGAAAAGGAACGG	88990929	chr9	88990870	+	FALSE	rn|9q35			XM_237381		chr9:088990870-088990929
A_43_P19806	5.57482	3.97093	4.16237	4.65795	4.88806	3.92832	4.9379	4.00784	P	P	P	P	P	P	P	P		Q5FVQ1_RAT (Q5FVQ1) TRAF3-interacting JNK-activating modulator, partial (18%) [TC624549]	AGCCGTGGGGAAGGGTTTCCACTTTCTCTGAAAATGTGTGTCTACGTTGAACACTTCAAT	109012969	chr13	109012910	-	FALSE	rn|13q27			XM_341175		chr13:109012969-109012910			TC624549	Rn.29176
A_43_P14257	1.39179	1.42345	1.45893	1.25507	2.68587	1.37571	2.29186	1.59596	A	A	A	A	A	A	A	A		AI104898 EST214187 Normalized rat heart, Bento Soares Rattus sp. cDNA clone RHECK95 3' end, mRNA sequence [AI104898]	ACAATGACTTCCAGCAAGGCATTCATAGGCACAGTCTAGATGCTTCCATTGGTTCCGAAA	24113909	chr17	24113850	+	FALSE	rn|17p13			AI104898		chr17:024113850-024113909				Rn.10229
A_43_P15811	5.13975	5.10825	5.13	4.90029	5.91416	5.15309	4.90762	4.58753	P	P	P	P	P	P	P	P	Kitlg	Rattus norvegicus KIT ligand (Kitlg), transcript variant 1, mRNA [NM_021843]	GGAGCCTTATACTGGAAGAAGAAACAGTCAAGTCTTACAAGGGCAGTTGAAAATATACAG	37783248	chr7	37782571	+	FALSE	rn|7q13	ENSRNOT00000008471	60427	NM_021843	KIT ligand	chr7:37782571-37783248	GO:0033026|GO:0008284|GO:0005886|GO:0001755|GO:0050731|GO:0046579|GO:0005615|GO:0035234|GO:0005737|GO:0001541|GO:0043406|GO:0045636|GO:0007155|GO:0005856|GO:0035162|GO:0043066|GO:0045740|GO:0005576|GO:0005125|GO:0097192|GO:0002763|GO:0016021|GO:0008083|GO:0005173|GO:0008584|GO:0070668	NM_021843	TC580685	Rn.44216
A_44_P868775	2.58583	1.99622	1.46454	1.97002	3.25379	2.95834	2.9702	2.37667	A	A	A	A	A	A	A	A	LOC102554253	PREDICTED: Rattus norvegicus uncharacterized LOC102554253 (LOC102554253), ncRNA [XR_345540]	CATCTGAGACAGGAATGAATCAGATAATGAGACCCTATCTGAAAGCAATCAATAAAAGGC	5535979	chr4	5535920	-	FALSE	rn|4q11		102554253	XR_345540	uncharacterized LOC102554253	chr4:5535979-5535920		XR_345540	TC594108
A_44_P256949	3.10961	3.31981	2.99697	3.36236	3.99981	2.56458	3.35965	3.31861	A	A	A	A	A	A	P	A		AI548107 UI-R-C3-sm-d-06-0-UI.s1 UI-R-C3 Rattus norvegicus cDNA clone UI-R-C3-sm-d-06-0-UI 3', mRNA sequence [AI548107]	CACTGGGATCTGTGGACAGATCTGCTCTCTAAAGGCCAAAGCCAAGGTGTAGGGCTTCAC	94106083	chr8	94106024	-	FALSE	rn|8q31			AI548107		chr8:094106083-094106024				Rn.2215
A_44_P206631	2.77799	2.01391	3.53634	2.48842	3.33952	2.69706	3.48991	3.81413	A	A	A	A	P	A	A	A		BF417274 UI-R-CN0-bky-b-03-0-UI.s1 UI-R-CN0 Rattus norvegicus cDNA clone UI-R-CN0-bky-b-03-0-UI 3', mRNA sequence [BF417274]	GCTCTGCAGATGAAGGATGCTTAAAGACATCTAATGAATGCAGAAACTGAAGTCATATCC	83681755	chr2	83681696	+	FALSE	rn|2q22			BF417274		chr2:083681696-083681755				Rn.92645
A_44_P402536	2.31698	2.12548	1.7029	1.50451	2.1221	1.77969	1.95155	1.61189	A	A	A	A	A	A	A	A	Lep	Rattus norvegicus leptin (Lep), mRNA [NM_013076]	CCTCATCAAGACCATTGTCACCAGGATCAATGACATTTCACACACGCAGTCGGTATCCGC	55945586	chr4	55943962	+	FALSE	rn|4q22	ENSRNOT00000071926	25608	NM_013076	leptin	chr4:55943962-55945586	GO:0071298|GO:0033686|GO:0071300|GO:0045598|GO:0019222|GO:0030300|GO:0001819|GO:0050901|GO:0002021|GO:0005615|GO:0043270|GO:0033197|GO:0032868|GO:0060587|GO:0007565|GO:0006635|GO:0046881|GO:0001542|GO:0000122|GO:0001890|GO:0005125|GO:0009892|GO:0005179|GO:0048639|GO:0007623|GO:0033210|GO:0042307|GO:0042445|GO:0008083|GO:0030073|GO:0035630|GO:0006629|GO:0008343|GO:0007260|GO:0008284|GO:0032099|GO:…	NM_013076	TC582850	Rn.44444
A_44_P443584	10.0326	9.82419	9.81437	9.71106	10.2092	9.88326	9.53466	9.55537	P	P	P	P	P	P	P	P		Q5BK07_RAT (Q5BK07) RGD1311929 protein (Fragment), partial (71%) [TC592092]	AGATGAGAAAGCTGATCCCGGTGCTTCAACAGCAAACATCGGTTCTGACAAAAGTATCCT	91805092	chr10	91805033	-	FALSE	rn|10q32.1			XM_340915		chr10:091805092-091805033			TC592092	Rn.13165
A_43_P16753	12.1739	12.085	12.0279	12.0451	12.2116	12.0641	12.1186	12.1073	P	P	P	P	P	P	P	P	Man2a1	Rattus norvegicus mannosidase, alpha, class 2A, member 1 (Man2a1), mRNA [NM_012979]	ACAGCTCATTTGAATACAGGTGTTCCGGAGGTGGGGTTTTCTATTTTTAAATTACCATAT	103520052	chr9	103519994	+	FALSE	rn|9q37	ENSRNOT00000020767	25478	NM_012979	mannosidase, alpha, class 2A, member 1	chr9:103519994-103520052	GO:0005801|GO:0005794|GO:0048286|GO:0004572|GO:0007585|GO:0060042|GO:0015923|GO:0001701|GO:0016799|GO:0001889|GO:0000139|GO:0050769|GO:0006491|GO:0030246|GO:0008270|GO:0006486|GO:0007005|GO:0007033|GO:0004559|GO:0070062|GO:0006013	NM_012979	TC594960	Rn.163804
A_44_P436604	8.02499	7.56778	7.35826	7.85185	7.10372	8.42938	8.29285	7.8703	P	P	P	P	P	P	P	P	Leprel1	Rattus norvegicus leprecan-like 1 (Leprel1), mRNA [NM_001025627]	ATATGAATGACGACTTTGAAGGAGGAGAATTCATCTTCACGGAAATGGATGCTAAAACTG	76821411	chr11	76821352	+	FALSE	rn|11q23	ENSRNOT00000002639	288016	NM_001025627	leprecan-like 1	chr11:76821352-76821411	GO:0031418|GO:0008285|GO:0005794|GO:0005506|GO:0019797|GO:0005783|GO:0032963|GO:0019511|GO:0005604	NM_001025627	TC575697	Rn.213595
A_43_P12687	11.4093	11.5554	11.5486	11.5665	11.3831	11.624	11.596	11.5774	P	P	P	P	P	P	P	P	Deaf1	Rattus norvegicus DEAF1 transcription factor (Deaf1), mRNA [NM_031801]	TAGCCACGTGTACATACCTGTTTTATCTGTTAATAAAGATGTAAATAAAGCTCCCACCCC	201491150	chr1	201491091	-	FALSE	rn|1q41	ENSRNOT00000048817	83632	NM_031801	DEAF1 transcription factor	chr1:201491150-201491091	GO:0005667|GO:0006357|GO:0006366|GO:0048706|GO:0001843|GO:0005576|GO:0005634|GO:0003677|GO:0006351|GO:0046872|GO:0033599|GO:0005737|GO:0045944	NM_031801	TC577198	Rn.11134
A_43_P17789	3.57664	4.20397	3.94198	4.26678	4.85811	4.9278	4.44685	4.6944	P	P	P	A	P	P	P	P	Ttc9b	Rattus norvegicus tetratricopeptide repeat domain 9B (Ttc9b), mRNA [NM_001108478]	TCAGCTGAAGATGAACCGTTGCAGCCTCCAGAGGGAAGACAGTGATAGTGGCACTGGAGG	82750136	chr1	82750077	+	FALSE	rn|1q21	ENSRNOT00000025472	361528	NM_001108478	tetratricopeptide repeat domain 9B	chr1:82750077-82750136	GO:0000413|GO:0008150|GO:0003674|GO:0016020|GO:0018208|GO:0003755|GO:0005528|GO:0005575	NM_001108478	TC614786	Rn.45506
A_44_P513656	1.44009	1.47722	1.49213	1.22184	1.68128	1.40595	1.95123	1.27059	A	A	A	A	A	A	A	A	Usp26	Rattus norvegicus ubiquitin specific peptidase 26 (Usp26), mRNA [NM_001106948]	AAGGCTAGGCTTTCTACTGGATATGTCTTCTTTTACATGCATAATGATATCTTTGAAGAG	138626454	chrX	138626395	-	FALSE	rn|Xq36	ENSRNOT00000047605	302488	NM_001106948	ubiquitin specific peptidase 26	chrX:138626454-138626395	GO:0006511|GO:0016579|GO:0005634|GO:0008234	NM_001106948		Rn.218652
A_44_P288463	8.73644	8.59148	8.40851	8.45203	8.57799	8.47393	8.70791	8.08418	P	P	P	P	P	P	P	P	Odf2l	Rattus norvegicus outer dense fiber of sperm tails 2-like (Odf2l), mRNA [NM_001134708]	GAAGGGAGACAAAAGGTTTCTGAAGAAGTAGAGAAAATGTCGTCTAGAGAGAGGGCTTTA	243190140	chr2	243188175	+	FALSE	rn|2q44	ENSRNOT00000018905	685425	NM_001134708	outer dense fiber of sperm tails 2-like	chr2:243188175-243190140	GO:0005813	NM_001134708	TC611929	Rn.139568
A_44_P555378	7.01521	6.93963	6.99832	6.832	7.42829	7.08691	7.11465	6.56084	P	P	P	P	P	P	P	P	Uba6	Rattus norvegicus ubiquitin-like modifier activating enzyme 6 (Uba6), mRNA [NM_001107213]	TCTGAAGTAAGAAAAACTGAAATCAGAAACGGAATATCATTTACAATTTGGGACAGGTGG	23713710	chr14	23712575	+	FALSE	rn|14p21	ENSRNOT00000037509	305268	NM_001107213	ubiquitin-like modifier activating enzyme 6	chr14:23712575-23713710	GO:0006511|GO:0005737|GO:0016567|GO:0019780|GO:0005524|GO:0006464	NM_001107213		Rn.94245
A_44_P525827	12.5124	12.7521	12.4629	12.8103	12.4958	12.7831	12.6603	12.548	P	P	P	P	P	P	P	P	Cct3	Rattus norvegicus chaperonin containing Tcp1, subunit 3 (gamma) (Cct3), mRNA [NM_199091]	AGCAGTTGTGTGAGGATATTATCCAGCTGAAACCTGACGTAGTCATCACAGAAAAGGGCA	180425775	chr2	180425716	+	FALSE	rn|2q34	ENSRNOT00000025824	295230	NM_199091	chaperonin containing Tcp1, subunit 3 (gamma)	chr2:180425716-180425775	GO:0005737|GO:0005886|GO:0006457|GO:0005832|GO:0005874|GO:0002199|GO:0051082|GO:0007339|GO:0005524|GO:0044297|GO:0070062	NM_199091	TC588569	Rn.203147
A_42_P768024	7.50763	5.95122	5.98573	6.19798	6.60054	5.19339	5.93369	5.77932	P	P	P	P	P	P	P	P	Spn	Rattus norvegicus sialophorin (Spn), mRNA [NM_001271086]	TTGCATTTGTGATAGCAGCTACATCCTGAATGTTTAGTACGGTCCTCCTAAAGGGGAATT	186388493	chr1	186388434	-	FALSE	rn|1q36		24796	NM_001271086	sialophorin	chr1:186388493-186388434	GO:0050688|GO:0031295|GO:0005615|GO:0032154|GO:0042130|GO:0001562|GO:0042102|GO:0042742|GO:0070062|GO:0009986|GO:0050868|GO:0019904|GO:0042535|GO:0071594|GO:0001808|GO:0002544|GO:0097190|GO:0005604|GO:0005902|GO:0007162|GO:0016020|GO:0005887|GO:0042117|GO:0050776|GO:0001934|GO:0045060|GO:0001931|GO:0016021|GO:0009897|GO:0007166	NM_001271086	TC610042	Rn.11144
A_44_P114338	8.57149	8.54585	8.50907	8.47837	8.53981	8.61742	8.44666	8.51134	P	P	P	P	P	P	P	P	Efcab2	Rattus norvegicus EF-hand calcium binding domain 2 (Efcab2), mRNA [NM_001105977]	GAGGTTTTGGATCCAACTAAACGTGGGTTTCTGACTAAGGATGAACTAGTCAAGTACATG	94131330	chr13	94131176	+	FALSE	rn|13q26	ENSRNOT00000029723	289280	NM_001105977	EF-hand calcium binding domain 2	chr13:94131176-94131330	GO:0005509	NM_001105977	TC603669	Rn.12659
A_44_P764997	3.56234	3.61137	3.66363	3.55508	3.01306	2.93048	3.90686	3.33375	A	A	A	A	A	A	P	A			CAGCAGATATACAAAGAGCTTTTTGACTAGGGGATAACTAATACTTTAGGTCTTTGAAGA	44993619	chr18	44993560	+	FALSE	rn|18q11					chr18:044993560-044993619			TC637284
A_44_P187854	1.46973	1.52531	1.51831	1.24369	1.75099	1.4361	1.99378	1.67547	A	A	A	A	A	A	A	A			CTGTTTACACTATTTCCAGACCAGGTCTTTTTGCACCTTTACCCTGGTGAACCGTCCTCT	76632045	chr11	76631986	+	FALSE	rn|11q22					chr11:076631986-076632045
A_44_P448313	3.67157	3.91028	3.3705	3.69655	4.24165	3.87461	4.17452	4.72771	P	P	A	P	P	P	P	P		olfactory receptor 225 [Source:MGI Symbol;Acc:MGI:3030059] [ENSRNOT00000067584]	TGTGTGGACACAAGCTGGGTAGAAGGCCTAGTTTTCATCCTGGCCATCCCTATTGTCCTC	45924680	chr10	45924621	+	FALSE	rn|10q22	ENSRNOT00000067584		XM_220516		chr10:45924621-45924680
A_44_P621304	11.1267	11.1372	11.2314	11.2655	11.3034	11.1163	11.3404	11.4798	P	P	P	P	P	P	P	P		Uncharacterized protein [Source:UniProtKB/TrEMBL;Acc:F1LTE7] [ENSRNOT00000059208]	GGGCCAAGAAAATTGAAGTCGGTGGTGGTCCGACAGCTATCATGATTTTTGTACCAGTTT	60305689	chr18	60305630	-	FALSE	rn|18q12.1	ENSRNOT00000059208				chr18:60305689-60305630
A_44_P519456	5.60297	5.36951	5.81499	4.90237	5.41864	4.87077	5.20123	5.7049	P	P	P	P	P	P	P	P		BF281444 EST446035 Rat Gene Index, normalized rat, Rattus norvegicus cDNA Rattus norvegicus cDNA clone RGIAE90 3' sequence, mRNA sequence [BF281444]	TCCCCAAAGCTAGCTGGAGTGCTAAAATGAAAAGGGAGTCCTACAGACAAACTGAGCAAA	159701438	chrX	159701379	+	FALSE	rn|Xq37			BF281444		chrX:159701379-159701438				Rn.2837
A_44_P971681	1.49157	1.54848	1.53762	1.25566	1.80299	1.4613	2.02283	1.29475	A	A	A	A	A	A	A	A		AI169156 EST214990 Normalized rat kidney, Bento Soares Rattus sp. cDNA clone RKIBO21 3' end, mRNA sequence [AI169156]	AAGGAACAGTTTCCTAACTGTCTCTGATACCACATAGAGGATGTTTTCTGAGTGTTTGAC	215665693	chr1	215665634	-	FALSE	rn|1q43			AI169156		chr1:215665693-215665634				Rn.21872
A_44_P928410	6.05599	6.28918	6.14178	6.05869	5.94898	6.22338	6.43853	6.26394	P	P	P	P	P	P	P	P	Dtnbp1	Rattus norvegicus clone E5-A distrobrevin binding protein variant mRNA, partial cds. [AY623025]	CTGGCTAGAGCACTGCTGTAGGATTTTACCACCTAACCTGACTGCAAGTAGCCCAGTCTC					FALSE			641528	AY623025	dystrobrevin binding protein 1		GO:0005515|GO:0043005|GO:0030424|GO:0033162|GO:0048490|GO:0030054|GO:0005886|GO:0005634|GO:0014059|GO:0031175|GO:0030426|GO:0005622|GO:0005737|GO:0043197|GO:0045211|GO:0030672|GO:0006996|GO:0031532|GO:0005623|GO:0014069|GO:0010628|GO:0042383|GO:0042734|GO:0016528|GO:0031083|GO:0007596|GO:0060159|GO:0048812|GO:0005789|GO:0060155|GO:0008089|GO:0001956|GO:0010008		TC579337	Rn.187290
A_44_P496061	3.66059	4.13648	4.65592	3.44983	3.71883	2.8644	4.31461	3.80093	P	A	P	P	P	A	P	P	Stmn2	Rattus norvegicus stathmin-like 2 (Stmn2), mRNA [NM_053440]	CATGGGTGACGATGTTCGTTTTAAGCTTTTGCCTGTAATAGAAGCACATGATGCTACTAA	95285330	chr2	95285271	-	FALSE	rn|2q23	ENSRNOT00000015720	84510	NM_053440	stathmin-like 2	chr2:95285330-95285271	GO:0005515|GO:0043005|GO:0030424|GO:0031115|GO:0048471|GO:0005794|GO:0031117|GO:0031982|GO:0030027|GO:0030426|GO:0005737|GO:0016020|GO:0010976|GO:0043025|GO:0007026|GO:0010977|GO:0048306|GO:0005768	NM_053440	TC600341	Rn.34335
A_44_P468681	14.9489	14.9155	14.964	14.9331	14.982	14.9602	15.0119	15.0698	P	P	P	P	P	P	P	P	Krtcap2	Rattus norvegicus keratinocyte associated protein 2 (Krtcap2), mRNA [NM_001106444]	ACTTGCTTCATCTTCTCCATGGTTGGTCTGTACTACATCAACAAGATATCCTCCACTCTG	181420958	chr2	181420330	+	FALSE	rn|2q34	ENSRNOT00000027867	295243	NM_001106444	keratinocyte associated protein 2	chr2:181420330-181420958	GO:0008150|GO:0003674|GO:0016021|GO:0005575|GO:0008250	NM_001106444	TC641721	Rn.103147
A_44_P335278	9.29319	9.19012	9.26411	9.10779	9.32445	9.16451	9.41076	9.46407	P	P	P	P	P	P	P	P			CACTGCGTGACATCCTGACAGAGGTTCACTTGTTTGTGCATGGAGTTGACTTTCCATATT	19210557	chr15	19210498	-	FALSE	rn|15p14					chr15:019210557-019210498
A_44_P809972	7.04234	7.05152	7.23833	7.11505	7.66477	7.54793	6.90912	6.6035	P	P	P	P	P	P	P	P			GACTCCTATAAGGGCTAGAGTTACTAGTTTGCCAATGAGTAAATTGAATAGTTAATCACT	38512579	chr1	38512520	-	FALSE	rn|1p11					chr1:038512579-038512520			TC601979
A_44_P951220	1.52316	1.59322	1.56505	1.27704	1.887	1.5124	2.07229	1.3123	A	A	A	A	A	A	A	A	Camk4	PREDICTED: Rattus norvegicus calcium/calmodulin-dependent protein kinase IV (Camk4), transcript variant X3, mRNA [XM_006254524]	ATCTGAGACATTCTTGTTGAGACTGTATCAGATATGAAATCTACATCGATGGGTGTTGAA	25635047	chr18	25634988	+	FALSE	rn|18p12		25050	XM_006254524	calcium/calmodulin-dependent protein kinase IV	chr18:25634988-25635047	GO:0005516|GO:0007616|GO:0005730|GO:0005634|GO:0005524|GO:0007270|GO:0005829|GO:0006913|GO:0046827|GO:0007165|GO:0005737|GO:0006954|GO:0005654|GO:0006468|GO:0043011|GO:0002372|GO:0045893|GO:0004683|GO:0070062	XM_006254524	TC605094	Rn.38287
A_44_P377520	12.8184	13.0154	12.9824	12.8565	13.0889	12.8631	13.1352	13.2835	P	P	P	P	P	P	P	P			GACAAACGTACAGCGCTTGAAGGAGGGCTACCACTCCAAGCTCCTACTTTTCCCCGGGAA	3565879	chr2_random	3565820	+	FALSE						chr2_random:003565820-003565879
A_44_P605838	9.66403	9.75038	9.89295	9.53073	9.45053	9.3314	9.67649	8.93736	P	P	P	P	P	P	P	P	RGD1306353	Protein RGD1306353; RCG23367 [Source:UniProtKB/TrEMBL;Acc:D3ZPX0] [ENSRNOT00000047731]	GATTGGCACCATTTGTCACATATTCTTAGTAAACATGAAGAAAGTGAAATGCACATCAAC	35791712	chr15	35791653	-	FALSE	rn|15p12	ENSRNOT00000047731	305911	XM_002725096	similar to Zinc finger protein 198 (Fused in myeloproliferative disorders protein) (Rearranged in atypical myeloproliferative disorder protein)	chr15:35791712-35791653	GO:0008270	XM_002725096	TC611690
A_44_P480463	6.84953	7.17393	6.83568	6.95312	4.48253	5.12162	4.56169	4.40054	P	P	P	P	P	P	P	P		Uncharacterized protein [Source:UniProtKB/TrEMBL;Acc:M0RAM4] [ENSRNOT00000073533]	CTGCAGCTGCTCCTCAAGTACTATTCCGGAGACCCCGTGGTTCAAGGAGTGAACGGCTTT	28211733	chr15	28211674	+	FALSE	rn|15p14	ENSRNOT00000073533		DV728377		chr15:28211674-28211733			TC581646	Rn.163273
A_43_P15169	7.96862	7.85651	7.81385	7.89332	8.06963	8.12608	8.41099	8.43625	P	P	P	P	P	P	P	P	Pdk1	PREDICTED: Rattus norvegicus pyruvate dehydrogenase kinase, isozyme 1 (Pdk1), transcript variant X1, mRNA [XM_006234352]	TCTGATTACCTTGTGGTCTCAATACTATTATTAATTTTCTCACAGTCAAACCCAAGACAC	54322561	chr3	54322502	+	FALSE	rn|3q22		116551	XM_006234352	pyruvate dehydrogenase kinase, isozyme 1	chr3:54322502-54322561	GO:0004740|GO:0010510|GO:0046982|GO:0005967|GO:0008283|GO:0008631|GO:0032403|GO:0005524|GO:0042803|GO:0010906|GO:0005739|GO:0004672|GO:0018105|GO:0004674|GO:0005759|GO:0006006|GO:0006468|GO:0045254|GO:0007166	XM_006234352	TC636017	Rn.16431
A_44_P264299	13.2753	13.0986	12.8828	13.3431	13.5048	13.4536	12.7548	12.7293	P	P	P	P	P	P	P	P	Ckb	Rattus norvegicus creatine kinase, brain (Ckb), mRNA [NM_012529]	AGTGAAGCTACTCATTGAGATGGAGCAGCGGCTTGAGCAGGGTCAGCCCATTGACGACCT	136452491	chr6	136452432	-	FALSE	rn|6q32	ENSRNOT00000015122	24264	NM_012529	creatine kinase, brain	chr6:136452491-136452432	GO:0005739|GO:0005515|GO:0004111|GO:0030644|GO:0005886|GO:0021762|GO:0007420|GO:0006603|GO:0005524|GO:0070062	NM_012529	TC591223	Rn.1472
A_44_P286158	12.9113	12.939	13.0122	12.9419	13.1571	12.708	12.9058	13.1389	P	P	P	P	P	P	P	P		Rattus norvegicus similar to 40S ribosomal protein S16 (LOC291669), mRNA [XM_226020]	TAACAAAAATATGTGGATGAAGCCTCTAAGAAGGAAATCAAAGATAGTCTCATCCAGTAC	28528481	chr18	28528422	+	FALSE	rn|18p11			XM_226020		chr18:028528422-028528481
A_44_P711071	10.1046	10.1881	10.1007	10.1331	10.2075	10.2563	10.0485	10.0938	P	P	P	P	P	P	P	P	Smg7	Rattus norvegicus SMG7 nonsense mediated mRNA decay factor (Smg7), mRNA [NM_001191549]	CCCATCTATAGCCCCAGTCTGCATGAGAACTCGGTGTTTGGAATGTCTATGACTCAGCAG	67835716	chr13	67835657	-	FALSE	rn|13q21	ENSRNOT00000044235	360855	NM_001191549	SMG7 nonsense mediated mRNA decay factor	chr13:67835716-67835657	GO:0005737|GO:0005634|GO:0045111|GO:0051721	NM_001191549	TC604041	Rn.60213
A_44_P913962	9.33519	9.5227	9.47297	8.46804	9.77396	9.28213	9.46516	9.70339	P	P	P	P	P	P	P	P			TCACCCCAAGCTAGAGAAGCAGATTGGAAGCTACATGGCCAACCAAAGCTCAAAGTTTAA	75573002	chr6	75572944	-	FALSE	rn|6q23	ENSRNOT00000009205				chr6:75573002-75572944
A_44_P389477	1.56755	1.66197	1.61189	1.30711	1.99078	1.59785	2.15013	1.34031	A	A	A	A	A	A	A	A	LOC301893	Rattus norvegicus similar to putative pheromone receptor (LOC301893), mRNA [XM_229375]	TGTGGATGAAGCATATTCACAATCAAGTAAAGGTTTGGAATTTCCTAATTTCATCTGTGG	8652458	chrUn	8652399	+	FALSE			301893	XM_229375	similar to vomeronasal 2, receptor, 10	chrUn:008652399-008652458
A_43_P12146	4.49674	4.59742	4.44475	4.57753	4.41204	4.46051	4.54287	4.52703	P	P	P	P	P	P	P	P	Hnf4a	Rattus norvegicus hepatocyte nuclear factor 4, alpha (Hnf4a), transcript variant 1, mRNA [NM_022180]	ACAGCCATCACCACCAAGTGGCTCTGGATCTGAATCCTACAAGCTCCTGCCAGGAGCCAT	154482758	chr3	154482699	+	FALSE	rn|3q42	ENSRNOT00000011978	25735	NM_022180	hepatocyte nuclear factor 4, alpha	chr3:154482699-154482758	GO:0005515|GO:2000189|GO:0030308|GO:0006805|GO:0003700|GO:0006366|GO:0044212|GO:0003705|GO:0050732|GO:0003707|GO:0051591|GO:0030154|GO:0042803|GO:0010470|GO:0033159|GO:0007548|GO:0006591|GO:0004879|GO:0000062|GO:0006637|GO:0001102|GO:0005504|GO:0023019|GO:0016290|GO:0045216|GO:0019216|GO:0045930|GO:0055091|GO:0008270|GO:0045893|GO:0008134|GO:0006629|GO:0008285|GO:0032534|GO:0042524|GO:0070328|GO:…	NM_022180	TC578493	Rn.12238
A_44_P337510	3.42801	3.71812	3.89821	3.5957	3.91998	2.28226	2.44929	3.35319	A	A	P	A	A	A	P	A		Rattus norvegicus similar to D5Wsu45e protein (LOC288516), mRNA [XM_221957]	CAGTTTTCACACGGGTATAGGATCAGAGAAAGAGAAATGATATTTCCCTTGTCTCAAGCC	14617736	chr12	14617677	-	FALSE	rn|12q11			XM_221957		chr12:014617736-014617677			TC591692
A_44_P473653	3.49947	3.751	4.06558	3.82549	3.77449	4.19164	3.98307	4.74898	A	A	P	A	P	P	P	A			GCTTCCTTAGAATCTAGTGTCTGTCGATGTGTGTGCTTGCACGATGTGCTCATGCACACT	36648283	chr8	36648224	-	FALSE	rn|8q21					chr8:036648283-036648224
A_44_P643312	5.26126	5.38687	4.60479	5.31909	5.74307	5.81469	4.40285	4.07418	P	P	P	P	P	P	P	P			CCTTCTATTTTGGATTGCAGTTTGGGAAAATTCAGAGTGAAAAAGTTCATAGTCCTGCTG	47704973	chr15	47704914	+	FALSE	rn|15p12					chr15:047704914-047704973			TC615624
A_44_P531279	1.58052	1.70252	2.71184	1.32126	2.03598	1.64247	2.19092	1.88668	A	A	A	A	A	A	A	A	Phtf1	PREDICTED: Rattus norvegicus putative homeodomain transcription factor 1 (Phtf1), transcript variant X2, mRNA [XM_006233062]	TGTGAACTATAGGGAAAATAAATCATTTCTGCGGTACTAAATTCTTAGTATCAAGCCTCC	199247894	chr2	199247835	+	FALSE	rn|2q34		252962	XM_006233062	putative homeodomain transcription factor 1	chr2:199247835-199247894	GO:0005801|GO:0005783|GO:0016021|GO:0007283	XM_006233062		Rn.162623
A_44_P121728	5.79176	6.14061	6.05869	6.14305	6.34351	6.35663	6.45926	6.55934	P	P	P	P	P	P	P	P		Rattus norvegicus similar to IL-17RC (LOC297520), mRNA [XM_216240]	CTTCTTCCTCCTTTTAAAAAAGGACCGCAGGAAAGGTGAGTGCTTGCCAGTCCCGGTTTT	149374195	chr4	149374136	+	FALSE	rn|4q42			XM_216240		chr4:149374136-149374195
A_42_P759444	10.1405	10.0366	10.4347	9.98783	10.2256	10.0588	10.5309	10.1744	P	P	P	P	P	P	P	P		AF079305 Slugh zinc finger protein {Mus musculus} (exp=-1; wgp=0; cg=0), complete [TC587465]	GTAATGTACTCAGACTTTTGAAACTTCATATGACGGATGCAATAACAATGCCCCTCCAAG					FALSE									TC587465
A_44_P402215	4.1388	4.09533	4.25399	4.14422	3.72401	3.62036	4.60336	4.11952	P	A	P	P	P	A	P	P		AA800984 EST190481 Normalized rat lung, Bento Soares Rattus sp. cDNA clone RLUAN88 3' end, mRNA sequence [AA800984]	GAAAATACTGACATACAAAAATATATACATTTTAACCCCATATAAATTATTGATGGTGGA	13847824	chr10	13847765	-	FALSE	rn|10q12			AA800984		chr10:013847824-013847765				Rn.127770
A_44_P804042	7.70543	7.52204	7.69998	7.70193	7.8149	7.9206	7.77695	7.96786	P	P	P	P	P	P	P	P		Q3BK48_9PROT (Q3BK48) Periplasmic binding protein-related protein, partial (6%) [TC592853]	CCGTTCACTTTATTTATATAGGTCATGTGTTATTTTGATGATGGAATGAACATTCTCGCG	13970783	chr20	13970724	-	FALSE	rn|20p12			AW143970		chr20:013970783-013970724			TC592853	Rn.20167
A_42_P781659	12.2736	12.2788	12.2409	12.2912	12.2199	12.1877	12.254	12.3367	P	P	P	P	P	P	P	P	Reps1	Rattus norvegicus RALBP1 associated Eps domain containing 1 (Reps1), mRNA [NM_001106264]	AGCAATTAAAGGATGTCCTTGAGGAGAGAATTTCCCTGGAAGTTCAACTGGAACAGCTCC	13185097	chr1	13183875	+	FALSE	rn|1p12		292944	NM_001106264	RALBP1 associated Eps domain containing 1	chr1:13183875-13185097	GO:0017124|GO:0005905|GO:0005886	NM_001106264	TC585742	Rn.12867
A_44_P208963	5.2391	5.1989	5.32578	5.12382	5.60372	5.08876	4.78316	5.00918	P	P	P	P	P	P	P	P		AI009123 EST203574 Normalized rat embryo, Bento Soares Rattus sp. cDNA clone REMBI96 3' end, mRNA sequence [AI009123]	ATCCTCTGAGTAGAGTCTGTCTGAGAAGTAAACCCTTCGGATACGACAGTTTGCATGGAT	10080558	chr19	10080499	-	FALSE	rn|19p13			AI009123		chr19:010080558-010080499				Rn.6708
A_44_P346730	6.86407	6.60089	6.48307	6.882	6.56752	6.65911	6.64547	6.34506	P	P	P	P	P	P	P	P	Vps54	Rattus norvegicus vacuolar protein sorting 54 homolog (S. cerevisiae) (Vps54), mRNA [NM_173147]	TGGAAATCTTCAAGCCTTAAAAGGCCTTAAAGATCTGGATCTAAATATGGCGGAGATCTG	102070993	chr14	102070934	+	FALSE	rn|14q22	ENSRNOT00000010264	286932	NM_173147	vacuolar protein sorting 54 homolog (S. cerevisiae)	chr14:102070934-102070993	GO:0060052|GO:0048873|GO:0005794|GO:0050881|GO:0042147|GO:0015031|GO:0040007|GO:0000938	NM_173147	TC574005	Rn.107171
A_44_P440868	1.59427	1.75277	1.91097	1.50971	2.08864	1.69186	2.25181	1.67638	A	A	A	A	A	A	A	A	Ndst3	Rattus norvegicus N-deacetylase/N-sulfotransferase (heparan glucosaminyl) 3 (Ndst3), mRNA [NM_001191716]	ACATTTGGTCTAAAGAAAAAACCTGCGATCGCTTACCAAAATTCTTGGTAATAGGACCCC	220306296	chr2	220306237	-	FALSE	rn|2q42	ENSRNOT00000021335	295430	NM_001191716	N-deacetylase/N-sulfotransferase (heparan glucosaminyl) 3	chr2:220306296-220306237	GO:0019213|GO:0008146|GO:0015016	NM_001191716		Rn.228192
A_44_P652585	10.622	10.3276	10.2191	10.6506	10.7061	10.6718	10.4386	10.1901	P	P	P	P	P	P	P	P	Kdm1a	Rattus norvegicus lysine (K)-specific demethylase 1A (Kdm1a), mRNA [NM_001130098]	CGGGGCTCCTATTCTTATGTGGCTGCAGGATCTTCTGGAAATGACTATGATTTAATGGCT	155300497	chr5	155300438	-	FALSE	rn|5q36	ENSRNOT00000055992	500569	NM_001130098	lysine (K)-specific demethylase 1A	chr5:155300497-155300438	GO:0032091|GO:0032454|GO:0000790|GO:0032453|GO:0003700|GO:0032452|GO:0044212|GO:0008283|GO:0050660|GO:0021983|GO:0005634|GO:0050681|GO:0043433|GO:0002039|GO:0051091|GO:0045654|GO:0034720|GO:0030374|GO:0046886|GO:0045944|GO:0034648|GO:0001085|GO:0030851|GO:0005667|GO:2000179|GO:0006357|GO:0043426|GO:0005730|GO:2000648|GO:0000122|GO:0001701|GO:0010725|GO:0032451|GO:0045648|GO:0051573|GO:0006482|GO:…	NM_001130098	TC588691	Rn.203461
A_44_P868890	10.7033	10.5126	10.4595	10.629	10.7033	10.557	10.6139	10.4257	P	P	P	P	P	P	P	P	Gli2	Rattus norvegicus GLI family zinc finger 2 (Gli2), mRNA [NM_001107169]	CCTTTCTCTATCTGTATCTATTTTGTGTAGACATCGTCATGCCTGAATATACTGTGGATG	31551344	chr13	31551285	-	FALSE	rn|13q11	ENSRNOT00000009963	304729	NM_001107169	GLI family zinc finger 2	chr13:31551344-31551285	GO:0007389|GO:0003700|GO:0044212|GO:0021696|GO:0021965|GO:0030879|GO:0030154|GO:0007224|GO:0007507|GO:0048646|GO:0048589|GO:0007411|GO:0002062|GO:0060603|GO:0060032|GO:0021938|GO:0045740|GO:0000122|GO:0001701|GO:0001649|GO:0007418|GO:0005929|GO:0001501|GO:0002076|GO:0008270|GO:0045893|GO:0042733|GO:0021513|GO:0008284|GO:0008283|GO:0030324|GO:0021983|GO:0005634|GO:0009954|GO:0009953|GO:0021517|GO:…	NM_001107169	TC582442	Rn.38778
A_44_P390468	1.59707	1.76519	1.66917	1.33746	2.10183	1.70628	2.27128	1.39843	A	A	A	A	A	A	A	A		BF557101 UI-R-E1-gp-g-07-0-UI.r1 UI-R-E1 Rattus norvegicus cDNA clone UI-R-E1-gp-g-07-0-UI 5', mRNA sequence [BF557101]	TTTATTAAACACGATACTTCATATATATTATATATTCATAGTTTTATTTACTTTAAAAAG	213686774	chr2	213686715	+	FALSE	rn|2q41			BF557101		chr2:213686715-213686774				Rn.58355
A_44_P513602	11.9322	12.0344	11.8792	12.0372	11.9376	11.9831	11.9649	11.9696	P	P	P	P	P	P	P	P			CTGGGAAAACGGAGAAGTCTCCAAAGGGACCACCGATCATGGCTGTGCATTTGAAGGGGG	52704021	chrX	52703962	-	FALSE	rn|Xq21					chrX:052704021-052703962
A_44_P249508	5.32532	4.84475	5.131	4.79491	5.38137	5.11162	4.99646	4.77522	P	P	P	P	P	P	P	P		BE108866 UI-R-BS1-ayz-c-09-0-UI.s1 UI-R-BS1 Rattus norvegicus cDNA clone UI-R-BS1-ayz-c-09-0-UI 3', mRNA sequence [BE108866]	GGAGAACTTTGATCAGTATATGTCTCCTATTTTTGAGTGTCACTGAAATCATGTCGGCTA	141124323	chrX	141124264	+	FALSE	rn|Xq36			BE108866		chrX:141124264-141124323				Rn.64172
A_44_P582565	4.37047	4.8533	4.79134	4.81724	6.19279	6.18733	5.97399	6.02723	P	P	P	P	P	P	P	P			GTAAATTTAATCTTGGAACTGGCCGTCCTTTTTCAATCTCTTTTTAGGAAACCCCTGGGG					FALSE
A_43_P19625	6.12366	6.08974	5.99016	6.09903	6.58675	6.4247	6.42136	6.48595	P	P	P	P	P	P	P	P	Sgsm1	Rattus norvegicus small G protein signaling modulator 1 (Sgsm1), mRNA [NM_001105937]	CACATCGAGATTGGCTATGTCCAGGGCATGTGTGACCTCTTGGCTCCGCTGTTGGTCATC	44379971	chr12	44379912	+	FALSE	rn|12q16	ENSRNOT00000000898	288743	NM_001105937	small G protein signaling modulator 1	chr12:44379912-44379971	GO:0005097	NM_001105937	TC627344	Rn.19304
A_44_P976212	6.91531	6.61186	7.0237	6.74429	7.34909	6.80743	6.93058	6.95767	P	P	P	P	P	P	P	P	Parvb	PREDICTED: Rattus norvegicus parvin, beta (Parvb), transcript variant X3, mRNA [XM_006241406]	TTCATTTCGAAGTGGAACCATCCCCTGTATGACCTTGATGACCCCATGATATCTGCAAGA	122310441	chr7	122310382	+	FALSE	rn|7q34		362973	XM_006241406	parvin, beta	chr7:122310382-122310441	GO:0031532|GO:0030031|GO:0071963|GO:0030032|GO:0003779|GO:0007155|GO:0005925|GO:0030027	XM_006241406	TC630316
A_44_P188280	8.68156	8.7708	8.19779	8.55558	8.4573	8.34093	8.05212	8.43882	P	P	P	P	P	P	P	P	Adrb2	Rattus norvegicus adrenoceptor beta 2, surface (Adrb2), mRNA [NM_012492]	GGTACTGTGCCTAGCCTTAGCATTGACTCTCAAGGGAGGAACTGTAACACAAACGACTCG	58175613	chr18	58175554	-	FALSE	rn|18q12.1	ENSRNOT00000026098	24176	NM_012492	adrenoceptor beta 2, surface	chr18:58175613-58175554	GO:0005515|GO:0043627|GO:0045453|GO:0004941|GO:0009409|GO:0002024|GO:0043268|GO:0002025|GO:0015459|GO:0006940|GO:0032403|GO:0042803|GO:0043231|GO:0010765|GO:0031398|GO:0045823|GO:0008306|GO:0007565|GO:0030501|GO:0008179|GO:0007568|GO:0035240|GO:0032781|GO:0030165|GO:0006898|GO:0002032|GO:0043235|GO:0001889|GO:0001993|GO:0048633|GO:0007186|GO:0005887|GO:0042060|GO:0002028|GO:0032570|GO:0035811|GO:…	NM_012492	TC576466	Rn.10206
A_44_P503699	9.37169	9.42888	9.22211	9.49076	9.36373	9.3598	9.29774	9.49076	P	P	P	P	P	P	P	P	Sergef	PREDICTED: Rattus norvegicus secretion regulating guanine nucleotide exchange factor (Sergef), transcript variant X2, mRNA [XM_006223296]	AGAAACACGGAGAGCAAGATTCATCGCTCGCCTTCCAGAGGCTGCAGAACAGTGTGCCTT	97129320	chr1	97129261	-	FALSE	rn|1q22	ENSRNOT00000015352	365243	XM_006223296	secretion regulating guanine nucleotide exchange factor	chr1:97129320-97129261	GO:0005737|GO:0050709|GO:0005730|GO:0005634|GO:0045111	XM_006223296	TC594502
A_44_P194166	6.00356	5.9302	5.8259	6.29862	6.01046	5.937	5.96359	6.38108	P	P	P	P	P	P	P	P	Dhh	Rattus norvegicus desert hedgehog (Dhh), mRNA [NM_053367]	GTGCCTCTGCTCTACAAGCAGTTTGTGCCTAGTATGCCCGAGCGGACCCTTGGCGCGAGT	137672064	chr7	137672005	-	FALSE	rn|7q36	ENSRNOT00000020563	84380	NM_053367	desert hedgehog	chr7:137672064-137672005	GO:0043627|GO:0005886|GO:0042552|GO:0005509|GO:0007267|GO:0007286|GO:0050810|GO:0005576|GO:0007275|GO:0005575|GO:0005113|GO:0007224|GO:0003674|GO:0030238|GO:0033327|GO:0008233|GO:0008270|GO:0032355|GO:0016539	NM_053367	TC610782	Rn.84274
A_44_P451071	11.8759	11.579	11.9095	11.624	11.8893	11.59	11.8324	11.7886	P	P	P	P	P	P	P	P	Prkcd	Rattus norvegicus protein kinase C, delta (Prkcd), mRNA [NM_133307]	ACTGTTTGTGAATTTGCCTTCCTTTTGCCATCGGAGGGAAACTGTAAATCCTGTGTGTCA	5954575	chr16	5954516	-	FALSE	rn|16p16	ENSRNOT00000025858	170538	NM_133307	protein kinase C, delta	chr16:5954575-5954516	GO:0005515|GO:0014070|GO:0042542|GO:0016064|GO:0009408|GO:2001022|GO:0050732|GO:0051490|GO:0043560|GO:0046777|GO:0015810|GO:1900163|GO:0046326|GO:0018107|GO:0030837|GO:2000755|GO:0006979|GO:0042742|GO:2000753|GO:0070062|GO:0032869|GO:0019901|GO:0007568|GO:0010243|GO:0007049|GO:0032963|GO:0004697|GO:0042119|GO:0008047|GO:0019899|GO:0023021|GO:0090398|GO:0048471|GO:0004699|GO:0005886|GO:0005783|GO:…	NM_133307	NP516860	Rn.98279
A_44_P393778	7.05798	7.03231	6.9264	7.21425	7.17192	7.19164	7.33238	7.45315	P	P	P	P	P	P	P	P		Rattus norvegicus similar to TRAV8-1 (LOC364345), mRNA [XM_344368]	CTGCCCTACTGTGGTACAGACAGAAGTCAGGCCAAGGTCCTGCCCTGGTAGTGTTAATAC	30022236	chr15	30022177	-	FALSE	rn|15p14			XM_344368		chr15:030022236-030022177
A_44_P344880	12.4138	12.4164	12.2752	12.3756	12.4089	12.4264	12.2528	12.0995	P	P	P	P	P	P	P	P	Uxt	Rattus norvegicus ubiquitously-expressed, prefoldin-like chaperone (Uxt), mRNA [NM_001006982]	GTGGATTTGGGCTGTAACTTCTTCGTTGACACAATGGTCCCAGATACTTCACGCATCTAT	12626484	chrX	12626156	-	FALSE	rn|Xq12	ENSRNOT00000013476	299313	NM_001006982	ubiquitously-expressed, prefoldin-like chaperone	chrX:12626484-12626156	GO:0005813|GO:0005815|GO:0001106|GO:0016272|GO:0048487|GO:0000226|GO:0005634|GO:0000122|GO:0051297|GO:0005737|GO:0051015|GO:0006457|GO:0003682|GO:0000930|GO:0051082|GO:0005856	NM_001006982	TC593154	Rn.203381
A_44_P388349	6.09506	6.27218	6.49552	6.19769	5.17152	5.90099	6.60032	5.64024	P	P	P	P	P	P	P	P		EST346692 Normalized rat embryo, Bento Soares Rattus sp. cDNA clone RGICU84 5' end, mRNA sequence [AW915388]	CAGTAAATTTTCAGTTTTTAGGTTTTCATGCTGCAGAAAAATGACCTTGTCTGTTTAGCC	128719058	chr1	128718999	-	FALSE	rn|1q31			AW915388		chr1:128719058-128718999			TC580989	Rn.207086
A_44_P379496	1.37059	1.4125	1.44916	1.19841	1.5811	2.10899	1.89561	1.43764	A	A	A	A	A	A	A	A	Olr145	Rattus norvegicus olfactory receptor 145 (Olr145), mRNA [NM_001000545]	TTTAATTCTTGCATGTCCCAAATGTTCTTTATCCACCTTTTCTCTTTCATGGAGTCTGGG	161912983	chr1	161912924	-	FALSE	rn|1q32	ENSRNOT00000072668	365331	NM_001000545	olfactory receptor 145	chr1:161912983-161912924	GO:0050911|GO:0004984|GO:0007186|GO:0005886|GO:0004930|GO:0016021	NM_001000545	NP1479811	Rn.141853
A_44_P311827	3.64584	3.93852	3.17576	4.18388	4.98656	5.37845	4.35907	4.3447	P	P	A	P	P	P	P	P	Slc26a8	Protein Slc26a8 [Source:UniProtKB/TrEMBL;Acc:F7F9X9] [ENSRNOT00000059264]	AATCTGAGCAACCTGAGATTTAAACCGGGTAATGTCATCATGGAAGGTTCCCAACATGCG	6887357	chr20	6887298	-	FALSE	rn|20p12	ENSRNOT00000059264	309646	XM_003751933	solute carrier family 26 (anion exchanger), member 8	chr20:6887357-6887298	GO:0006820|GO:0006821|GO:0019531|GO:0015116|GO:0005886|GO:0019532|GO:0008272|GO:0016021|GO:0005254	XM_003751933	TC592412	Rn.53046
A_42_P489167	13.1527	12.8828	12.8369	12.8878	13.2866	12.7771	13.1142	12.7695	P	P	P	P	P	P	P	P		ALU6_HUMAN (P39193) Alu subfamily SP sequence contamination warning entry, partial (4%) [TC604840]	AAAGTGTGGTGCCATACGGGTTTGTGGTTAAGCCTAGAATGTGGATAAATCCGAAGGGAT	71423413	chr16	71423354	+	FALSE	rn|16q12.4			XM_224963		chr16:071423354-071423413			TC604840
A_44_P134865	10.9603	10.7563	10.9037	10.9353	10.9011	10.7697	11.0225	10.9584	P	P	P	P	P	P	P	P	Snrnp40	Rattus norvegicus small nuclear ribonucleoprotein 40 (U5) (Snrnp40), mRNA [NM_001134556]	CAGTGACAAGAGGCTGTACATGGGTGAGATCCAGTGAAAATGTGGAATGGAAGGCCCCGT	149422562	chr5	149422503	+	FALSE	rn|5q36	ENSRNOT00000016325	313056	NM_001134556	small nuclear ribonucleoprotein 40 (U5)	chr5:149422503-149422562	GO:0005737|GO:0005730|GO:0005634|GO:0071013	NM_001134556	TC585687	Rn.15351
A_43_P17786	5.94483	5.64797	5.52653	5.996	6.53871	6.40476	5.80328	5.65316	P	P	P	P	P	P	P	P	Setmar	Rattus norvegicus SET domain without mariner transposase fusion (Setmar), mRNA [NM_001025048]	CCAAGCTCGCACTTTTTGCAGCCAAAGATATTTTGCCAGGAGAAGAACTCTCTTACGACT	143575282	chr4	143575223	+	FALSE	rn|4q41	ENSRNOT00000008892	500281	NM_001025048	SET domain without mariner transposase fusion	chr4:143575223-143575282	GO:0071157|GO:0004519|GO:0005694|GO:2001251|GO:0043566|GO:0008270|GO:0005634|GO:2001034|GO:0000737|GO:0042803|GO:0000729|GO:0018024	NM_001025048	TC580867	Rn.7640
A_44_P367977	1.39518	1.42428	1.45621	1.19982	1.60924	1.37532	1.89892	1.26059	A	A	A	A	A	A	A	A		Uncharacterized protein [Source:UniProtKB/TrEMBL;Acc:D3ZJU3] [ENSRNOT00000029774]	GGGGTTTTCTTGTACTCTGGGAGGGAAGTCTCATCAAGCTGATTGCAGGAAACTGAGACG	224941301	chr1	224941242	-	FALSE	rn|1q51	ENSRNOT00000029774				chr1:224941301-224941242
A_44_P274256	2.86425	2.22257	3.07943	1.90047	3.71343	2.71516	3.34983	3.67843	A	A	A	A	P	A	A	A	Vom2r73	Rattus norvegicus vomeronasal 2 receptor, 73 (Vom2r73), mRNA [NM_001099486]	AGGGACACCTAACTTGGTCATTCCCATTTGTACCCTAATCCAACTTGTTCTGTGTGGGAT	1300707	chr14	1300648	-	FALSE	rn|14p22	ENSRNOT00000052140	689670	NM_001099486	vomeronasal 2 receptor, 73	chr14:1300707-1300648		NM_001099486		Rn.216132
A_44_P762828	9.42625	9.36821	9.2276	9.2557	9.08072	9.1474	9.12996	9.09639	P	P	P	P	P	P	P	P	Dgke	Rattus norvegicus diacylglycerol kinase, epsilon 64kDa (Dgke), mRNA [NM_001039341]	AGCGTTTACACTGTATTGTATAGCTTTATTTAGTAAAGTGGTCACATAAATCTGCTGGTC	77513500	chr10	77513441	-	FALSE	rn|10q26	ENSRNOT00000003179	497978	NM_001039341	diacylglycerol kinase, epsilon 64kDa	chr10:77513500-77513441	GO:0035556|GO:0005737|GO:0003951|GO:0016020|GO:0004143|GO:0007205	NM_001039341	TC615188	Rn.163148
A_44_P354150	6.16595	5.99016	5.6281	6.00494	6.54153	6.36231	6.24044	5.8486	P	P	P	P	P	P	P	P	Cep250	centrosomal protein 250 [Source:MGI Symbol;Acc:MGI:108084] [ENSRNOT00000026149]	AGCAAGAGAAAGAAGAGGAAACACGGGGACTTCTTGAGAGCCTAAAGGAGCTACAGCTGA	146401234	chr3	146401175	+	FALSE	rn|3q42	ENSRNOT00000026149	311573	XM_006224723	centrosomal protein 250	chr3:146401175-146401234	GO:0005813|GO:0010457|GO:0019901|GO:0005814|GO:0005575|GO:0008022|GO:0003674|GO:0008150|GO:0043234|GO:0030997|GO:0008104|GO:0031616|GO:0000278|GO:0070062	XM_006224723
A_43_P21414	7.31074	7.18089	7.17514	7.41308	7.45102	7.44608	7.25878	7.38816	P	P	P	P	P	P	P	P	Atg10	Rattus norvegicus autophagy related 10 (Atg10), mRNA [NM_001109505]	GGAGGACGAGTTCTTTGGAGAAGAAAGCTTCCAACATTGTTGTGCAGAATTCATCAGACA	21358198	chr2	21358139	-	FALSE	rn|2q12	ENSRNOT00000021941	688555	NM_001109505	autophagy related 10	chr2:21358198-21358139	GO:0005622|GO:0008150|GO:0003674|GO:0019777|GO:0006914|GO:0006497|GO:0032446|GO:0034263|GO:0005575|GO:0031401	NM_001109505		Rn.21798
A_43_P14863	14.0604	14.0832	13.9721	13.9968	14.1029	14.0751	13.8973	13.9446	P	P	P	P	P	P	P	P	Sdhb	Rattus norvegicus succinate dehydrogenase complex, subunit B, iron sulfur (Ip) (Sdhb), mRNA [NM_001100539]	CCAAGGGTCTGAATCCAGGAAAAGCAATTGCAGAAATCAAGAAGATGATGGCGACCTACA	159839647	chr5	159838190	+	FALSE	rn|5q36	ENSRNOT00000010593	298596	NM_001100539	succinate dehydrogenase complex, subunit B, iron sulfur (Ip)	chr5:159838190-159839647	GO:0048039|GO:0051538|GO:0051539|GO:0006099|GO:0051537|GO:0005743|GO:0009055|GO:0008177|GO:0046872|GO:0005739|GO:0022904|GO:0005749|GO:0006105|GO:0045273	NM_001100539	TC623883	Rn.3902
A_44_P488690	7.89147	7.46242	7.62018	7.64409	8.00672	7.77504	7.25355	7.5412	P	P	P	P	P	P	P	P		UI-R-FS0-crr-k-02-0-UI.s1 UI-R-FS0 Rattus norvegicus cDNA clone UI-R-FS0-crr-k-02-0-UI 3', mRNA sequence [CB324873]	ACGGGAGCACTTTGCATAAAGGAGGAGTCCTCCACATCGAGAGAGGCTTTGAGGGTCTGA	155871744	chr3	155871685	-	FALSE	rn|3q42			CB324873		chr3:155871744-155871685				Rn.228652
A_44_P274488	1.42636	1.45697	1.47722	1.21328	1.65307	1.39247	1.92374	1.26528	A	A	A	A	A	A	A	A			TTCCTCCAGAGTCTCTAGGAATGCTAAAACTACAAGGTGGGTAACCTCTCGGAAACAGAA	62850629	chr18	62850570	+	FALSE	rn|18q12.1					chr18:062850570-062850629
A_43_P19657	7.02645	7.27848	7.04331	7.24155	7.188	7.56619	7.56619	7.44481	P	P	P	P	P	P	P	P	Tmem68	Rattus norvegicus transmembrane protein 68 (Tmem68), mRNA [NM_001107903]	TGAAAAATTCCGCTATCCGTTGCTCCAATGTATGGAGGTTTTCCTGTGAAAGTTGCGGAC	16787581	chr5	16787573	-	FALSE	rn|5q12	ENSRNOT00000012215	312946	NM_001107903	transmembrane protein 68	chr5:16787581-16787573	GO:0016746|GO:0016021	NM_001107903	TC616222	Rn.11754
A_44_P1024656	5.8835	5.78347	5.19684	5.73463	5.55621	5.8437	5.79237	5.62774	P	P	P	P	P	P	P	P	LOC100363171	PREDICTED: Rattus norvegicus histone variant H2al2-like (LOC100363171), mRNA [XM_002730198]	TGTTCCTTGCGGGTGTTCTCGAGTACCTGACATCCAACATCCTTGAACTGGCTGGTGAAG	25615529	chrX	25615470	-	FALSE	rn|Xq13		100363171	XM_002730198	histone variant H2al2-like	chrX:25615529-25615470		XM_002730198	TC602742	Rn.12858
A_42_P601665	1.43819	1.47532	1.48726	1.22209	1.6777	1.40378	1.94217	1.26893	A	A	A	A	A	A	A	A	Cxadrl1	Rattus norvegicus coxsackie virus and adenovirus receptor-like 1 (Cxadrl1), mRNA [NM_199406]	TGGTGAACCGCATGTTTATTGTATATTTAGCAGACAAGGTTTATGACAACTTCTATCAAG	103860953	chr8	103858983	-	FALSE	rn|8q31	ENSRNOT00000051939	361873	NM_199406	coxsackie virus and adenovirus receptor-like 1	chr8:103860953-103858983	GO:0016021	NM_199406	TC590594	Rn.204925
A_44_P460864	2.19963	1.828	2.14223	2.75037	2.23153	2.53214	2.74504	2.59462	A	A	A	A	A	A	A	A		AGENCOURT_28449930 NIH_MGC_247 Rattus norvegicus cDNA clone IMAGE:7325029 5', mRNA sequence [CO574955]	AAATACACATAAAATTGTACAATCTGGCAGTTTATAAAATATAAAGCTAAAAAGAATATT	95790919	chr10	95790860	+	FALSE	rn|10q32.1			CO574955		chr10:95790860-95790919				Rn.14645
A_44_P114919	13.772	14.0058	13.7791	13.9354	13.7923	14.1513	14.1527	14.2483	P	P	P	P	P	P	P	P		Uncharacterized protein [Source:UniProtKB/TrEMBL;Acc:F1M2N4] [ENSRNOT00000037432]	GAGATGGTTGCCATCGACGACCCCTTCATCGGCCTCAACTGCATGGTTTGCATGTTCCAG	69277237	chr11	69277178	+	FALSE	rn|11q22	ENSRNOT00000037432		XM_221419		chr11:69277178-69277237
A_44_P226231	1.59949	1.18934	1.50624	1.43172	1.21849	1.74806	1.30334	1.42489	A	A	A	A	A	A	A	A	Slc1a2	excitatory amino acid transporter 2 isoform a [Source:RefSeq peptide;Acc:NP_058911] [ENSRNOT00000007604]	ACCTGAATTTTAGCCAGAATTAAATATTCCAATCCACTTGTTTGACCTACACTCGTAGAG	87993092	chr3	87993033	+	FALSE	rn|3q31	ENSRNOT00000007604	29482	AY069978	solute carrier family 1 (glial high affinity glutamate transporter), member 2	chr3:87993033-87993092	GO:0030424|GO:0043005|GO:0015501|GO:0005886|GO:0007632|GO:0005314|GO:0070779|GO:0005313|GO:0045202|GO:0010259|GO:0021537|GO:0015813|GO:0035264|GO:0043197|GO:0043198|GO:0046326|GO:0031668|GO:0006836|GO:0009416|GO:0030534|GO:0035725|GO:0017153|GO:0030673|GO:0043200|GO:0051938|GO:0042493|GO:0009611|GO:0007399|GO:0042734|GO:0016021		TC639868	Rn.10240
A_43_P11684	4.17539	2.78388	4.16328	3.54557	5.28521	4.71836	4.59375	3.10653	P	P	P	P	A	P	P	A	Alpl	Rattus norvegicus alkaline phosphatase, liver/bone/kidney (Alpl), mRNA [NM_013059]	ATTTCTCTTTTTGGTGTTGGTTAAAAGGGAACACAAGACATTTAAATAAAATGTTCCAAA	156501800	chr5	156501741	-	FALSE	rn|5q36	ENSRNOT00000019004	25586	NM_013059	alkaline phosphatase, liver/bone/kidney	chr5:156501800-156501741	GO:0071529|GO:0005886|GO:0051384|GO:0033280|GO:0031225|GO:0005615|GO:0046872|GO:0001649|GO:0031012|GO:0065010|GO:0003006|GO:0071407|GO:0001958|GO:0016462|GO:0004035|GO:0016020|GO:0016311|GO:0032496|GO:0046677|GO:0070062	NM_013059	TC597121	Rn.82764
A_44_P126311	11.6245	11.6056	11.9533	11.3617	11.9135	11.4496	11.4867	11.4792	P	P	P	P	P	P	P	P			ATTCTCGGCGTGATCGACAAGAAACTTCGGAACCTTGAGAAGAAAAAGGTGCGAGGAGAT	89092333	chr3	89092274	-	FALSE	rn|3q32					chr3:089092333-089092274
A_44_P516073	7.88846	7.97255	7.72398	8.075	7.49868	7.91723	7.74357	7.63114	P	P	P	P	P	P	P	P	Fam214a	Rattus norvegicus family with sequence similarity 214, member A (Fam214a), mRNA [NM_001106838]	AAAGGGGTTATCGAGTACCTCCTTCAGGAACGATACAAGTGACCTTATTCAATCCCAATA	79812295	chr8	79810358	+	FALSE	rn|8q24	ENSRNOT00000052158	300836	NM_001106838	family with sequence similarity 214, member A	chr8:79810358-79812295		NM_001106838	TC640342	Rn.23973
A_44_P526243	1.46905	1.52218	1.51613	1.24398	1.74781	1.43485	1.98407	1.54574	A	A	A	A	A	A	A	A		UI-R-A0-bf-a-01-0-UI.s10 UI-R-A0 Rattus norvegicus cDNA clone UI-R-A0-bf-a-01-0-UI 3', mRNA sequence [CK845705]	ACTAAACCCATGAGTAAGTATCTTGCTTGGGAGTCATACCCAGAGCTAATTACAATTCAA	3460751	chr2_random	3460692	-	FALSE				CK845705		chr2_random:3460751-3460692				Rn.203034
A_44_P545686	5.27193	3.76795	4.59039	4.29902	4.72638	3.06124	5.67102	5.0193	P	P	P	P	P	A	P	P	Nos2	Rattus norvegicus nitric oxide synthase 2, inducible (Nos2), mRNA [NM_012611]	TCAAGAGCCAGAAACGTTATCATGAGGATATCTTCGGTGCGGTCTTTTCCTATGGAGCAA	65072250	chr10	65070211	+	FALSE	rn|10q25	ENSRNOT00000016133	24599	NM_012611	nitric oxide synthase 2, inducible	chr10:65070211-65072250	GO:0005516|GO:0008603|GO:0008013|GO:0071461|GO:0051712|GO:0010181|GO:0008016|GO:0006801|GO:0051879|GO:0005615|GO:0071305|GO:0042803|GO:0006809|GO:0005622|GO:0042127|GO:0071356|GO:0032496|GO:0032355|GO:0042742|GO:0071285|GO:0045296|GO:0005506|GO:0019901|GO:0007568|GO:0001542|GO:0018119|GO:0048384|GO:0004517|GO:0071346|GO:0071347|GO:0042060|GO:0016597|GO:0020037|GO:0050998|GO:0050661|GO:0048471|GO:…	NM_012611	TC574237	Rn.10400
A_44_P199077	9.19544	9.33519	9.08528	9.24759	9.53073	9.50885	9.2673	9.27849	P	P	P	P	P	P	P	P	Ubac2	Rattus norvegicus UBA domain containing 2 (Ubac2), mRNA [NM_001034937]	AGGGAGGAATGATCAATTGGAATCGACTTTTCCCCCCTTTACGTCAGCGACGAAATATCA	107109923	chr15	107095873	+	FALSE	rn|15q25	ENSRNOT00000016986	361094	NM_001034937	UBA domain containing 2	chr15:107095873-107109923	GO:0005783|GO:0070972	NM_001034937	TC585092	Rn.2539
A_43_P15275	10.0632	9.80679	10.0265	9.81628	9.80747	9.48458	9.81985	9.73824	P	P	P	P	P	P	P	P	Ptprj	Rattus norvegicus protein tyrosine phosphatase, receptor type, J (Ptprj), mRNA [NM_017269]	ATTATTTCCAAATGCCCTGTCTGGTCTGCTCACTAGGATGTGCTGACTTTGGGCACTATA	74583324	chr3	74583265	-	FALSE	rn|3q24		29645	NM_017269	protein tyrosine phosphatase, receptor type, J	chr3:74583324-74583265	GO:0051898|GO:0051897|GO:0030308|GO:0008285|GO:0008013|GO:0005886|GO:0048709|GO:0051894|GO:0030155|GO:2000272|GO:0035335|GO:0007507|GO:0016791|GO:0005911|GO:0043407|GO:0010572|GO:0010642|GO:0004725|GO:0070062|GO:0051019|GO:0001772|GO:0030336|GO:0070097|GO:0045295|GO:0009986|GO:0019901|GO:0042059|GO:0032587|GO:0005161|GO:0050860|GO:0050918|GO:0045785|GO:0007596|GO:0010759|GO:0048008|GO:0001570|GO:…	NM_017269	TC573676	Rn.10278
A_44_P527770	1.49062	2.80772	1.5357	1.25616	1.80148	1.46039	2.01634	1.2936	A	A	A	A	A	A	A	A			GGGAGTGCTCCCCGAGGAGCACCATCATCTGGGGAGTGCTCCCCCGAGGAGCACCATCAT	94668172	chr6	94668113	-	FALSE	rn|6q24					chr6:094668172-094668113
A_42_P602724	7.7617	7.2825	8.29877	7.7768	6.89721	7.4991	10.2936	9.63294	P	P	P	P	P	P	P	P	Ubd	Rattus norvegicus ubiquitin D (Ubd), mRNA [NM_053299]	GTGACTACGGGAGTGGGGTGATGAGAAGCTCAAAACCGACTTCCTTTAATCAATTAACCA	1476073	chr20	1476014	-	FALSE	rn|20p12	ENSRNOT00000000995	29168	NM_053299	ubiquitin D	chr20:1476073-1476014	GO:0006511|GO:0016567|GO:0043065|GO:0016235|GO:0010243|GO:0005634|GO:0005575|GO:0003674|GO:0005737|GO:0070842|GO:0070628|GO:0034612|GO:0034341|GO:0043011|GO:0043123	NM_053299	TC584859	Rn.18473
A_44_P670277	1.73961	1.5611	1.54475	1.26243	1.83064	1.80059	2.03329	1.29986	A	A	A	A	A	A	A	A	LOC102553212	PREDICTED: Rattus norvegicus uncharacterized LOC102553212 (LOC102553212), ncRNA [XR_348737]	ACCTTGTTGTCTCATATATACTCTTATGTCCAACCCAGTCGTTCCTAATGCACTTCCAGG	113881087	chr8	113881028	-	FALSE	rn|8q32		102553212	XR_348737	uncharacterized LOC102553212	chr8:113881087-113881028		XR_348737	TC620121
A_44_P223741	8.53186	8.64037	8.42142	8.50595	8.44301	8.41099	8.33806	7.71611	P	P	P	P	P	P	P	P		Q8QQ04_CAMPS (Q8QQ04) CMP190R, partial (14%) [TC594858]	GGTTTTACAGATTTTATTTTTAAATGCAAGACTTTGGAACAAAATAGTGATTGTCATCAG	122340736	chr2	122340677	-	FALSE	rn|2q25			AW142694		chr2:122340736-122340677			TC594858	Rn.116073
A_43_P15524	12.0727	12.0172	11.8842	12.011	12.4971	12.3517	11.685	11.7094	P	P	P	P	P	P	P	P	Ccnd3	Rattus norvegicus cyclin D3 (Ccnd3), mRNA [NM_012766]	TGCTGATGGTCATTTTAATTTATTGCTTTGAATACACCGTAAGAGGGTACAGTGAGGCCT					FALSE		ENSRNOT00000074217	25193	NM_012766	cyclin D3		GO:0008284|GO:0010033|GO:0019901|GO:0045737|GO:0043434|GO:0005634|GO:0000079|GO:0009749|GO:0007165|GO:0000082|GO:0005737|GO:0007049|GO:0042098|GO:0016020|GO:0000307|GO:0051726|GO:0030213|GO:0001934|GO:0006468|GO:0051301|GO:0004693	NM_012766	TC577035	Rn.3483
A_44_P803194	1.59092	2.72013	2.26839	1.27352	1.87298	1.50046	2.0591	2.54607	A	A	A	A	A	A	A	A		UI-R-CA0-bah-h-11-0-UI.s1 UI-R-CA0 Rattus norvegicus cDNA clone UI-R-CA0-bah-h-11-0-UI 3', mRNA sequence [BE119385]	TGTTGAGCAGGCAGTTCTGTCCTCAATAGCATTGCAATGACAAAGTTGGTCGAGTGTCCT	2153517	chr16	2153458	-	FALSE	rn|16p16			BE119385		chr16:2153517-2153458				Rn.198998
(-)3xSLv1	1.19901	1.2208	1.23879	1.13934	1.30762	1.24661	1.3951	1.16869	A	A	A	A	A	A	A	A		Unknown						neg
A_44_P247456	2.98922	3.67054	2.39221	3.09986	1.89738	1.85222	2.96922	2.08765	A	A	A	A	A	A	A	A		AW533027 UI-R-BU0-amy-h-12-0-UI.s1 UI-R-BU0 Rattus norvegicus cDNA clone UI-R-BU0-amy-h-12-0-UI 3', mRNA sequence [AW533027]	GTCCTAGACAGTGATAAATATGTGTGTGTACTAACTGGAAACATTTTCCCCTACTACATT	107368593	chr1	107368534	+	FALSE	rn|1q22			AW533027		chr1:107368534-107368593				Rn.108008
A_44_P380839	13.9876	13.693	13.9691	13.8616	14.0563	13.7327	13.5853	13.581	P	P	P	P	P	P	P	P	Rab31	Rattus norvegicus RAB31, member RAS oncogene family (Rab31), mRNA [NM_145094]	GTCCGAGCTCATTTGTATCAGTCGCTTTTGATTTTAACCCATTGGTATGATTCATACTAA	104408623	chr9	104408564	-	FALSE	rn|9q37	ENSRNOT00000067974	246324	NM_145094	RAB31, member RAS oncogene family	chr9:104408623-104408564	GO:0005802|GO:0032869|GO:0005794|GO:0005770|GO:0007264|GO:0043001|GO:0005525|GO:0032588|GO:0045335|GO:0031623|GO:0045055|GO:0003674|GO:0030670|GO:0048193|GO:0019003|GO:0090382|GO:0005769	NM_145094	TC582069	Rn.28921
A_44_P786073	1.54	2.95509	2.87222	1.43819	2.39731	1.81835	2.60762	2.69392	A	A	A	A	A	A	A	A			GTCCCATCTACTCCCTTAGTGATGGAAACCCAGATAAATAATGGCAAAACCCATAGCTGA	13641088	chr14	13641029	-	FALSE	rn|14p22					chr14:013641088-013641029
A_44_P470114	4.95407	5.3772	5.56454	5.29316	4.89607	4.95173	5.30736	5.04608	P	P	P	P	P	P	P	P		UI-R-BT0-pp-d-04-0-UI.s1 UI-R-BT0 Rattus norvegicus cDNA clone UI-R-BT0-pp-d-04-0-UI 3', mRNA sequence [AI144913]	TAAGTTTACAGCCTTATTTTGGTGACTTACATCATTAATGACTTTTTCTTTGTGGAGGGC	96311547	chr8	96311488	+	FALSE	rn|8q31			AI144913		chr8:96311488-96311547				Rn.147811
A_44_P461154	16.1116	15.864	16.1269	16.0703	16.2172	16.2938	16.0703	15.8452	P	P	P	P	P	P	P	P	Timp1	Rattus norvegicus TIMP metallopeptidase inhibitor 1 (Timp1), mRNA [NM_053819]	GGGGTGTGCACAGTGTTTCCCTGTTCAGCCATCCCTTGCAAACTGGAGAGTGACAGTCAT	12543703	chrX	12542700	-	FALSE	rn|Xq12	ENSRNOT00000013745	116510	NM_053819	TIMP metallopeptidase inhibitor 1	chrX:12543703-12542700	GO:0043066|GO:0006694|GO:0008284|GO:2001044|GO:0051045|GO:0010033|GO:0051216|GO:0007568|GO:0005578|GO:0043434|GO:0002020|GO:0005125|GO:0005615|GO:0046872|GO:0005604|GO:0048553|GO:0010951|GO:0031012|GO:0043249|GO:0008191|GO:0042060|GO:0034097|GO:0001775	NM_053819	TC581629	Rn.25754
A_44_P388435	5.94201	5.92559	5.86296	5.44336	6.09466	5.83454	5.93188	6.09758	P	P	P	P	P	P	P	P		AI059275 UI-R-C1-lb-c-05-0-UI.s1 UI-R-C1 Rattus norvegicus cDNA clone UI-R-C1-lb-c-05-0-UI 3', mRNA sequence [AI059275]	AACTGCACAAGTGAGCAGCATCCCACCGATCATGAAGTACTTGTCCTGGAAGGCCCGCTT	92832499	chr10	92832440	+	FALSE	rn|10q32.1			AI059275		chr10:092832440-092832499				Rn.13518
A_44_P410812	1.55777	1.64657	1.77832	1.30101	1.96828	1.57388	2.12906	1.33355	A	A	A	A	A	A	A	A		BQ781918 UI-R-FF0-cpe-b-19-0-UI.s1 NCI_CGAP_FF0 Rattus norvegicus cDNA clone UI-R-FF0-cpe-b-19-0-UI 3', mRNA sequence [BQ781918]	CAGAACCTATGTCTGGTGCATTCTTAGATCTCAAAGGAGAAAGAATACAGCATACTCTAT	201560592	chr1	201560533	-	FALSE	rn|1q41			BQ781918		chr1:201560592-201560533				Rn.23793
A_44_P869212	3.82893	3.91883	4.00342	4.95973	3.04402	3.25664	3.50592	3.64392	A	A	P	P	P	A	P	P			GTCCATCAGCCAAAAATCCACCCCTAGCAGAGATCCAACAAACAGAAAGTTCACCTTGCC	57268230	chrUn	57268171	-	FALSE						chrUn:057268230-057268171			TC606345
A_44_P363156	11.399	11.3938	11.313	11.4531	11.2846	11.3514	11.4128	11.4257	P	P	P	P	P	P	P	P	Hnrpd	Rattus norvegicus heterogeneous nuclear ribonucleoprotein D (Hnrpd), transcript variant 1, mRNA [NM_024404]	ATGGAGAAGAAATACCACAATGTTGGTCTTAGTAAATGTGAAATAAAAGTAGCCATGTCG	10932963	chr14	10932363	+	FALSE	rn|14p22	ENSRNOT00000003158	79256	NM_024404	heterogeneous nuclear ribonucleoprotein D	chr14:10932363-10932963	GO:0043488|GO:0000291|GO:0003723|GO:0042162|GO:0005730|GO:0045727|GO:0005634|GO:0003676|GO:0003729|GO:0005829|GO:0006913|GO:0019013|GO:0000166|GO:0030529|GO:0042752|GO:0097167|GO:0048255	NM_024404	TC614084	Rn.94022
A_44_P416032	1.57166	1.66917	1.78546	1.31064	1.99883	1.60729	2.1576	1.6777	A	A	A	A	A	A	A	A		BQ207264 UI-R-DZ1-cnl-n-11-0-UI.s1 NCI_CGAP_DZ1 Rattus norvegicus cDNA clone IMAGE:7347373 3', mRNA sequence [BQ207264]	GCCCCATCTATAGAAACTCTAGGGTTCAACAACTTTTACTCTGATCTTAGACTTTGTGTT	208524771	chr1	208524712	+	FALSE	rn|1q43			BQ207264		chr1:208524712-208524771				Rn.49556
A_44_P461383	3.4738	3.47221	3.21966	2.78755	4.92872	4.91206	4.75722	3.82397	P	P	A	A	P	P	A	A	Vom2r45	Protein Vom2r45 [Source:UniProtKB/TrEMBL;Acc:F1LSA3] [ENSRNOT00000057637]	TCAGCCTCTGTGAGCAGTGAGCTTAACAGCACAACAGTGTCAACTGTTCTGGATGAATAA	153932039	chr2	153931980	-	FALSE	rn|2q31	ENSRNOT00000057637	295090	XM_001059752	vomeronasal 2 receptor, 45	chr2:153932039-153931980	GO:0005886|GO:0004930|GO:0016021	XM_001059752	NP332763	Rn.89385
A_44_P204941	4.31174	3.81941	4.07057	3.7198	4.5175	3.98464	4.10353	4.48574	A	P	P	P	P	P	P	P		AA900911 UI-R-E0-dc-c-04-0-UI.s1 UI-R-E0 Rattus norvegicus cDNA clone UI-R-E0-dc-c-04-0-UI 3' similar to gi [AA900911]	ACCTGGGAGAGATGCCCTCTATCATCTGTTTGCCAAGGGCTCTAGACCACATATATAAAT	47289260	chr8	47289201	+	FALSE	rn|8q22			AA900911		chr8:047289201-047289260				Rn.57410
A_44_P853554	3.9685	4.86004	4.35365	4.96355	4.56471	4.95089	4.5805	4.69652	P	P	P	P	P	P	P	P		Q3JGS0_BURP1 (Q3JGS0) Rhs element Vgr protein, partial (7%) [TC599476]	TTACAGGTGTGAGTACTAGGGTTACAGGTGTGAGTACTAGGGTTACAGGTGTGAGTACTA	6601291	chr20	6601232	-	FALSE	rn|20p12					chr20:006601291-006601232			TC599476
A_44_P731179	2.6959	1.70228	2.93257	1.32154	2.03437	1.64187	2.76766	2.69674	A	A	A	A	A	A	A	A			AGATAATGCAGCAAGGACTTATGGTGTAGAAGTCACACAGTAAATGTGGACAAGGACCAA	190059097	chr2	190059038	+	FALSE	rn|2q34					chr2:190059038-190059097
A_43_P16183	3.68721	3.58186	4.21138	3.25858	3.96879	3.63858	3.72731	3.67692	A	A	P	A	P	A	A	A	Rag1	Rattus norvegicus recombination activating gene 1 (Rag1), mRNA [NM_053468]	AACTCAAAGCCTTTTCCGAAAGAAGGAAAAAAGAGTCACGTCCTGGCCAGATCTCATTGC	86786818	chr3	86786759	-	FALSE	rn|3q31	ENSRNOT00000006115	84600	NM_053468	recombination activating gene 1	chr3:86786818-86786759	GO:0005515|GO:0004842|GO:0002331|GO:0090305|GO:0070233|GO:0016874|GO:0016265|GO:0016788|GO:0048538|GO:0005634|GO:0003824|GO:0046872|GO:0042803|GO:0042393|GO:0003674|GO:0030183|GO:0045580|GO:0043154|GO:0043029|GO:0033077|GO:0033151|GO:0016881|GO:0070244|GO:0006310|GO:0005575|GO:0003676|GO:0003677|GO:0051865|GO:0043565|GO:0002250|GO:0004518|GO:0004519|GO:0016787|GO:0008152|GO:0008270|GO:0010390|GO:…	NM_053468	TC617017	Rn.92344
A_44_P336714	11.1372	11.092	11.1994	11.1607	10.9283	10.9404	11.093	11.1346	P	P	P	P	P	P	P	P		CFP1_MOUSE (Q8BGU5) Cyclin fold protein 1, partial (69%) [TC584108]	CCTCATCTCTATAACTCTAAAAGGGACCTATTTTCTTAGCCAAATATGAATACCTCTTAG	66038032	chr17	66037973	-	FALSE	rn|17q12.1			AW915305		chr17:066038032-066037973			TC584108	Rn.14926
A_44_P348607	10.7208	10.6766	10.7205	10.7598	10.5699	10.4977	10.7316	10.7738	P	P	P	P	P	P	P	P	Gtf3c2	Rattus norvegicus general transcription factor IIIC, polypeptide 2, beta (Gtf3c2), mRNA [NM_001025120]	AAGGACATCTTCATGAAGGCTCCTGTCTATTTCCAGGATTTGATGTTATTGCCTTCCAAT	25197619	chr6	25197560	+	FALSE	rn|6q14	ENSRNOT00000061036	313914	NM_001025120	general transcription factor IIIC, polypeptide 2, beta	chr6:25197560-25197619	GO:0000127|GO:0006383|GO:0003677|GO:0006351	NM_001025120	TC574091	Rn.228640
A_44_P1060382	13.8747	13.6383	13.8448	13.7802	14.1038	13.6839	13.7135	13.8347	P	P	P	P	P	P	P	P	Hyal2	Rattus norvegicus hyaluronoglucosaminidase 2 (Hyal2), mRNA [NM_172040]	CTGTTCCTGGATAGTTTATAATCTTGGGGTCTCTTTTGTAAATTAAATACAAAACAACTG	112820691	chr8	112820632	+	FALSE	rn|8q32	ENSRNOT00000017461	64468	NM_172040	hyaluronoglucosaminidase 2	chr8:112820632-112820691	GO:0005515|GO:0030308|GO:0051216|GO:0071560|GO:0048705|GO:0005764|GO:0031362|GO:0051607|GO:0010764|GO:0001618|GO:0071356|GO:2000484|GO:0046677|GO:0009986|GO:0005975|GO:0019064|GO:0060586|GO:0042117|GO:0071347|GO:0042307|GO:0004415|GO:0045121|GO:0019899|GO:0035810|GO:0000302|GO:0051898|GO:2001238|GO:0048471|GO:0061099|GO:0030139|GO:0010259|GO:0070295|GO:0046718|GO:0005829|GO:0016324|GO:0005737|GO:…	NM_172040	TC578274	Rn.8278
A_44_P548604	2.19791	1.73377	2.11236	1.37756	2.07119	1.67526	2.22893	2.60304	A	A	A	A	A	A	A	A	RGD1563383	PREDICTED: Rattus norvegicus E3 ubiquitin-protein ligase RLIM-like (RGD1563383), mRNA [XM_006227341]	AAATGCATGTTATAAGCCCAGAAATATCTAATGATAGTGATTCATGGCCACTTTTGCCTG	67788977	chrX	67788918	-	FALSE	rn|Xq22		317533	XM_006227341	similar to hypothetical protein 4930595M18	chrX:67788977-67788918	GO:0000166|GO:0003676	XM_006227341
A_43_P12708	8.60451	8.83922	8.72763	8.89816	8.63984	8.82985	8.63475	9.19782	P	P	P	P	P	P	P	P	Src	Rattus norvegicus v-src avian sarcoma (Schmidt-Ruppin A-2) viral oncogene homolog (Src), mRNA [NM_031977]	ACCCTGGGTCTGTTTCAAGCTGGCCAAAGAGCCTTTCCAAAGAGGAATAAGGCCCAGCCC	148170511	chr3	148170452	+	FALSE	rn|3q42	ENSRNOT00000012739	83805	NM_031977	v-src avian sarcoma (Schmidt-Ruppin A-2) viral oncogene homolog	chr3:148170452-148170511	GO:0005515|GO:0042542|GO:0045453|GO:0005158|GO:0005764|GO:0032403|GO:0010907|GO:0016337|GO:0046777|GO:0043552|GO:0007173|GO:0018105|GO:0016301|GO:0005080|GO:0031667|GO:0042169|GO:0032463|GO:0032869|GO:0019901|GO:0019904|GO:0030331|GO:0043393|GO:0014069|GO:0018108|GO:0045785|GO:0044325|GO:0007049|GO:0046875|GO:0033146|GO:0045893|GO:0019899|GO:0045892|GO:0034332|GO:0002376|GO:0020037|GO:0043005|GO:…	NM_031977	TC576572	Rn.112600
A_44_P131296	5.51086	5.30484	5.60022	5.38906	5.75877	5.69547	5.37387	5.7492	P	P	P	P	P	P	P	P	Lrrc3c	PREDICTED: Rattus norvegicus leucine rich repeat containing 3C (Lrrc3c), mRNA [XM_220923]	GCCCTGTTAGTCACCATGGGGGGCTGGCTGACACTGGTAGTGGCTTATCTGATCCACTAT	87422799	chr10	87422740	+	FALSE	rn|10q31	ENSRNOT00000039892	287668	XM_220923	leucine rich repeat containing 3C	chr10:87422740-87422799		XM_220923
A_43_P14591	5.00653	3.77297	5.16713	3.9627	4.94826	3.76753	3.70025	3.46592	A	P	P	P	A	A	P	A	Prl6a1	Rattus norvegicus prolactin family 6, subfamily a, member 1 (Prl6a1), mRNA [NM_022176]	TTCCAGTGCTTGCTCCAGGATTCACGGAAATTTGACTCAAAAGTCAGACTACTGAAGTGT	44267913	chr17	44267854	-	FALSE	rn|17p11	ENSRNOT00000022944	24657	NM_022176	prolactin family 6, subfamily a, member 1	chr17:44267913-44267854	GO:0005179|GO:0005576	NM_022176	TC583203	Rn.54426
A_44_P616936	1.59458	1.75647	1.66349	1.33576	2.09171	1.69675	2.25438	1.39247	A	A	A	A	A	A	A	A		BG378707 UI-R-BT1-bnj-h-03-0-UI.s1 UI-R-BT1 Rattus norvegicus cDNA clone UI-R-BT1-bnj-h-03-0-UI 3', mRNA sequence [BG378707]	AAATGGGTTTAAGAATCATAAATTTGGTTTCTGCGGTTGATCAAGCTATTGTTCTGATGG					FALSE				BG378707						Rn.212099
A_44_P409820	5.04631	5.34904	4.84038	5.15279	5.1222	5.45969	4.92872	4.36882	P	P	P	P	P	P	P	P	Faslg	Rattus norvegicus Fas ligand (TNF superfamily, member 6) (Faslg), mRNA [NM_012908]	AGAGCGATTCTAAAGAGTCACATGAGTACAACGCGTACATTACGGAGTACATATTAGAAA	77473055	chr13	77472996	-	FALSE	rn|13q22	ENSRNOT00000003998	25385	NM_012908	Fas ligand (TNF superfamily, member 6)	chr13:77473055-77472996	GO:0008625|GO:0048471|GO:0008284|GO:0070231|GO:0006925|GO:0005634|GO:0060205|GO:0005615|GO:0006955|GO:0043525|GO:0032496|GO:0043123|GO:0070062|GO:0043202|GO:0005164|GO:0070266|GO:0043065|GO:0006919|GO:0045742|GO:0005123|GO:0000122|GO:0097191|GO:0070848|GO:0097190|GO:0005125|GO:0006351|GO:0048388|GO:0030644|GO:0005901|GO:0016525|GO:0046666|GO:0016023|GO:0045121|GO:0016021|GO:2000353|GO:0009897	NM_012908	TC577797	Rn.9725
A_44_P370587	7.40124	7.20108	7.09946	7.27404	7.40488	7.3102	7.12082	7.29004	P	P	P	P	P	P	P	P	RGD1564702	PREDICTED: Rattus norvegicus tctex1 domain-containing protein 2-like (RGD1564702), mRNA [XM_006223869]	AGCTTATTCTGCGTTGTGGCAACGTTGGTTGTTTCTACTATTGAATCTTTGGAAAGCGAC	19968244	chr20	19968185	+	FALSE	rn|20p11		294368	XM_006223869	similar to RIKEN cDNA 0610012D17	chr20:19968185-19968244		XM_006223869
A_44_P779338	6.79396	6.39874	7.18321	6.45315	6.38691	6.31578	7.2879	6.83881	P	P	P	P	P	P	P	P	LOC102550895	PREDICTED: Rattus norvegicus uncharacterized LOC102550895 (LOC102550895), transcript variant X1, ncRNA [XR_357595]	ATGACACAATGTGCTTGCATCAGAACTTCTGAAAGTGTAACGCCCTGGTCACTTCCGGGT	39233721	chr10	39233662	-	FALSE	rn|10q22		102550895	XR_357595	uncharacterized LOC102550895	chr10:39233721-39233662		XR_357595	TC625532	Rn.160330
A_42_P770055	11.8684	11.8638	11.8729	11.8427	11.6944	11.659	11.8024	11.4973	P	P	P	P	P	P	P	P	LOC100909597	PREDICTED: Rattus norvegicus WW domain-containing adapter protein with coiled-coil-like (LOC100909597), mRNA [XM_006225665]	TGGTGTCATTTGTTCAACTTGGTTTACTTGTCTTGCTATTCTGACACTTCATTTTGAAGG	16599477	chr6	16599418	-	FALSE	rn|6q12		100909597	XM_006225665	WW domain-containing adapter protein with coiled-coil-like	chr6:16599477-16599418		XM_006225665	TC619685	Rn.201793
A_44_P665677	10.4814	10.6789	10.6305	10.6403	10.4199	10.6447	10.7679	10.739	P	P	P	P	P	P	P	P		BF566488 UI-R-BT1-akg-h-07-0-UI.r1 UI-R-BT1 Rattus norvegicus cDNA clone UI-R-BT1-akg-h-07-0-UI 5', mRNA sequence [BF566488]	ACTCTGACTTCTTAGTGGTATACTATTGAAGTTTACACTTTGATTAGTGCCATTACTGTG	57930732	chr10	57930673	+	FALSE	rn|10q24			BF566488		chr10:057930673-057930732			TC599891	Rn.18130
A_44_P1030258	1.38858	1.76237	1.34258	1.42843	1.66526	1.74781	1.508	1.22431	A	A	A	A	A	A	A	A	Cnr1	Rattus norvegicus cannabinoid receptor 1 (brain) (Cnr1), mRNA [NM_012784]	AAGCCTACAGTATATTTTATTTCATTGATGTAATTTTATTGTTATTTATTCAAGAGAAAG	50449282	chr5	50449223	+	FALSE	rn|5q21	ENSRNOT00000010850	25248	NM_012784	cannabinoid receptor 1 (brain)	chr5:50449223-50449282	GO:0005515|GO:0002866|GO:0060405|GO:0005886|GO:0031999|GO:0045471|GO:0045776|GO:0007283|GO:0045777|GO:0042220|GO:0045759|GO:0033004|GO:0043231|GO:0004949|GO:0043271|GO:0031622|GO:0008144|GO:0007611|GO:0032496|GO:0007613|GO:0051966|GO:0060259|GO:0043065|GO:0007584|GO:0060135|GO:0007568|GO:0043278|GO:0042593|GO:0019233|GO:0019216|GO:0051001|GO:0050796|GO:0007186|GO:0032228|GO:0010976|GO:0007188|GO:…	NM_012784	TC604872	Rn.89774
A_43_P15530	4.67164	4.7061	4.87458	5.25725	1.59232	2.46889	2.85832	4.49851	A	A	P	P	P	A	P	P	S100b	Rattus norvegicus S100 calcium binding protein B (S100b), mRNA [NM_013191]	ACAGCGAATCGCGGTTTGTTACCAAGTACGTATTTGACATCAACAGTTCCAACTGGTGGA	12791958	chr20	12791899	-	FALSE	rn|20p12		25742	NM_013191	S100 calcium binding protein B	chr20:12791958-12791899	GO:0005515|GO:0008284|GO:0048471|GO:0008360|GO:0048708|GO:0060291|GO:0005634|GO:0005615|GO:0042803|GO:0042802|GO:0043231|GO:0005737|GO:0048168|GO:0050786|GO:0007611|GO:0043025|GO:2001015|GO:0007613|GO:0043123|GO:0043065|GO:0005509|GO:0005102|GO:0048156|GO:0071456|GO:0051384|GO:0001726|GO:0044548|GO:0051597|GO:0050806|GO:0008270|GO:0048306	NM_013191	TC578334	Rn.8937
A_44_P153996	2.95278	2.8296	3.35861	2.4739	3.39887	2.77529	3.64392	4.03463	A	A	A	A	P	A	A	A		Rattus norvegicus strain Sprague-Dawley morphine related protein-2 mRNA, partial cds. [AF145794]	ATGCTGTGTTGTCTATTTCCGAAGTGCACTTTAAACCAGTCCCTTTTTCCCATTCTACTG	88093946	chr1	88093887	-	FALSE	rn|1q21			AF145794		chr1:88093946-88093887			NP065389	Rn.130473
A_44_P189139	12.4728	12.3321	12.2982	12.4456	12.2982	12.2717	12.2957	12.2727	P	P	P	P	P	P	P	P	Tmem165	Rattus norvegicus transmembrane protein 165 (Tmem165), mRNA [NM_001024802]	TGACCACTGAGTTCTCTTGTAGCATGATGACCCCTTTATAAACACGTTTTATATCCTTGG	34265993	chr14	34265934	-	FALSE	rn|14p11	ENSRNOT00000003010	364137	NM_001024802	transmembrane protein 165	chr14:34265993-34265934	GO:0005794|GO:0035751|GO:0006874|GO:0005765|GO:0032588|GO:0043231|GO:0000139|GO:0031901|GO:0031902|GO:0006487|GO:0016021|GO:0010008|GO:0032472	NM_001024802	TC611486	Rn.2779
A_44_P316713	2.87148	2.89037	1.82352	2.02615	2.14881	3.07793	1.88771	2.64491	A	A	A	A	A	A	A	A	LOC679641	WD repeat domain 65 [Source:MGI Symbol;Acc:MGI:2686209] [ENSRNOT00000009196]	CGCCGACTACGTCCGCATCATGCAGGAAAATGTCTCTCTGATCAAAGAAATTAATGAGCT	139036838	chr5	139029405	-	FALSE	rn|5q36	ENSRNOT00000009196	679641	XM_003750006	similar to CG4329-PA, isoform A	chr5:139036838-139029405		XM_003750006	TC605546	Rn.162831
A_44_P397460	10.1132	9.91136	9.88089	9.98835	10.4633	10.4172	10.2256	10.3035	P	P	P	P	P	P	P	P	Sap30	sin3 associated polypeptide [Source:MGI Symbol;Acc:MGI:1929129] [ENSRNOT00000017652]	GTTGCCACTTTAAGTCTATTCCAGTGAATGAAAAAGACACCTTAACATGTTTCATCTACT	36175189	chr16	36175130	+	FALSE	rn|16p11	ENSRNOT00000017652	680122	XM_006253086	Sin3A-associated protein	chr16:36175130-36175189	GO:0006355|GO:0000118|GO:0003714|GO:0005634|GO:0000122|GO:0035914	XM_006253086	TC618856	Rn.4148
A_44_P189542	4.66462	4.44522	4.23071	4.56442	4.6599	4.57784	4.93577	5.26831	P	P	P	P	P	P	P	P	Mpp2	Rattus norvegicus membrane protein, palmitoylated 2 (MAGUK p55 subfamily member 2) (Mpp2), mRNA [NM_053513]	CTGAGTTTGTCCCTTACGTGGTGTTCATCGAGGCTCCTGACTTTGAGACTCTGCGGGCCA	91127615	chr10	91127556	-	FALSE	rn|10q32.1	ENSRNOT00000055190	85275	NM_053513	membrane protein, palmitoylated 2 (MAGUK p55 subfamily member 2)	chr10:91127615-91127556	GO:0030165	NM_053513	TC631853	Rn.16404
A_43_P10628	4.6013	4.79733	4.77991	4.73825	4.44305	4.87436	4.97869	3.45777	P	P	P	P	A	P	P	P		UI-R-BS2-beb-e-09-0-UI.s1 UI-R-BS2 Rattus norvegicus cDNA clone UI-R-BS2-beb-e-09-0-UI 3', mRNA sequence [BF396992]	GGGGGCAATACCAGCTCTCATCTTTAAACTGTTAAGCTGAAATAAATATACCAACGGCGT	147756235	chr2	147756176	-	FALSE	rn|2q31			BF396992		chr2:147756235-147756176			TC620013	Rn.210311
A_42_P762924	10.29	10.1521	10.3899	10.0849	10.2709	10.0556	10.519	10.1356	P	P	P	P	P	P	P	P	Herc1	Protein Herc1 [Source:UniProtKB/TrEMBL;Acc:D4A3S5] [ENSRNOT00000023646]	TCAAAGATGGCTTCCCCCAAATGGACAGAAGTGCTTCTAAATATAGCATCTCAGAAGTGT	70736392	chr8	70736333	+	FALSE	rn|8q24	ENSRNOT00000023646	315771	XM_001075834	HECT and RLD domain containing E3 ubiquitin protein ligase family member 1	chr8:70736333-70736392	GO:0004842|GO:0021702|GO:0050885|GO:0010507|GO:0031175	XM_001075834	TC593043	Rn.232088
A_44_P185459	4.71673	4.39415	4.45274	4.25111	5.04933	4.6938	4.79178	4.27082	P	P	P	P	P	P	P	P	Zfp39	Rattus norvegicus zinc finger protein 39 (Zfp39), mRNA [NM_001107004]	TGAGCAGGCATCAGATCACTCACGAACGTGAGAAACGATTTGAATGTCAGGAATGTAGGA	45170791	chr10	45170732	-	FALSE	rn|10q22	ENSRNOT00000019991	303173	NM_001107004	zinc finger protein 39	chr10:45170791-45170732	GO:0005622|GO:0006355|GO:0003676|GO:0046872	NM_001107004		Rn.163096
A_43_P13824	1.37142	1.40905	1.44607	1.19766	2.32683	2.60762	1.88572	2.35673	A	A	A	A	A	A	A	A		AMGNNUC:URRG1-00060-G3-A urrg1 (14046) Rattus norvegicus cDNA clone urrg1-00060-g3 5', mRNA sequence [CB577345]	AAGAAGCTGTGTAAGGATTGAGAGTTCCTTTATGTGGACAGGCTTTCTAGCCCCTTCAGT	10276013	chr3	10275954	-	FALSE	rn|3p12			CB577345		chr3:10276013-10275954				Rn.8902
A_44_P259067	2.68951	1.41164	1.44741	2.05608	3.34168	2.81647	1.88543	2.07456	A	A	A	A	A	A	A	A		AI070461 UI-R-C2-mq-f-02-0-UI.s1 UI-R-C2 Rattus norvegicus cDNA clone UI-R-C2-mq-f-02-0-UI 3', mRNA sequence [AI070461]	TACTTTATTCCTTTAGCTCCTCACATTTTGTAATAAAAAATATTTCTAGTAGTCTCAAGT	184376475	chr4	184376416	-	FALSE	rn|4q44			AI070461		chr4:184376475-184376416				Rn.19762
A_44_P937195	4.15159	4.27935	4.76862	4.5914	4.63183	4.5502	4.52766	4.67589	P	P	P	P	P	P	P	P		UI-R-A1-do-g-03-0-UI.s1 UI-R-A1 Rattus norvegicus cDNA clone UI-R-A1-do-g-03-0-UI 3' similar to gi [AA901022]	GAATAGCAACTAAAAGATAAATGGAATACACAAATCCAAGCACTGGGTGAAATTTCAGTG	19507765	chr8	19507706	+	FALSE	rn|8q13			AA901022		chr8:19507706-19507765				Rn.94863
A_44_P1045354	14.4571	14.2404	14.2501	14.4571	14.4322	14.4684	14.4276	14.2597	P	P	P	P	P	P	P	P	Slc35b1	Rattus norvegicus solute carrier family 35, member B1 (Slc35b1), mRNA [NM_199081]	CCACGACTCGGAAGTTCTTCACCATCTTGGCTTCTGTGATCCTCTTTGCCAATCCCATCA	84075766	chr10	84075707	+	FALSE	rn|10q31	ENSRNOT00000006179	287642	NM_199081	solute carrier family 35, member B1	chr10:84075707-84075766	GO:0005789|GO:0008643|GO:0016021|GO:0055085	NM_199081	TC579128	Rn.124916
A_44_P506024	8.90966	8.60892	9.58322	9.33051	7.02186	7.11299	7.13102	8.84569	P	P	P	P	P	P	P	P	Sox2	Rattus norvegicus SRY (sex determining region Y)-box 2 (Sox2), mRNA [NM_001109181]	GCGGCGGAAAACCAAGACGCTCATGAAGAAGGATAAGTACACGCTTCCCGGAGGCTTGCT	120969784	chr2	120969725	+	FALSE	rn|2q25	ENSRNOT00000016236	499593	NM_001109181	SRY (sex determining region Y)-box 2	chr2:120969725-120969784	GO:0005515|GO:0010468|GO:0003700|GO:0044212|GO:0007605|GO:0000981|GO:0001654|GO:0050680|GO:0001714|GO:0030539|GO:0048646|GO:0048852|GO:0045747|GO:0030910|GO:0048839|GO:0000976|GO:0042472|GO:0048286|GO:0046982|GO:0001708|GO:0021879|GO:0000122|GO:0001649|GO:0043281|GO:0045165|GO:0045596|GO:0045893|GO:0043586|GO:0008134|GO:0021984|GO:0021987|GO:0021983|GO:0030178|GO:0005634|GO:0005829|GO:0003674|GO:…	NM_001109181	TC589227	Rn.17369
RC2	1.20256	1.23547	1.22578	1.13239	1.32465	1.25361	1.37684	1.17785	A	A	A	A	A	A	A	A		Unknown						pos
A_44_P840327	5.02224	5.31033	4.74139	4.66218	4.46768	5.1792	5.17367	4.64412	P	P	P	P	P	P	P	P	LOC102546322	PREDICTED: Rattus norvegicus COPII coat assembly protein sec16-like (LOC102546322), mRNA [XM_006224451]	TGCTGTCGATGATGTTTCATACAACTGAAAGAAGTGTCTAGAACCTTATGACCCTTGTTC	18847548	chr3	18847489	+	FALSE	rn|3q11		102546322	XM_006224451	COPII coat assembly protein sec16-like	chr3:18847489-18847548		XM_006224451	TC619372
A_44_P312095	3.4827	3.02125	3.8191	3.56513	4.14609	3.00701	1.89281	2.91132	A	P	P	A	A	A	P	A	Lypd8	Rattus norvegicus LY6/PLAUR domain containing 8 (Lypd8), mRNA [NM_001109632]	GGATGTAAACACTTTTCTCTTCACATACCTTCCAGTTAAATTGTTCAGTGGGTTGAAAGT	44029254	chr10	44029195	+	FALSE	rn|10q22	ENSRNOT00000032816	691259	NM_001109632	LY6/PLAUR domain containing 8	chr10:44029195-44029254		NM_001109632	TC595358	Rn.15352
A_44_P508917	4.65538	5.27706	5.0105	4.94528	4.70005	4.99952	4.99835	5.15593	P	P	P	P	P	P	P	P		WD repeat domain 82 (Wdr82), mRNA [Source:RefSeq mRNA;Acc:NM_001271306] [ENSRNOT00000071777]	GGGAGTTATGCTAATAGCAAAGCTGTTACACTCAAATCATCGTTTAATACAGATTCACAG	38413022	chrUn	38412963	-	FALSE		ENSRNOT00000071777				chrUn:38413022-38412963
A_44_P961911	1.41371	1.43819	1.4613	1.20746	1.62991	1.38025	1.89738	1.26086	A	A	A	A	A	A	A	A	LOC102554403	PREDICTED: Rattus norvegicus uncharacterized LOC102554403 (LOC102554403), ncRNA [XR_339237]	TGTTTGAAGCGTGTATCGTGGTTTCTGTTGGAAAGCGAGTTATCCTCAGAAAGTCTACAT	72544095	chr11	72544091	-	FALSE	rn|11q22		102554403	XR_339237	uncharacterized LOC102554403	chr11:72544095-72544091		XR_339237
A_44_P250879	7.34127	7.37967	6.9277	7.42267	7.42914	7.33163	7.06191	7.15779	P	P	P	P	P	P	P	P	Dmrta2	Rattus norvegicus DMRT-like family A2 (Dmrta2), mRNA [NM_001107951]	CCACGCTCGGCTTCCGGCCGCCCATGGACTACGCCTTCAGCGACCTCATGCGCGACCGCT	131415063	chr5	131415004	+	FALSE	rn|5q35	ENSRNOT00000067277	313471	NM_001107951	DMRT-like family A2	chr5:131415004-131415063	GO:0003700|GO:0046982|GO:0002052|GO:0048665|GO:0005634|GO:0005575|GO:0035914|GO:0042803|GO:0043565|GO:0003674|GO:0008150|GO:0021796|GO:0071542	NM_001107951		Rn.20294
A_44_P654666	7.03006	6.97843	6.64744	7.15075	7.3483	7.31109	6.56394	6.53388	P	P	P	P	P	P	P	P			AGAATATAGGTCAGGACGTGTGTAACCTGTGGTTTGTCTAGATTGGAAATGGTATACCAA	72333074	chr10	72333015	+	FALSE	rn|10q26					chr10:072333015-072333074			TC621684
A_44_P412277	17.9634	17.9899	18.1187	18.0997	17.9569	18.0252	18.1317	18.1851	P	P	P	P	P	P	P	P	Rps20	Rattus norvegicus ribosomal protein S20 (Rps20), mRNA [NM_001007603]	TGAAAGGACCAGTGCGCATGCCTACCAAGACACTGAGAATCACTACCAGAAAAACCCCTT	17120313	chr5	17119979	-	FALSE	rn|5q12	ENSRNOT00000011314	122772	NM_001007603	ribosomal protein S20	chr5:17120313-17119979	GO:0003735|GO:0022627|GO:0003723|GO:0006412	NM_001007603	TC635896	Rn.103133
A_44_P723160	2.7989	2.87873	2.30906	3.95414	3.6501	3.09301	3.6344	3.94779	A	A	A	A	P	A	P	A			AGGGTCTCCCTTTTATTAAAAATTTTCTCTCGAAAACCCAAAGATGTCCAACAAGCGTTG					FALSE
A_44_P242712	1.43277	1.46571	1.47986	1.21873	1.66608	1.39764	1.92149	1.35095	A	A	A	A	A	A	A	A	Sv2b	Rattus norvegicus synaptic vesicle glycoprotein 2b (Sv2b), mRNA [NM_057207]	AGTCACATGGACATAATCACCATTTCAACAATATATTAGATGATGGTTATTGGAACAGCC	130785365	chr1	130785306	-	FALSE	rn|1q31		117556	NM_057207	synaptic vesicle glycoprotein 2b	chr1:130785365-130785306	GO:0030054|GO:0016020|GO:0001669|GO:0022857|GO:0001504|GO:0030672|GO:0016021|GO:0008021	NM_057207	TC588306	Rn.58137
A_44_P945759	7.22733	7.23146	7.11379	7.30041	7.46559	7.58485	7.44258	7.61245	P	P	P	P	P	P	P	P	Cep41	Rattus norvegicus centrosomal protein 41 (Cep41), mRNA [NM_001025770]	TTCCGGGGGTCTGAAAGTCTTAGCTCAGAAGTTTCCGGAAGGACTGGTCACTGGTTCCCT	57567235	chr4	57566633	-	FALSE	rn|4q22	ENSRNOT00000014621	500069	NM_001025770	centrosomal protein 41	chr4:57567235-57566633	GO:0042384|GO:0018095|GO:0005929|GO:0005813|GO:0005814|GO:0072372|GO:0015031|GO:0036064	NM_001025770	TC580937	Rn.162740
A_44_P204499	1.95814	2.62068	1.48789	2.167	1.68434	2.34793	3.29487	3.43181	A	A	A	A	A	A	A	A		BF546233 UI-R-C2p-sb-e-04-0-UI.r1 UI-R-C2p Rattus norvegicus cDNA clone UI-R-C2p-sb-e-04-0-UI 5', mRNA sequence [BF546233]	CTTTGTTGTTATGGTAAGCACACAGACACTTTGTACAATATTCGAATTTACAACTTTCCC	36492810	chr1	36492751	+	FALSE	rn|1p11			BF546233		chr1:036492751-036492810				Rn.81585
A_44_P324878	7.54894	7.78636	7.98178	7.42745	7.8814	7.84959	8.056	7.86243	P	P	P	P	P	P	P	P		EST220257 Normalized rat ovary, Bento Soares Rattus sp. cDNA clone ROVBV30 3' end, mRNA sequence [AI176665]	AAGAGTGAAATGGAGTTCCCATACGAGTGGAGTTAGTTTCCTAACTTCAGTAAGCTGTTG	105513911	chr15	105513852	-	FALSE	rn|15q24			AI176665		chr15:105513911-105513852				Rn.219118
A_44_P105119	3.49871	3.96641	3.17184	3.67028	3.93555	3.53688	3.64177	4.07918	A	A	A	A	P	A	P	P	Klk15	PREDICTED: Rattus norvegicus kallikrein-related peptidase 15 (Klk15), mRNA [XM_001080538]	TGGGTGAGCACAACCTTCGAAAGTTCGATGGCCCAGAACAACTGCGCTCTGTCTCTCGCA	94688116	chr1	94688057	+	FALSE	rn|1q22	ENSRNOT00000038353	292873	XM_001080538	kallikrein-related peptidase 15	chr1:94688057-94688116	GO:0008150|GO:0003674|GO:0004252|GO:0005575	XM_001080538
A_44_P194088	9.78273	9.88993	9.86949	9.79422	10.0656	9.81308	9.56549	9.47841	P	P	P	P	P	P	P	P	Zcchc10	Rattus norvegicus zinc finger, CCHC domain containing 10 (Zcchc10), mRNA [NM_001271026]	TTTGGACATTGGACTTATGAATGCAAAGGGAAAAGAAAGTACCTACATAGGCCTTCGAGA	38774818	chr10	38774759	+	FALSE	rn|10q22	ENSRNOT00000009098	360524	NM_001271026	zinc finger, CCHC domain containing 10	chr10:38774759-38774818	GO:0008270|GO:0003676	NM_001271026	NP860755	Rn.163117
A_44_P498516	5.60678	6.31834	5.64267	6.28115	6.36809	6.80494	5.9417	6.21122	P	P	P	P	P	P	P	P		CB544878 AMGNNUC:URRG1-00024-A6-A urrg1 (14046) Rattus norvegicus cDNA clone urrg1-00024-a6 5', mRNA sequence [CB544878]	AAAGCCAGTGTCTACTCCACGCCCTTCATGAACTCCAGGAACTCGTCATAGTCGATTCGG					FALSE				CB544878						Rn.15460
A_44_P118468	7.31163	7.28895	7.40039	6.9112	7.45838	7.05571	7.02807	7.27684	P	P	P	P	P	P	P	P		AA799762 EST189259 Normalized rat heart, Bento Soares Rattus sp. cDNA clone RHEAF06 3' end, mRNA sequence [AA799762]	AGAGTGTGGGCTCTTGTCTAGCACCACTTAAACTTGGGCAGTCTGCTGATTCTGACAGGT	170330330	chr3	170330271	-	FALSE	rn|3q43			AA799762		chr3:170330330-170330271				Rn.1389
A_44_P577555	1.51831	1.52077	1.51314	1.24422	1.79141	1.92844	1.9746	1.91892	A	A	A	A	A	A	A	A		Q2CKV7_9EURY (Q2CKV7) Cobalt transport protein, partial (6%) [TC617512]	CTGTTGCTTTGTGTACGTACCATCTATGCAGCTCAGTTTATGTGACTAGTGGCCTATGTA	122274533	chr4	122274474	-	FALSE	rn|4q34					chr4:122274533-122274474			TC617512
A_44_P451458	1.47252	1.52917	1.51809	1.24721	1.757	1.43939	1.98552	1.28406	A	A	A	A	A	A	A	A		AA997718 UI-R-C0-hp-g-12-0-UI.s1 UI-R-C0 Rattus norvegicus cDNA clone UI-R-C0-hp-g-12-0-UI 3', mRNA sequence [AA997718]	ATTTTTCTGTGTATACTTGTCTTATAATACAATACAAATCATTTCTTCAAATAATTAGAA	53946316	chr9	53946257	-	FALSE	rn|9q31			AA997718		chr9:053946316-053946257				Rn.12262
A_43_P20674	4.3615	4.88985	4.57824	3.87338	4.11257	4.69546	4.36274	4.50122	P	P	P	P	P	P	P	P	Zbtb44	Rattus norvegicus zinc finger and BTB domain containing 44 (Zbtb44), mRNA [NM_001034942]	TGCTGTGGAAAAAAGTTTACCAGGGCTTACTCGCTAAAGATGCATCGCCTAAAGCACGAA	30890344	chr8	30890285	+	FALSE	rn|8q13	ENSRNOT00000007539	363035	NM_001034942	zinc finger and BTB domain containing 44	chr8:30890285-30890344	GO:0006355|GO:0005634|GO:0003677|GO:0046872|GO:0006351	NM_001034942	TC611437	Rn.6858
A_44_P844244	6.94251	6.92796	6.99505	6.8959	6.55213	6.53559	6.32326	6.34366	P	P	P	P	P	P	P	P			AAATGAGGGCTCTAATGGAGTCTTAGTTGACACTTGTCATGTGCATATAGATTCTCAGAA	37642138	chr10	37642079	+	FALSE	rn|10q22					chr10:037642079-037642138			TC608653
A_44_P649990	8.17195	8.24205	8.29487	8.1053	8.34168	8.13787	8.38726	7.53645	P	P	P	P	P	P	P	P	Pbrm1	PREDICTED: Rattus norvegicus polybromo 1 (Pbrm1), transcript variant X1, mRNA [XM_006252683]	TGTGCTTTGGATTATCAGAGGAAATTATACTTTAAGAAAATGTTCACACACACAAAAAGA	6548469	chr16	6548410	+	FALSE	rn|16p16		306254	XM_006252683	polybromo 1	chr16:6548410-6548469	GO:0007507|GO:0008150|GO:0003674|GO:0008285|GO:0003682|GO:0000776|GO:0005575|GO:0001890	XM_006252683	TC637224
A_44_P212826	11.6935	11.4182	11.5875	11.4867	12.1513	12.0153	12.1786	12.1771	P	P	P	P	P	P	P	P	Ero1l	Rattus norvegicus ERO1-like (S. cerevisiae) (Ero1l), mRNA [NM_138528]	CTAACCAGACAAGAAATAGTGTCGTTGTTCAATGCATTCGGAAGGATTTCCACAAGTGTG	21171722	chr15	21170400	-	FALSE	rn|15p14	ENSRNOT00000009404	171562	NM_138528	ERO1-like (S. cerevisiae)	chr15:21171722-21170400	GO:0034976|GO:0051209|GO:0005783|GO:0005623|GO:0015035|GO:0003756|GO:0022417|GO:0030968|GO:0005622|GO:0019471|GO:0070059|GO:0050873|GO:0006457|GO:0030198|GO:0051085|GO:0005789|GO:0016491|GO:0016671|GO:0045454	NM_138528	TC581765	Rn.64648
A_44_P241799	3.57607	3.83729	3.69622	3.28845	4.15853	3.38843	3.45493	3.23349	A	P	A	A	A	A	A	P		AI170252 EST216178 Normalized rat lung, Bento Soares Rattus sp. cDNA clone RLUCG12 3' end, mRNA sequence [AI170252]	TAGTGTGCATAGAAGAGGAGGCCATGGCATTGAAAGAGAAGACAAACTCCTTTCTGTCAC					FALSE				AI170252						Rn.216623
A_44_P313767	6.94035	7.00563	7.02017	6.68564	7.18321	6.72389	7.0181	6.92218	P	P	P	P	P	P	P	P	Tfrc	Rattus norvegicus transferrin receptor (Tfrc), mRNA [NM_022712]	ATTCGTCATGAGGGAAATCAATGATCGTATTATGAAAGTGGAGTATCACTTCCTGTCACC	69980500	chr11	69978846	-	FALSE	rn|11q22	ENSRNOT00000002407	64678	NM_022712	transferrin receptor	chr11:69980500-69978846	GO:0003725|GO:0048471|GO:0005886|GO:0051087|GO:0072562|GO:0005615|GO:0001558|GO:0010042|GO:0043231|GO:0042802|GO:0006879|GO:0005739|GO:0010035|GO:0045780|GO:0004998|GO:0042127|GO:0010039|GO:0032526|GO:0070062|GO:0042470|GO:0001666|GO:0010033|GO:0009986|GO:0007584|GO:0007568|GO:0030316|GO:0005576|GO:0006953|GO:0006898|GO:0097286|GO:0005905|GO:0030544|GO:0016023|GO:0008233|GO:0016021|GO:0055037|GO:…	NM_022712	TC592188	Rn.98672
A_44_P261588	6.58748	6.90144	6.4968	6.84634	6.36981	6.67856	6.83049	6.6849	P	P	P	P	P	P	P	P		AA851776 EST194544 Normalized rat spleen, Bento Soares Rattus sp. cDNA clone RSPAJ64 3' end, mRNA sequence [AA851776]	ATGCTGAATTGGATCGGGCAAACTCTGATTTTAAGTTGTTAGTTGTGATCCGTGTGTCAA	84589493	chr9	84589434	-	FALSE	rn|9q35			AA851776		chr9:084589493-084589434				Rn.103055
A_44_P518547	3.69284	4.017	3.62003	3.40583	4.31192	3.75745	3.96543	3.07943	A	P	A	P	A	P	P	P	Pitpnm3	PREDICTED: Rattus norvegicus PITPNM family member 3 (Pitpnm3), mRNA [XM_006246878]	TGGTGCACGACCCACTAAGGCAGAAGGCCATCTTCCTTCGCAACCTCATGCAGGAGTGTT	58910253	chr10	58904614	-	FALSE	rn|10q24	ENSRNOT00000011057	287467	XM_006246878	PITPNM family member 3	chr10:58910253-58904614	GO:0005622|GO:0005515|GO:0008150|GO:0006810|GO:0005575|GO:0046872	XM_006246878
A_43_P19327	6.75291	6.32175	6.88946	6.3314	6.56563	5.97726	6.24921	6.26307	P	P	P	P	P	P	P	P	Bach1	Rattus norvegicus BTB and CNC homology 1, basic leucine zipper transcription factor 1 (Bach1), mRNA [NM_001107113]	GCGCTGTCGCAAGAGGAAGCTCGACTGCATCCAGAACCTTGAGTCAGAAATTGAGAAGCT	27491238	chr11	27491179	+	FALSE	rn|11q11	ENSRNOT00000002151	304127	NM_001107113	BTB and CNC homology 1, basic leucine zipper transcription factor 1	chr11:27491179-27491238	GO:0043565|GO:0000117|GO:0001078|GO:0006355|GO:0003700|GO:0000083|GO:0061418|GO:0005634|GO:0000122|GO:0003677|GO:0005829	NM_001107113		Rn.29793
A_43_P17457	1.99978	2.66551	2.25996	1.28155	1.89456	1.51809	2.07186	1.83913	A	A	A	A	A	A	A	A	Cd163	Rattus norvegicus CD163 molecule (Cd163), mRNA [NM_001107887]	GGAAACCAATCGCATACACTGTTGCCATGTAGTTCATCATCTTCGGTCCAAACAACAAGT	160407922	chr4	160407221	+	FALSE	rn|4q42	ENSRNOT00000068407	312701	NM_001107887	CD163 molecule	chr4:160407221-160407922	GO:0016020|GO:0005044	NM_001107887	TC606176	Rn.203204
A_44_P465281	9.12422	8.89836	8.89917	8.82621	9.04216	8.88669	8.77136	8.48147	P	P	P	P	P	P	P	P	Zfp148	PREDICTED: Rattus norvegicus zinc finger protein 148 (Zfp148), transcript variant X1, mRNA [XM_006248435]	AGGAGCGTAGTAATTGTGTGAAAGCTCCTCATACTGTTTCTGAGTTTTTCAGCAGAGTAT	69103349	chr11	69103290	-	FALSE	rn|11q22		58820	XM_006248435	zinc finger protein 148	chr11:69103349-69103290	GO:0000976|GO:0003700|GO:0005794|GO:0007276|GO:0005634|GO:0000122|GO:0003677|GO:0046872|GO:0006351|GO:0043565|GO:0003690|GO:0006461|GO:0021762|GO:0045944|GO:0010629|GO:0045892	XM_006248435	TC592635	Rn.164763
A_44_P609668	7.63346	7.99176	8.25961	7.45735	7.01728	7.56425	8.23326	7.07379	P	P	P	P	P	P	P	P			GAGCTAGATCAGTTGGAAGATAGAGCCGAAGGAAGACGTAGGAAAGATTTAGATGAACAC	134138309	chr6	134138250	+	FALSE	rn|6q32					chr6:134138250-134138309
A_44_P455479	8.2503	6.71214	7.95912	6.9038	8.02656	6.16198	6.70578	5.53473	P	P	P	P	P	P	P	P	Abcc9	Rattus norvegicus ATP-binding cassette, subfamily C (CFTR/MRP), member 9 (Abcc9), mRNA [NM_013040]	TCTGTGTCAAGACTTATAGTTCTTGTGCATCGAGATATTTCAAGGTGCCTTTATGGATAT	1920058	chr4_random	1919999	+	FALSE			25560	NM_013040	ATP-binding cassette, subfamily C (CFTR/MRP), member 9	chr4_random:1919999-1920058	GO:0019905|GO:0005886|GO:0008282|GO:0042493|GO:0008281|GO:0042626|GO:0030315|GO:0005267|GO:0010107|GO:0015459|GO:0030017|GO:0005524|GO:0044325|GO:0042802|GO:0042383|GO:0005739|GO:0007165|GO:0051607|GO:0008076|GO:0008144|GO:0006932|GO:0016021|GO:0006813	NM_013040	TC573795	Rn.164431
A_44_P301717	1.54822	1.62922	1.58688	1.29518	1.94248	1.55633	2.10581	1.32717	A	A	A	A	A	A	A	A	Olr584	Rattus norvegicus olfactory receptor 584 (Olr584), mRNA [NM_001000661]	AGGAAAGTGTGCTTCCAATTATTGATTGGTGTTTATTCTGTGGCATTAGCAGATGCTTTG	71503099	chr3	71503040	-	FALSE	rn|3q24	ENSRNOT00000007553	404861	NM_001000661	olfactory receptor 584	chr3:71503099-71503040	GO:0050911|GO:0004984|GO:0007186|GO:0005886|GO:0004930|GO:0016021	NM_001000661	NP1479087	Rn.142890
A_44_P746702	5.67736	5.57099	4.89092	5.27446	3.40574	3.48317	4.48326	3.74534	P	A	P	P	P	A	P	P			TAGTTAAGGGAGTGACTTTTTGATGACAAGTCAATGAAACATTAGTTTTTGGGTTCTTGG	172287316	chr2	172287257	-	FALSE	rn|2q33					chr2:172287316-172287257			TC602622
A_44_P429507	2.5961	2.19466	1.598	1.30164	2.29567	1.92708	2.12358	1.72626	A	A	A	A	A	A	A	A		AA819212 UI-R-A0-al-f-09-0-UI.s2 UI-R-A0 Rattus norvegicus cDNA clone UI-R-A0-al-f-09-0-UI 3', mRNA sequence [AA819212]	TAAACATTAACATCCAGGTTACCAGAACCTGGGATGAGTGTGCAAAAATAAGGGTCCCCT	137645890	chr7	137645831	+	FALSE	rn|7q36			AA819212		chr7:137645831-137645890				Rn.43211
A_44_P554650	8.5354	8.24224	8.41646	8.22732	8.91634	8.36332	8.52521	8.4484	P	P	P	P	P	P	P	P		AA892520 EST196323 Normalized rat kidney, Bento Soares Rattus sp. cDNA clone RKIAS43 3' end, mRNA sequence [AA892520]	CAGGAGCCTCCTAGATAGCAAAGGGAATGTGCTTGGAGTTTCACTTCGGTCCCAGAATGA	90484243	chr10	90484184	+	FALSE	rn|10q32.1			AA892520		chr10:090484184-090484243				Rn.9118
A_42_P602570	7.97681	8.3742	7.59542	8.13543	8.51687	8.64787	7.93918	8.29223	P	P	P	P	P	P	P	P	Bex1	Rattus norvegicus brain expressed, X-linked 1 (Bex1), mRNA [NM_001037365]	TATCAGATGCATGGGAAGGTCCATATGACATATTGTGAACCTAATAAAGCAGATTGAAAA	123527799	chrX	123527740	-	FALSE	rn|Xq35	ENSRNOT00000048996	501625	NM_001037365	brain expressed, X-linked 1	chrX:123527799-123527740	GO:0005515|GO:0048011|GO:0005737|GO:0045665|GO:0002052|GO:0005634	NM_001037365	TC589547	Rn.9190
A_42_P693715	9.0278	8.95949	9.01359	9.1106	9.11705	8.93281	8.70577	9.0117	P	P	P	P	P	P	P	P		AI412866 EST241166 Normalized rat brain, Bento Soares Rattus sp. cDNA clone RBRED76 3' end, mRNA sequence [AI412866]	TTCAATATGAGTGCTAGAAGCTGTATGAATACTTCTGATCGCATTCATATTCAAGTCCTT	85721280	chr14	85721221	-	FALSE	rn|14q21			AI412866		chr14:085721280-085721221				Rn.50230
A_44_P443343	7.01086	7.19506	7.06021	7.19382	7.37622	7.37944	7.46346	7.33503	P	P	P	P	P	P	P	P	Pdk3	Rattus norvegicus pyruvate dehydrogenase kinase, isozyme 3 (Pdk3), mRNA [NM_001106581]	AACTTTCTCCACGTTTTGATAAATATCAGAAACAGACACAATGACGTTGTTCCTACAATG	81145816	chrX	81141007	-	FALSE	rn|Xq22	ENSRNOT00000017370	296849	NM_001106581	pyruvate dehydrogenase kinase, isozyme 3	chrX:81145816-81141007	GO:0004740|GO:0010510|GO:0035357|GO:0005575|GO:0005524|GO:0010906|GO:0071398|GO:0005739|GO:0003674|GO:0008150|GO:0004672|GO:0018105|GO:0004674|GO:2000377|GO:0071333	NM_001106581	TC589660	Rn.18101
A_44_P833199	9.88389	9.7482	9.99327	9.67938	8.2577	8.70151	8.93123	8.76276	P	P	P	P	P	P	P	P		Q72WG8_DESVH (Q72WG8) Type III secretion system protein, YopQ family, partial (4%) [TC605515]	TGGCTGGGTTTTGCTTCTAGTTGCTTGAATGTTTTGTGTTTCATGTTTAAAAGAAAAACA	54897651	chrUn	54897592	-	FALSE				AW143635		chrUn:054897651-054897592			TC636462
A_44_P317727	1.57832	1.6935	1.62829	1.31903	2.02507	1.63263	2.17393	1.46238	A	A	A	A	A	A	A	A		AI071797 UI-R-C2-nj-h-04-0-UI.s1 UI-R-C2 Rattus norvegicus cDNA clone UI-R-C2-nj-h-04-0-UI 3', mRNA sequence [AI071797]	ATCAAAGGAAGACATAAAATCTAGAATTTTTCATCATGTTTGGGTTTACAATGAAGTTGG	35126259	chr19	35126200	+	FALSE	rn|19q11			AI071797		chr19:035126200-035126259				Rn.20641
A_44_P346782	5.82677	5.8219	5.68602	6.03	6.02538	6.24204	5.79779	6.27872	P	P	P	P	P	P	P	P	Ncdn	Rattus norvegicus neurochondrin (Ncdn), mRNA [NM_053543]	TAGGTAGTGTAAGCCCCAACTCTGTCAAGCCCGAGATGGTGGCTGCCTACCAGGGCGTGC	146158328	chr5	146158269	-	FALSE	rn|5q36	ENSRNOT00000016230	89791	NM_053543	neurochondrin	chr5:146158328-146158269	GO:0005515|GO:0043005|GO:0030424|GO:0048168|GO:0045453|GO:0043025|GO:0005634|GO:0031175|GO:0030425|GO:0005829	NM_053543	TC574162	Rn.5653
A_42_P621514	2.06013	2.64957	3.12988	3.34806	4.03242	3.13058	3.3318	3.96173	A	A	A	A	P	A	A	A	LOC100365995	PREDICTED: Rattus norvegicus rCG28262-like (LOC100365995), mRNA [XM_006224901]	CAACTTTAATGCAAGGAACCTGAACAATGACATCATGCTGATCAAGCTCTCTGTCCCCGT	69023735	chr4	69023676	-	FALSE	rn|4q22		100365995	XM_006224901	rCG28262-like	chr4:69023735-69023676	GO:0004252	XM_006224901	TC592113
A_44_P279912	11.2564	11.273	11.266	11.2341	11.3217	11.2581	11.1669	11.3519	P	P	P	P	P	P	P	P	Crebbp	Rattus norvegicus CREB binding protein (Crebbp), mRNA [NM_133381]	GGGATGATCACTCTCTTAGACCATGCTAATGTTAATAGAGAAGAAGCATTCTTTTCTTTC	11723698	chr10	11723639	+	FALSE	rn|10q12		54244	NM_133381	CREB binding protein	chr10:11723639-11723698	GO:0001191|GO:0000987|GO:0005515|GO:0000790|GO:0003700|GO:1900087|GO:0008283|GO:0046332|GO:0005634|GO:0018076|GO:0042975|GO:0002039|GO:0005737|GO:0045944|GO:0001085|GO:0000123|GO:0033613|GO:0030718|GO:0004402|GO:0005667|GO:0006355|GO:0016573|GO:0003713|GO:0043426|GO:0005730|GO:0000122|GO:0003677|GO:0006351|GO:0043234|GO:0016604|GO:0001078|GO:0000940|GO:0003682|GO:0008270|GO:0016407|GO:0045893|GO:…	NM_133381	TC573604	Rn.12815
A_44_P474391	8.58602	8.13003	8.40747	8.12941	8.55558	8.28363	8.35695	8.5354	P	P	P	P	P	P	P	P		AI412958 EST241258 Normalized rat brain, Bento Soares Rattus sp. cDNA clone RBRED24 3' end, mRNA sequence [AI412958]	AAGGAATCGCATCAGTTTTTCTGATGATGGAACCATTTATCCACGTCCATTGGTAGTGCG					FALSE				AI412958						Rn.106916
A_44_P493571	6.05741	5.65988	6.28826	5.59389	6.27006	5.79514	5.75224	6.09807	P	P	P	P	P	P	P	P		AA999013 UI-R-C0-ih-e-10-0-UI.s1 UI-R-C0 Rattus norvegicus cDNA clone UI-R-C0-ih-e-10-0-UI 3', mRNA sequence [AA999013]	CCAGCGTGAAGCGGCAGGCTTTTCGGTAACAATAGTTGAGATGGCACAGGTGAAGGGTTG					FALSE				AA999013						Rn.190833
A_44_P370267	11.1525	11.1778	10.5535	11.2878	11.0537	11.2898	10.9331	10.9384	P	P	P	P	P	P	P	P	Ethe1	Rattus norvegicus ethylmalonic encephalopathy 1 (Ethe1), mRNA [NM_001106234]	GCTCAGGCTGATTTGCATATCGGGGAAGGTGATTCCATCCCCTTTGGACGCTTTGCTTTG	79887826	chr1	79876758	+	FALSE	rn|1q21	ENSRNOT00000027075	292710	NM_001106234	ethylmalonic encephalopathy 1	chr1:79876758-79887826	GO:0005739|GO:0005737|GO:0016787|GO:0005506|GO:0050313|GO:0005730|GO:0006749|GO:0005634|GO:0070813	NM_001106234	TC584039	Rn.14691
A_44_P468522	2.30878	2.5961	3.61728	1.64355	2.96434	3.55915	2.41418	2.94762	A	A	A	A	A	A	A	A	LOC681107	Protein LOC681107 [Source:UniProtKB/TrEMBL;Acc:M0RC88] [ENSRNOT00000072846]	TGCCGATCATGAAGGCCTGGTTTTACATCACCTACAAGAAAGATCCGGTCCTATACATCT	31881071	chr12	31881012	+	FALSE	rn|12q14	ENSRNOT00000072846	681107	XM_003751453	Y-linked testis-specific protein 1-like	chr12:031881012-031881071		XM_003751453	TC593062	Rn.233601
A_44_P127294	2.13538	1.74475	2.56601	2.34392	2.07915	1.68434	2.24008	2.06045	A	A	A	A	A	A	A	A		BM386689 UI-R-CN1-cjg-p-17-0-UI.s1 UI-R-CN1 Rattus norvegicus cDNA clone UI-R-CN1-cjg-p-17-0-UI 3', mRNA sequence [BM386689]	AGAGCATTGCCTGGAGGCTTATGAGCAGGGTCTTTAGCATGCTTGTGTAGTATTTGCACA					FALSE				BM386689						Rn.17071
A_44_P589887	4.01435	4.32363	4.54546	4.07868	4.50699	4.47761	4.26873	4.43064	P	P	P	P	P	P	P	P		AI230939 EST227627 Normalized rat embryo, Bento Soares Rattus sp. cDNA clone REMDD21 3' end, mRNA sequence [AI230939]	GGTGGGTAATCACATGAACTTTAACCATAACGAGGGTATCAATGACAAACCTGACTTTGG	54663343	chr16	54663284	-	FALSE	rn|16q12.1			AI230939		chr16:054663343-054663284				Rn.95344
A_44_P371339	7.11337	6.61308	7.62261	6.34274	7.24637	6.54929	8.02871	7.85002	P	P	P	P	P	P	P	P	Il6	Rattus norvegicus interleukin 6 (Il6), mRNA [NM_012589]	CCCTAGTTCATATCTTCAAACAAGAGATAAAAGACTCATATAAAATAGTCCTTCCTACCC	458563	chr4	457279	-	FALSE	rn|4q11	ENSRNOT00000013732	24498	NM_012589	interleukin 6	chr4:458563-457279	GO:0032755|GO:0014070|GO:0033160|GO:0009408|GO:0008360|GO:0010996|GO:0009409|GO:0019221|GO:0005615|GO:0031175|GO:0042127|GO:0045079|GO:0032496|GO:0031667|GO:0032868|GO:0045740|GO:0007568|GO:0042832|GO:0005896|GO:0006953|GO:0032722|GO:0005125|GO:0042110|GO:0032966|GO:0042060|GO:0016049|GO:0045454|GO:0045893|GO:0008083|GO:0009897|GO:0001781|GO:0005138|GO:0008284|GO:0008285|GO:0045188|GO:0001878|GO:…	NM_012589	TC579861	Rn.9873
A_44_P667489	3.3345	3.1302	4.12202	3.40227	3.39114	3.58381	2.61736	2.72143	A	A	P	A	A	A	A	A	Tsnaxip1	Rattus norvegicus translin-associated factor X interacting protein 1 (Tsnaxip1), mRNA [NM_001109130]	CCTATCAGATCCCTGCAATTGATGTTCCACTGGATGATGAAGAGAGGCAGGGGATAATTT	35679674	chr19	35679615	+	FALSE	rn|19q12	ENSRNOT00000025686	498944	NM_001109130	translin-associated factor X interacting protein 1	chr19:35679615-35679674	GO:0005737	NM_001109130		Rn.210041
A_44_P342606	9.12656	9.1845	9.40718	8.99583	9.14446	8.7756	8.90966	8.607	P	P	P	P	P	P	P	P			GAGAGTGGACAGCTTCATCACCTGCCTGCTGGAGTGTCTATACAGCGCCCTGTTTGACTG					FALSE
A_44_P447451	1.59554	1.76596	3.15046	1.38501	2.09865	1.70887	2.27107	1.44956	A	A	A	A	A	A	A	A	Olr377	Rattus norvegicus olfactory receptor 377 (Olr377), mRNA [NM_001001276]	TGTGCCAACCACTGCTTTATGTCACTATCATGACGGAGAAAGCCTGTGTAGGATTGGTAA	216898266	chr1	216898207	-	FALSE	rn|1q43	ENSRNOT00000017615	293810	NM_001001276	olfactory receptor 377	chr1:216898266-216898207	GO:0050911|GO:0004984|GO:0007186|GO:0004930|GO:0016021	NM_001001276	NP1478935	Rn.141674
A_44_P997962	8.67329	8.51134	8.31886	8.66464	8.84728	8.63611	8.21368	8.26092	P	P	P	P	P	P	P	P	Fam98c	Rattus norvegicus family with sequence similarity 98, member C (Fam98c), transcript variant 1, mRNA [NM_001198584]	TCTGCCCAATCCGAGGGCTTCTGACTCCAGAGTCTGATGTCTCTACCGCACATGTTCTGG	84286420	chr1	84286361	-	FALSE	rn|1q21	ENSRNOT00000056964	292764	NM_001198584	family with sequence similarity 98, member C	chr1:84286420-84286361		NM_001198584	TC608108	Rn.12517
A_43_P10854	10.3775	10.3449	10.2928	10.3978	9.74933	9.88062	10.0069	9.9553	P	P	P	P	P	P	P	P	Hbs1l	Rattus norvegicus Hbs1-like (S. cerevisiae) (Hbs1l), mRNA [NM_001011934]	ATTGTGCCAAAAGTTGCAAAGATGACTGTGTCCGGGAAGAAGCAGACCATGGGATTTGAA	16698567	chr1	16698508	+	FALSE	rn|1p12	ENSRNOT00000019734	293408	NM_001011934	Hbs1-like (S. cerevisiae)	chr1:16698508-16698567	GO:0003924|GO:0005525|GO:0003746|GO:0070062	NM_001011934	TC592653	Rn.98198
A_44_P212746	2.11847	2.63662	3.15471	1.33346	2.10555	1.72444	2.28433	1.44985	A	A	A	A	A	A	A	A		Rattus norvegicus partial mRNA for putative connective protein (cnt-1 gene). [AJ566901]	CTCTACTTCCACAGAATTAAAGCATCAGGGTTATACATGCAGCCAATACAAGGTCCAAGA	78011752	chr15	78011693	-	FALSE	rn|15q21			AJ566901		chr15:78011752-78011693			NP854416	Rn.132021
A_44_P303336	1.86326	4.90351	3.74698	1.33192	2.64665	2.25256	2.28825	2.89432	A	A	A	A	A	A	A	P		EST199434 Normalized rat brain, Bento Soares Rattus sp. cDNA clone RBRAR52 3' end, mRNA sequence [AA943935]	CTTCAGGCACTTTAATTTGTTAATGTGAGCGAATAGCTTGGGATAAGAGTCAGGGAAACT	100800214	chr14	100800155	-	FALSE	rn|14q22			AA943935		chr14:100800214-100800155				Rn.164728
A_44_P173715	4.52547	4.58357	4.49851	4.31074	4.49145	3.89351	3.66809	4.3894	A	P	P	P	P	P	P	P		AI105119 EST214408 Normalized rat heart, Bento Soares Rattus sp. cDNA clone RHECN84 3' end, mRNA sequence [AI105119]	GCGCATACCTCACAGTATAGGGTTTCTTCATATGACTCATTTTATAGCAAGTTCAATGAA					FALSE				AI105119						Rn.202684
A_44_P329446	3.42841	3.51925	3.64064	2.88354	3.07159	2.71373	2.99391	2.8296	A	A	A	A	A	A	A	A		AA964985 UI-R-C0-gr-e-02-0-UI.s1 UI-R-C0 Rattus norvegicus cDNA clone UI-R-C0-gr-e-02-0-UI 3', mRNA sequence [AA964985]	CCAGATGTAAGTTTAGCAATACAAAGCTCCGGTAGCTGTAAAATTAAAACACAATTAATT	3310650	chrX	3310591	-	FALSE	rn|Xq11			AA964985		chrX:003310650-003310591				Rn.17823
A_44_P716726	6.90798	6.94777	6.5834	6.88847	6.72338	6.97652	6.92252	6.70272	P	P	P	P	P	P	P	P	Rbm43	PREDICTED: Rattus norvegicus RNA binding motif protein 43 (Rbm43), transcript variant X3, misc_RNA [XR_352315]	CAGGTATGAAGTCACATAATTTATTATAAGCATCTTCCAAAGGGTTCTTACACACTTCTG	32937168	chr3	32937109	-	FALSE	rn|3q12		311020	XR_352315	RNA binding motif protein 43	chr3:32937168-32937109	GO:0000166|GO:0003723|GO:0003676	XR_352315	TC615205
A_44_P111825	3.09974	2.83681	2.58293	3.07734	3.19193	3.06891	4.22786	3.40505	P	A	A	A	A	A	A	A	Adtrp	Rattus norvegicus androgen-dependent TFPI-regulating protein (Adtrp), mRNA [NM_001014144]	CTAAAAAGAGTCATCGGAAGGAAAGACATCAAGTTCATCACCTACTTCAGAGATCTGCTT	28828189	chr17	28828130	+	FALSE	rn|17p12	ENSRNOT00000019478	361228	NM_001014144	androgen-dependent TFPI-regulating protein	chr17:28828130-28828189	GO:0005886|GO:0016021	NM_001014144	NP831229	Rn.16893
A_44_P193188	2.58074	2.79968	1.65266	2.48633	1.55745	2.87837	2.48506	2.64577	A	A	A	A	A	A	A	A	Il4	Rattus norvegicus interleukin 4 (Il4), mRNA [NM_201270]	CACGCTCACAACACTGAAAGACTTCCTGGAAAGCCTAAAAAGCATCCTACGAGGGAAATA	39074670	chr10	39074611	-	FALSE	rn|10q22	ENSRNOT00000010029	287287	NM_201270	interleukin 4	chr10:39074670-39074611	GO:0071677|GO:0014070|GO:0060041|GO:0048295|GO:0043031|GO:0050731|GO:0005615|GO:0045348|GO:0035745|GO:0007565|GO:0071288|GO:2000320|GO:0042832|GO:2000424|GO:0002674|GO:0005125|GO:0002227|GO:0042113|GO:0002230|GO:0050776|GO:0050871|GO:0045893|GO:0008083|GO:0045892|GO:0048304|GO:0009897|GO:0045080|GO:2001237|GO:0008284|GO:0005136|GO:0032733|GO:0030890|GO:0031296|GO:0045471|GO:0042523|GO:0032736|GO:…	NM_201270	NP956523	Rn.108255
A_44_P135610	8.70712	8.73934	9.04081	8.52222	8.91235	8.75959	8.96989	8.44008	P	P	P	P	P	P	P	P	Larp4b	Rattus norvegicus La ribonucleoprotein domain family, member 4B (Larp4b), mRNA [NM_001107361]	TTGAGTCCTCTCCTGGTTTAGGGAGAGGAAGGAAAAATTCCTTTGGCTACCGGAAGAAAA	71947131	chr17	71941389	-	FALSE	rn|17q12.1	ENSRNOT00000058548	307070	NM_001107361	La ribonucleoprotein domain family, member 4B	chr17:71947131-71941389	GO:0005737|GO:0042788|GO:0010494|GO:0005730|GO:0045727|GO:0003676|GO:0005829	NM_001107361	TC613091	Rn.11463
A_44_P399466	5.21851	5.14772	4.89262	5.27103	5.36498	5.07183	5.06897	5.37657	P	P	P	P	P	P	P	P		BI303661 UI-R-DQ0-cja-p-16-0-UI.s1 UI-R-DQ0 Rattus norvegicus cDNA clone UI-R-DQ0-cja-p-16-0-UI 3', mRNA sequence [BI303661]	TCATCCTCAAAGATGTCTTGAGTTTTTGACACAACGTCCTGATGGCTGTCAGATTTCCAC					FALSE				BI303661						Rn.105926
A_44_P297175	4.71347	3.6322	4.99519	3.48563	5.04054	3.72228	3.6305	3.28024	A	P	P	P	P	P	P	P	Cd36	Rattus norvegicus CD36 molecule (thrombospondin receptor) (Cd36), mRNA [NM_031561]	TGGCAAGTGCAAAGAAGGAAAGCCTGTGTACATTTCTCTTCCACATTTCCTACATGCAAG	13519542	chr4	13518295	+	FALSE	rn|4q11	ENSRNOT00000008319	29184	NM_031561	CD36 molecule (thrombospondin receptor)	chr4:13518295-13519542	GO:0005515|GO:0032755|GO:0050830|GO:0019915|GO:0050731|GO:0030301|GO:0042992|GO:0060100|GO:0043231|GO:0005041|GO:0005622|GO:0015911|GO:0042953|GO:0002221|GO:0044130|GO:0043123|GO:0003085|GO:0032355|GO:0019395|GO:0032869|GO:0005794|GO:0009986|GO:0032760|GO:0010744|GO:0030169|GO:0043277|GO:0000122|GO:0006898|GO:0043234|GO:0055096|GO:0006641|GO:0045121|GO:0015908|GO:0015909|GO:0001954|GO:0009897|GO:…	NM_031561	TC588988	Rn.102418
A_42_P500080	4.47966	4.71636	4.32193	4.73714	4.84169	4.92489	4.97574	5.12086	P	P	P	P	P	P	P	P	Nkg7	Rattus norvegicus natural killer cell group 7 sequence (Nkg7), mRNA [NM_133540]	TGCCTGAGCCTGGGTGCTCACTGTAGAACCCGTCGGACTGAGTACGAAACCTTGTGAACA	93814037	chr1	93813978	+	FALSE	rn|1q22	ENSRNOT00000023942	171062	NM_133540	natural killer cell group 7 sequence	chr1:93813978-93814037	GO:0008150|GO:0003674|GO:0016021|GO:0005575	NM_133540	TC580870	Rn.20448
A_42_P789902	3.94449	4.07974	4.12139	4.33094	4.89452	4.31703	4.28496	3.16297	P	P	P	P	A	P	P	P	Epb42	Rattus norvegicus erythrocyte membrane protein band 4.2 (Epb42), mRNA [NM_001108590]	AACTCCAAACAACCTTCAGACTTCTAAAGCTAGACATGCTCCAGAGGGAAACTCTACCTA	107806630	chr3	107806571	-	FALSE	rn|3q35	ENSRNOT00000015556	362202	NM_001108590	erythrocyte membrane protein band 4.2	chr3:107806630-107806571	GO:0008150|GO:0003674|GO:0000902|GO:0020027|GO:0018149|GO:0016020|GO:0003810|GO:0050801|GO:0030863|GO:0005575|GO:0048536|GO:0055072	NM_001108590	TC622421	Rn.23855
A_44_P230424	1.38077	1.41027	1.58032	2.61831	2.94474	1.94674	1.87211	1.26798	A	A	A	A	A	A	A	A		Rattus norvegicus chromosome 3, 14 clones, strain BN/SsNHsdMCW RNOR03275266, whole genome shotgun sequence [AABR03025281]	ACACAAGCAACTTCCAAACAGTACTCTACAGTAGTCATCAAATTTCAAAACAATTGCTAC	72020013	chr3	72019954	+	FALSE	rn|3q24			AABR03025281		chr3:072019954-072020013
A_44_P576228	9.49764	9.3605	9.49543	9.38999	9.4153	9.4055	9.6632	9.38499	P	P	P	P	P	P	P	P	Orc2	PREDICTED: Rattus norvegicus origin recognition complex, subunit 2 (Orc2), transcript variant X1, mRNA [XM_006244956]	ATGAGAAGCCAGGCTAAGAAATAAAATCCTAGCTTACATTTTCTCAATTGTTTTCAGGAC	57125048	chr9	57124989	-	FALSE	rn|9q31		301430	XM_006244956	origin recognition complex, subunit 2	chr9:57125048-57124989	GO:0006260|GO:0000792|GO:0000808|GO:0005886|GO:0005634|GO:0005664|GO:0003688|GO:0000785|GO:0000939	XM_006244956	TC583916	Rn.228665
A_44_P822078	8.36944	8.86005	8.92755	8.60172	8.37519	8.58781	8.62869	8.82693	P	P	P	P	P	P	P	P			CATTTCAGAAAGTGAAGAGGTCAGAGGGAGAACTGAACTACTTCATCCTGTTAGTGATGA	57987897	chrUn	57987838	+	FALSE						chrUn:057987838-057987897
A_44_P462107	8.2831	8.42493	8.56002	8.34372	8.50511	8.52173	8.58256	8.28539	P	P	P	P	P	P	P	P	Dst	Protein Dst [Source:UniProtKB/TrEMBL;Acc:D3ZC56] [ENSRNOT00000017235]	GCTTTCACAGGCTACAGAATGTACAGATTGCACTCGACTATTTGAAAAGACGCCAGGTGA	32859547	chr9	32858312	+	FALSE	rn|9q21	ENSRNOT00000017235	316313	XM_006244715	dystonin	chr9:32858312-32859547	GO:0005515|GO:0008017|GO:0030424|GO:0030056|GO:0048471|GO:0030018|GO:0008090|GO:0045104|GO:0035371|GO:0031122|GO:0005634|GO:0030011|GO:0005635|GO:0007409|GO:0015629|GO:0042803|GO:0005622|GO:0005737|GO:0051010|GO:0014704|GO:0048870|GO:0007010|GO:0015630|GO:0031581|GO:0007050|GO:0045111|GO:0005856|GO:0031252|GO:0060053|GO:0001725|GO:0031110|GO:0005509|GO:0005623|GO:0009611|GO:0000226|GO:0046907|GO:…	XM_006244715
A_44_P243948	3.78465	3.52094	3.65804	2.91042	3.86391	3.61533	3.97745	3.51822	A	A	A	P	P	A	A	A		CA503874 UI-R-FJ0-cpv-k-15-0-UI.s1 UI-R-FJ0 Rattus norvegicus cDNA clone UI-R-FJ0-cpv-k-15-0-UI 3', mRNA sequence [CA503874]	CACTCGTTCATTACCACAAATAAAGCATAAACAAGGAAAAGAAATCTCATAAACTCCCCA	10612782	chr10	10612723	+	FALSE	rn|10q12			CA503874		chr10:010612723-010612782			TC584908	Rn.49741
A_44_P465148	11.8608	11.7387	11.9566	11.8966	11.8876	11.8797	12.365	11.7409	P	P	P	P	P	P	P	P	Hist1h1d	Rattus norvegicus histone cluster 1, H1d (Hist1h1d), mRNA [NM_133285]	TGCAGGAGCCAAAAAAGCTAAAAGCCCGAAAAAAGCAAAAGCTACTAAGGCTAAGAAGGC	48402607	chr17	48402548	-	FALSE	rn|17p11	ENSRNOT00000072564	201097	NM_133285	histone cluster 1, H1d	chr17:48402607-48402548	GO:0005720|GO:0030261|GO:0006334|GO:0005730|GO:0016584|GO:0005634|GO:0000786|GO:0003677|GO:0000785|GO:0031490	NM_133285	NP072282	Rn.196361
AT_P_M	2.15317	2.43659	2.58074	2.54223	2.20102	2.66187	2.52282	2.54368	A	A	A	A	A	A	A	A		Unknown						pos
A_44_P157776	8.17611	7.87754	8.23492	7.71275	8.1681	7.76438	7.99553	8.03948	P	P	P	P	P	P	P	P		AA858875 UI-R-A0-bd-b-04-0-UI.s1 UI-R-A0 Rattus norvegicus cDNA clone UI-R-A0-bd-b-04-0-UI 3' similar to gb [AA858875]	TGGTCCAAGGTCTGGTGAATCTCCACGTTCTCTTCCTTGGCACTAGCCAAAGTCTCTTCC	59994257	chr5	59994201	+	FALSE	rn|5q22			AA858875		chr5:059994201-059994257				Rn.17580
A_44_P974594	6.50428	6.52736	6.06997	6.51463	6.89378	7.16513	7.13493	7.01697	P	P	P	P	P	P	P	P	Lrriq3	Rattus norvegicus leucine-rich repeats and IQ motif containing 3 (Lrriq3), mRNA [NM_001024307]	AAGACTCTTCCAGATAGGACATTTTGGAATGGACTCAAGAACCTCAAACTCCTCTATCTG	252894144	chr2	252894085	+	FALSE	rn|2q45	ENSRNOT00000012841	499732	NM_001024307	leucine-rich repeats and IQ motif containing 3	chr2:252894085-252894144		NM_001024307	TC575652	Rn.215025
A_43_P15253	15.6097	15.5598	15.6097	15.7755	15.4601	15.8978	16.4917	16.4917	P	P	P	P	P	P	P	P	Icam1	Rattus norvegicus intercellular adhesion molecule 1 (Icam1), mRNA [NM_012967]	AATATGGACGCTCACCTTTAGCAGCTCAACAATGGAGTCTCATGCCCGTGAAATTATGGT	20051789	chr8	20051730	+	FALSE	rn|8q13	ENSRNOT00000028066	25464	NM_012967	intercellular adhesion molecule 1	chr8:20051730-20051789	GO:0014070|GO:0008360|GO:0007605|GO:0050731|GO:0050900|GO:0030155|GO:0005615|GO:0032403|GO:0016337|GO:0030838|GO:0071356|GO:0031669|GO:0032496|GO:0051926|GO:0070374|GO:0070062|GO:0009986|GO:0007569|GO:0071310|GO:0071312|GO:0005178|GO:0032321|GO:0071347|GO:0046688|GO:0002457|GO:0009897|GO:0002438|GO:0033627|GO:0005886|GO:0045471|GO:0045429|GO:0001541|GO:0051092|GO:0045907|GO:0061028|GO:0010212|GO:…	NM_012967	TC575278	Rn.12
A_44_P294706	6.67061	6.74541	6.15145	6.78582	6.78003	6.76186	6.81803	6.9378	P	P	P	P	P	P	P	P	Tlr9	Rattus norvegicus toll-like receptor 9 (Tlr9), mRNA [NM_198131]	ACTGGATGTCAGTAGCAACAGTATCGTCTTTGTGGTCCCAGCCTTCTTTGCTCTGGCGGT					FALSE		ENSRNOT00000074194	338457	NM_198131	toll-like receptor 9		GO:0032755|GO:0032717|GO:0034123|GO:0032715|GO:0034122|GO:0005764|GO:0032757|GO:0051607|GO:0002755|GO:0045078|GO:0043123|GO:0032728|GO:0032760|GO:0032722|GO:0002224|GO:0071248|GO:0045359|GO:0045087|GO:0045356|GO:0050707|GO:0034162|GO:0010508|GO:0004888|GO:0042346|GO:0005886|GO:0032733|GO:0005783|GO:0032735|GO:0032009|GO:0045322|GO:0016323|GO:0016324|GO:0005737|GO:0006955|GO:0051092|GO:0030277|GO:…	NM_198131	TC574436	Rn.92495
A_44_P636724	8.23363	8.30778	8.22663	8.47607	8.48722	8.27382	8.43047	8.34414	P	P	P	P	P	P	P	P	LOC689489	Protein LOC689489 [Source:UniProtKB/TrEMBL;Acc:D4AAZ5] [ENSRNOT00000035746]	GAAGACCTTTTCATGTGTATCGACAAACAGGTTGAAGCATTGTGCTGCTCCCAAAAGCCA	50006100	chr2	50006041	-	FALSE	rn|2q15	ENSRNOT00000035746	689489		similar to DnaJ-like protein 2	chr2:50006100-50006041	GO:0006457|GO:0051082
A_42_P514419	11.0356	10.9112	10.8941	10.8805	11.129	11.0065	10.8878	10.8465	P	P	P	P	P	P	P	P	Clp1	Rattus norvegicus cleavage and polyadenylation factor I subunit 1 (Clp1), mRNA [NM_001009599]	TTTTTTAAGATCGCCTAAGGTACCATTTTAAAGATTCCAAGACCCTAGAGAACTCCATGT	67934271	chr3	67934212	-	FALSE	rn|3q24	ENSRNOT00000009726	311166	NM_001009599	cleavage and polyadenylation factor I subunit 1	chr3:67934271-67934212	GO:0006388|GO:0030423|GO:0021695|GO:0005730|GO:0031124|GO:0005634|GO:0000214|GO:0005524|GO:0035087|GO:0046404|GO:0005849|GO:0051736|GO:0051733	NM_001009599	TC577152	Rn.144332
A_44_P538300	1.43563	1.47069	1.48031	1.64333	1.67016	1.39918	1.91823	1.2666	A	A	A	A	A	A	A	A		AA858694 UI-R-A0-be-h-03-0-UI.s1 UI-R-A0 Rattus norvegicus cDNA clone UI-R-A0-be-h-03-0-UI 3' similar to emb [AA858694]	ATGTACAGGTTACTAAAAACTAGGCATTTAGTCCAACTTTTGACAGCATTTTACAGCTAC	76917239	chr6	76917180	+	FALSE	rn|6q23			AA858694		chr6:076917180-076917239				Rn.34265
A_44_P519345	10.9717	10.8077	10.79	10.8535	10.7269	10.7666	10.7957	10.673	P	P	P	P	P	P	P	P	Gfpt1	PREDICTED: Rattus norvegicus glutamine fructose-6-phosphate transaminase 1 (Gfpt1), transcript variant X1, mRNA [XM_006236823]	GTGTACAGTAATACTAGGCAGGGTTTTAAGCTTGGAAACAGATTTCAGATGGCTTTTATT	121253440	chr4	121253381	+	FALSE	rn|4q34		297417	XM_006236823	glutamine fructose-6-phosphate transaminase 1	chr4:121253381-121253440	GO:0004360|GO:0032868|GO:0032869|GO:0006042|GO:0006047|GO:0032922|GO:0045719|GO:0016051|GO:0051289|GO:0009744|GO:0030246|GO:0006002|GO:0016597|GO:0070062|GO:0006541	XM_006236823	TC587154	Rn.118522
A_44_P128201	10.398	10.7365	10.6689	10.8173	10.7738	10.9169	10.9182	10.9318	P	P	P	P	P	P	P	P		Rattus norvegicus brush border myosin I (BBMI) mRNA, alternatively spliced testis-specific variant, partial cds. [U25282]	AACACTCCCCACCCCTGTCTCTTTATGCCCATCTGCTTCTGCAAACAAGAGGATTGTTAG					FALSE				U25282					NP069121
A_44_P152772	3.30269	3.80903	3.7812	3.84256	4.03105	4.07678	3.75688	4.08509	A	P	P	A	P	P	P	P		UI-R-DZ0-crk-b-07-0-UI.s1 UI-R-DZ0 Rattus norvegicus cDNA clone UI-R-DZ0-crk-b-07-0-UI 3', mRNA sequence [CB325243]	GGACCAATATTTTACGCCACTTTAGAATTTCTGTCTCCAGTCCTATTTGGGACAGTGAGC	2160591	chr1_random	2160532	-	FALSE				CB325243		chr1_random:2160591-2160532			TC593248	Rn.164698
A_44_P119019	11.5056	11.5391	11.897	11.538	11.7574	11.6574	11.6825	11.9501	P	P	P	P	P	P	P	P	Cck	Rattus norvegicus cholecystokinin (Cck), mRNA [NM_012829]	CCATCGTAGTGGGCCAGCCTCTCGGCGCTGCTTGGAGGAGGCGGAATGAGAAAACAACCA	126492888	chr8	126492829	-	FALSE	rn|8q32	ENSRNOT00000026159	25298	NM_012829	cholecystokinin	chr8:126492888-126492829	GO:0030424|GO:0008284|GO:0032099|GO:0050731|GO:0001836|GO:0007409|GO:0005615|GO:0007205|GO:0030425|GO:0043194|GO:0051901|GO:0043195|GO:0043025|GO:0043203|GO:0043204|GO:0001662|GO:0005184|GO:0032461|GO:0043065|GO:0006919|GO:0006915|GO:0005576|GO:0005179|GO:0042755|GO:0001764|GO:0051930	NM_012829	TC582480	Rn.9781
A_44_P666786	13.0503	13.0733	13.0201	13.009	13.1502	13.1258	12.7439	12.9722	P	P	P	P	P	P	P	P	Akt1s1	Rattus norvegicus AKT1 substrate 1 (proline-rich) (Akt1s1), mRNA [NM_001106259]	CCCTATAGGTTTCACCGCACGACAGCCTGTCCATCAAAACTTGTCCTGTACCCAGGACAG	95328342	chr1	95328283	+	FALSE	rn|1q22	ENSRNOT00000027478	292887	NM_001106259	AKT1 substrate 1 (proline-rich)	chr1:95328283-95328342	GO:0005515|GO:0043523|GO:0043234|GO:0008150|GO:0048011|GO:0045792|GO:0032007|GO:0005737|GO:0031931|GO:0005634|GO:0006469|GO:0005829	NM_001106259	TC585891	Rn.102669
A_44_P221341	3.04926	3.26633	3.53606	2.25614	3.45397	3.38194	3.81574	3.61137	A	A	A	A	P	A	A	A		AA901245 UI-R-A1-dw-f-01-0-UI.s1 UI-R-A1 Rattus norvegicus cDNA clone UI-R-A1-dw-f-01-0-UI 3' similar to gi [AA901245]	ACAGGACAACATGGGGGGATTCAAACAGAAGAAATTCACAAGCTGCAATTTTTCGGCTGT	8214726	chr10	8214667	+	FALSE	rn|10q12			AA901245		chr10:008214667-008214726				Rn.92540
A_43_P13851	3.86116	3.92369	3.96346	3.26813	3.04137	3.74817	4.13686	3.23753	P	A	P	P	A	P	P	P		Q8C9D3_MOUSE (Q8C9D3) 3 days neonate thymus cDNA, RIKEN full-length enriched library, clone:A630086M08 product:RA8 homolog, partial (14%) [TC625094]	ACAATTCTTAGATAAGAGGGATGTGAGGGAAGCAAGCAGAGCAGAACTCCATGACAGCAT	62799262	chr7	62799203	-	FALSE	rn|7q22			CB547207		chr7:062799262-062799203			TC625094
A_43_P12006	1.47126	1.52768	1.51596	1.24799	1.75226	1.43743	1.97677	1.28337	A	A	A	A	A	A	A	A	Gjd2	Rattus norvegicus gap junction protein, delta 2 (Gjd2), mRNA [NM_019281]	TTCACTGTTGAGCATGTGTTTATGAGCTTTGAGATATTTCTGCCTTCTAGATTATGGCCC	99861155	chr3	99861099	-	FALSE	rn|3q35	ENSRNOT00000011078	50564	NM_019281	gap junction protein, delta 2	chr3:99861155-99861099	GO:0007267|GO:0007268|GO:0005921|GO:0005922|GO:0016021|GO:0001508|GO:0007601	NM_019281	TC576867	Rn.9904
A_43_P12751	9.07035	8.42142	8.59595	8.58073	8.74484	8.36304	8.14641	8.33297	P	P	P	P	P	P	P	P	Avpr1a	Rattus norvegicus arginine vasopressin receptor 1A (Avpr1a), mRNA [NM_053019]	ATTCGCCAAGGATGACTCCGATAGCATGAGCCGAAAGACAGACTTCTTATTCTAACAACC	62229298	chr7	62229240	+	FALSE	rn|7q22	ENSRNOT00000005829	25107	NM_053019	arginine vasopressin receptor 1A	chr7:62229240-62229298	GO:0008284|GO:0019722|GO:0005886|GO:0030307|GO:0031894|GO:0051970|GO:0045777|GO:0007204|GO:0021537|GO:0001992|GO:0014049|GO:0003084|GO:0010035|GO:0045907|GO:0005000|GO:0007625|GO:0030659|GO:0051412|GO:0042711|GO:0042631|GO:0014902|GO:0010033|GO:0031394|GO:0032849|GO:0043084|GO:0031410|GO:0042713|GO:0002125|GO:0045819|GO:0007186|GO:0051459|GO:0035815|GO:0035176|GO:0010460|GO:0007621|GO:0016021|GO:…	NM_053019	TC577869	Rn.32282
A_44_P432889	12.3996	12.3399	12.385	12.4043	12.4389	12.4293	12.4066	12.2962	P	P	P	P	P	P	P	P		Q6P501_RAT (Q6P501) Lysosomal-associated protein transmembrane 4 alpha, partial (11%) [TC646831]	CTGTTCTGAGCAACACAAACTGTAGTGCCTGAAAACACTTAACACTGATTGTCTGAGAGA	107349455	chr2	107349396	+	FALSE	rn|2q24			AW914048		chr2:107349396-107349455			TC582414	Rn.1078
A_44_P508355	3.98427	4.05918	4.22901	3.0581	4.26625	4.15212	4.45941	4.63437	P	P	P	P	P	P	A	P	Ache	R.norvregicus mRNA for glycolipid-anchored form of acetylcholinesterase (R). [X70141]	TGCACAAGGCGGCAAGGGTTGGAAGGACGGGAGAGAGAAAAGGTGGAAAACACAGGATGT					FALSE			83817	X70141	acetylcholinesterase		GO:0033265|GO:0030424|GO:0043005|GO:0048471|GO:0003990|GO:0030054|GO:0031594|GO:0005886|GO:0004104|GO:0045202|GO:0005635|GO:0031225|GO:0005615|GO:0019695|GO:0030425|GO:0005737|GO:0045211|GO:0042166|GO:0043025|GO:0005791|GO:0005794|GO:0008291|GO:0009986|GO:0007416|GO:0007271|GO:0042734|GO:0070997|GO:0050775|GO:0005788|GO:0006581|GO:0050772		TC649333	Rn.105879
A_44_P465777	4.33797	4.67327	3.93962	4.43787	4.35934	4.01777	3.89784	4.01981	A	P	P	P	P	P	P	P		AI011998 EST206449 Normalized rat placenta, Bento Soares Rattus sp. cDNA clone RPLAR43 3' end, mRNA sequence [AI011998]	CCATTACTAAAACACAATTTCTTGGCAATAGTTTATAAATTTTAAACTTTCTTCAGCTTA	63583488	chr6	63583429	+	FALSE	rn|6q21			AI011998		chr6:063583429-063583488				Rn.29778
A_44_P351211	9.49288	9.25256	9.23258	9.47615	9.65034	9.30354	9.19328	9.28048	P	P	P	P	P	P	P	P	Phlda1	Rattus norvegicus pleckstrin homology-like domain, family A, member 1 (Phlda1), mRNA [NM_017180]	CAGATGGTGCAGTACAAAAATCGTCAGGCCATACTGGCGGTCAAGTCTACGAGGCAGAAG	50541896	chr7	50541837	+	FALSE	rn|7q21	ENSRNOT00000005361	29380	NM_017180	pleckstrin homology-like domain, family A, member 1	chr7:50541837-50541896	GO:0043065|GO:0005886|GO:0045210|GO:0021879|GO:0005730|GO:0006915|GO:0005634|GO:0030659	NM_017180	TC628511	Rn.40778
A_44_P370879	1.50463	2.58917	1.54574	1.26744	1.83804	1.48112	2.03002	1.30137	A	A	A	A	A	A	A	A			AGAAGTTTGTGAGATAAACCCAGAACATGATTCCAGTTTAAAATGTTTCCTTCTAGGTAG	106392625	chr9	106392566	+	FALSE	rn|9q37					chr9:106392566-106392625
A_44_P459412	7.17913	7.29937	7.31533	7.22232	7.57194	7.7834	7.89232	7.82976	P	P	P	P	P	P	P	P		Rattus norvegicus similar to BXMAS1-like protein 2 (LOC295297), mRNA [XM_227483]	GAGATGAAGCCCTCCGAGGAGATCAATTCAAGGACACCTTTACTCTCCCCTCCACAAAGC	179549130	chr2	179549071	+	FALSE	rn|2q34			XM_227483		chr2:179549071-179549130
A_44_P301608	8.8275	8.17165	8.65841	8.99051	7.95068	7.7617	8.30045	8.80311	P	P	P	P	P	P	P	P	Ucp2	Rattus norvegicus uncoupling protein 2 (mitochondrial, proton carrier) (Ucp2), mRNA [NM_019354]	CTATGACCTCATCAAAGATACTCTCCTGAAAGCCAACCTCATGACAGACGACCTCCCTTG	157927571	chr1	157927128	+	FALSE	rn|1q32	ENSRNOT00000024156	54315	NM_019354	uncoupling protein 2 (mitochondrial, proton carrier)	chr1:157927128-157927571	GO:0001666|GO:0043066|GO:0007565|GO:0032869|GO:0007568|GO:0005743|GO:0032870|GO:0009749|GO:0005739|GO:0003674|GO:0070542|GO:0000303|GO:0016021|GO:0071333|GO:0061179|GO:0006839|GO:0010942|GO:0034198	NM_019354	TC585634	Rn.13333
A_43_P13043	12.9689	12.7142	13.0476	12.7877	13.2239	12.8856	13.066	13.1564	P	P	P	P	P	P	P	P	Ebp	Rattus norvegicus emopamil binding protein (sterol isomerase) (Ebp), mRNA [NM_057137]	GAGAAAGGGTGGAAGAGAAGATGGGAAGTCCCTGTCCAAAACCAGGAAATAAAACGTCTT	26337534	chrX	26337475	+	FALSE	rn|Xq13	ENSRNOT00000007015	117278	NM_057137	emopamil binding protein (sterol isomerase)	chrX:26337475-26337534	GO:0030097|GO:0006695|GO:0000247|GO:0005783|GO:0016126|GO:0005789|GO:0016021|GO:0047750|GO:0043231	NM_057137	TC579841	Rn.19436
A_44_P343859	13.9043	13.5305	13.6287	13.7246	13.8254	13.5659	13.8448	13.9029	P	P	P	P	P	P	P	P	Csf1	Rattus norvegicus colony stimulating factor 1 (macrophage) (Csf1), mRNA [NM_023981]	GCCTCACAAACTGTGAGACTGCGTTTTTTATACTGGGAAGTGGTGAATTATTTTATATAA	203292773	chr2	203292743	-	FALSE	rn|2q34	ENSRNOT00000025222	78965	NM_023981	colony stimulating factor 1 (macrophage)	chr2:203292773-203292743	GO:0048471|GO:0008284|GO:0005886|GO:0008283|GO:0005157|GO:0046579|GO:0005615|GO:0042803|GO:0048873|GO:0006954|GO:0030278|GO:0045657|GO:0045860|GO:0042476|GO:0030225|GO:0002158|GO:0040018|GO:0030335|GO:0010744|GO:0030316|GO:0045672|GO:0060763|GO:0045651|GO:0005125|GO:0043235|GO:0010628|GO:0003006|GO:0032270|GO:0032946|GO:0001503|GO:0045087|GO:0016021|GO:0060611|GO:0008083|GO:0042488|GO:0060444|GO:…	NM_023981	NP070988	Rn.83632
A_44_P787206	1.53192	1.60344	1.57136	1.285	1.90509	2.61544	2.72792	2.40432	A	A	A	A	A	A	A	A		AA998927 UI-R-C0-im-e-04-0-UI.s1 UI-R-C0 Rattus norvegicus cDNA clone UI-R-C0-im-e-04-0-UI 3', mRNA sequence [AA998927]	AATTTTGGACACACAATTCTTTGTTCTTTCTAAAAGAATATCCCCTTACCCATCACACAG	32941802	chr19	32941743	-	FALSE	rn|19q11			AA998927		chr19:032941802-032941743				Rn.155509
A_44_P700744	10.0873	10.1177	10.1132	9.89464	10.2252	10.2924	9.95596	9.96796	P	P	P	P	P	P	P	P			TTTTTATGGTAATTGTTGCTCGTCTATTTTACTATATATTTATGTAATAAATATATGATG	87541071	chr10	87541012	+	FALSE	rn|10q31					chr10:087541012-087541071
A_44_P213489	1.54304	1.62003	1.58289	1.47285	1.92708	1.54537	2.0931	1.53965	A	A	A	A	A	A	A	A	Dnah2	Protein Dnah2 [Source:UniProtKB/TrEMBL;Acc:F1LSE0] [ENSRNOT00000045220]	AGACTGTACACACCTATCAGCAGATGGTTCAAGCCATTGATGAATTGGTTCGAAAAACCT	56330563	chr10	56330504	-	FALSE	rn|10q24	ENSRNOT00000045220	303242	XM_006220702	dynein, axonemal, heavy chain 2	chr10:56330563-56330504	GO:0030286|GO:0003777|GO:0016887|GO:0005524|GO:0007018	XM_006220702	TC637237
A_44_P292895	3.455	3.76266	3.70205	1.51412	3.23694	3.64494	4.43128	4.49145	P	A	A	A	P	A	A	P		Uncharacterized protein [Source:UniProtKB/TrEMBL;Acc:F1LVN3] [ENSRNOT00000052308]	GGATTTAAGAAGAAAGCTGAGGAAATGAGTGGCAAGGATATGAAGCAAAACAGTGGTTCC	5767272	chr14	5767213	-	FALSE	rn|14p22	ENSRNOT00000052308		XM_223170		chr14:5767272-5767213
A_44_P694661	1.55211	1.63584	2.18522	1.29845	1.95294	1.75406	2.11141	2.2663	A	A	A	A	A	A	A	A		UI-R-CA1-blv-b-06-0-UI.s1 UI-R-CA1 Rattus norvegicus cDNA clone UI-R-CA1-blv-b-06-0-UI 3', mRNA sequence [BF418026]	ATACAATTCCCATACCACCTAAACCATTCTTTGCGATTCCTGTTTTCACTGTATCAGCAA	11481600	chr9	11481541	+	FALSE	rn|9q12			BF418026		chr9:11481541-11481600				Rn.136266
A_44_P231923	6.96984	6.95767	7.07067	6.68438	7.14511	7.01644	7.28705	7.32001	P	P	P	P	P	P	P	P	LOC100911033	PREDICTED: Rattus norvegicus HAUS augmin-like complex subunit 2-like (LOC100911033), mRNA [XM_003749553]	TGGCTTCAGGGATAGTCACTGAGGAGATGTTAGATATATCTAAGAACACGGCTCCTTGCT	107376251	chr3	107371831	+	FALSE	rn|3q35	ENSRNOT00000013316	100911033	XM_003749553	HAUS augmin-like complex subunit 2-like	chr3:107371831-107376251	GO:0051297|GO:0070652|GO:0051225	XM_003749553		Rn.224976
A_44_P979542	2.02306	1.65326	1.60283	1.30536	1.97502	1.58088	2.13092	2.08717	A	A	A	A	A	A	A	A			GATGTGTGAGTCAAGCGAGACTATCCTAAGCTAGCATGATATCCAAGTTACTGCATCACT	94617706	chr8	94617647	-	FALSE	rn|8q31					chr8:094617706-094617647			TC594011
A_44_P620639	1.56653	1.6599	1.60845	1.3081	1.98482	1.59554	2.13752	1.33826	A	A	A	A	A	A	A	A		AI011638 EST206089 Normalized rat ovary, Bento Soares Rattus sp. cDNA clone ROVAX63 3' end, mRNA sequence [AI011638]	TTTTACCATGTTCTTTTAATTTTATTCAAATGAATGTATTTATTATCAATATCCCACAAT	157242207	chrX	157242148	-	FALSE	rn|Xq37			AI011638		chrX:157242207-157242148				Rn.165044
A_44_P424116	5.9559	6.1935	5.7893	6.08776	5.57177	5.9853	5.3016	5.5091	P	P	P	P	P	P	P	P	Sox6	Rattus norvegicus SRY (sex determining region Y)-box 6 (Sox6), mRNA [NM_001024751]	GCGATTCCTCCTGCATGGAAAAACTACTTTCAAAAGATTGGAAGGAAAAAATGGAAAGAC	173846836	chr1	173776858	-	FALSE	rn|1q34	ENSRNOT00000048020	293165	NM_001024751	SRY (sex determining region Y)-box 6	chr1:173846836-173776858	GO:0010468|GO:0003700|GO:0044212|GO:0051216|GO:0048709|GO:0048708|GO:0071560|GO:0016458|GO:0005634|GO:0009791|GO:0042692|GO:0021778|GO:0048821|GO:0045944|GO:0032332|GO:0055007|GO:0030097|GO:0006355|GO:2000741|GO:0046982|GO:0005730|GO:0000122|GO:0035051|GO:0003677|GO:0001701|GO:0043565|GO:0000902|GO:0045165|GO:0030218|GO:0061036|GO:0045893|GO:0045892	NM_001024751	TC575132	Rn.76073
A_42_P813939	9.29092	9.25863	9.13177	9.30626	9.4059	9.28675	8.87885	8.75822	P	P	P	P	P	P	P	P	Appl2	Rattus norvegicus adaptor protein, phosphotyrosine interaction, PH domain and leucine zipper containing 2 (Appl2), mRNA [NM_001108741]	TAGCAAATCTTCACAACAGAACCTTTCAAAACAAGCTTTCATTCAAAAGCTTCAGGTCCT	22328109	chr7	22328050	+	FALSE	rn|7q13	ENSRNOT00000010986	362860	NM_001108741	adaptor protein, phosphotyrosine interaction, PH domain and leucine zipper containing 2	chr7:22328050-22328109	GO:0016581|GO:0008283|GO:0005634|GO:0010008|GO:0070062	NM_001108741	TC597688	Rn.7015
A_44_P464237	5.74859	5.50276	5.51555	5.64945	6.12579	5.76122	5.92863	6.17396	P	P	P	P	P	P	P	P	RGD1563155	Rattus norvegicus similar to RIKEN cDNA 1700054O13 (RGD1563155), mRNA [NM_001134598]	GAGAGAATGACCGTGAACCCCCTCAAGCCTTCAAGAATGCGCCTTTCTCTCTGTTTGATG	25064431	chrX	25064372	-	FALSE	rn|Xq13	ENSRNOT00000004790	367734	NM_001134598	similar to RIKEN cDNA 1700054O13	chrX:25064431-25064372	GO:0046982|GO:0006334|GO:0005634|GO:0000786|GO:0003677	NM_001134598	TC634074	Rn.112507
A_44_P367433	4.26401	4.63129	5.05529	4.27461	4.82736	4.64872	4.4486	4.99927	P	P	P	P	P	P	P	P		Rattus norvegicus cDNA clone IMAGE:7109565. [BC086414]	TACTGATTTTCTTCAGGGATTAAAAAAGCAGACCACAGAAGACTGTCTCTCTGAACACGG	118754067	chr8	118754008	+	FALSE	rn|8q32			BC086414		chr8:118754008-118754067				Rn.98162
A_44_P161674	10.7681	10.7361	10.7851	10.6058	10.7866	10.4281	10.5459	10.8724	P	P	P	P	P	P	P	P	RGD1561150	PREDICTED: Rattus norvegicus 10 kDa heat shock protein, mitochondrial-like (RGD1561150), mRNA [XM_001057166]	TGACAGAGTATTGGCTGAAAGGAGTGTTGTGGTAACTGTAGCCAAAGGTGGCATTATGCT	112393184	chr5	112393125	-	FALSE	rn|5q33		298241	XM_001057166	similar to CPN10-like protein	chr5:112393184-112393125		XM_001057166
A_44_P253335	3.7644	3.22832	3.95701	3.68804	4.53439	3.88846	3.50912	4.63473	A	P	P	P	P	P	P	A	Gpr157	Rattus norvegicus G protein-coupled receptor 157 (Gpr157), mRNA [NM_001012107]	TGCTGGCTTACATCTTGCTACCTCTGCTGTACCTTTTGGTCAGGAAGCACATCAACAGGG	167218770	chr5	167218711	+	FALSE	rn|5q36	ENSRNOT00000055536	313725	NM_001012107	G protein-coupled receptor 157	chr5:167218711-167218770	GO:0005886|GO:0004930|GO:0016021	NM_001012107	TC575744	Rn.126639
A_44_P125399	6.24493	6.08831	6.21655	6.15322	6.28697	6.16269	6.09585	5.78139	P	P	P	P	P	P	P	P		AI172437 EST218445 Normalized rat muscle, Bento Soares Rattus sp. cDNA clone RMUBZ59 3' end, mRNA sequence [AI172437]	AGGAGAACCTTTTTGGCAGAATCATCCAGAGAGTTTTTCACAGCTGATCCATCCCACTTA					FALSE				AI172437						Rn.7939
A_44_P245189	1.58593	1.71892	1.64078	1.32717	2.05457	1.6615	2.20727	1.37174	A	A	A	A	A	A	A	A		BI285246 UI-R-DB0-byx-h-02-0-UI.s1 UI-R-DB0 Rattus norvegicus cDNA clone UI-R-DB0-byx-h-02-0-UI 3', mRNA sequence [BI285246]	TTTTTTCTGTAATAGATCTTGACATTTAATTTCGGATGTAAAATGCATATGAGAGTACAG	11541782	chr8	11541723	+	FALSE	rn|8q11			BI285246		chr8:011541723-011541782				Rn.44467
A_44_P946378	5.56245	4.0785	5.23802	4.13113	5.15556	3.89756	3.59217	2.73179	A	P	P	P	A	P	P	P			TTTAGGAGGAATGAGTTATAAGAAAGAAAGTGGATGCTTCTATTCAAAAGAGCCTTGTGG	106301132	chr7	106301073	+	FALSE	rn|7q34					chr7:106301073-106301132			TC606523
A_44_P149441	9.26217	9.37013	9.35498	9.31921	9.15664	9.23086	9.41126	9.2637	P	P	P	P	P	P	P	P	LOC314140	Rattus norvegicus ribose-phosphate pyrophosphokinase I -like (LOC314140), mRNA [NM_001009694]	TGACAAACTTCTCTCAGCTGGAGCTACCAGAGTTTATGCTATCTTGACGCACGGAATCTT	77693091	chr6	77693032	+	FALSE	rn|6q23	ENSRNOT00000040360	314140	NM_001009694	ribose-phosphate pyrophosphokinase I -like	chr6:77693032-77693091		NM_001009694	TC577476	Rn.91470
A_44_P466331	10.8132	10.739	10.7115	10.7605	10.7654	10.6582	10.7365	10.8898	P	P	P	P	P	P	P	P	Snx15	Rattus norvegicus sorting nexin 15 (Snx15), mRNA [NM_001024752]	CCTAGGAGCCATATCTGTGTTAACTGGGTCAAGTGTGAAAAAAGCAGACTTCTCAGCTCT	208892660	chr1	208892601	-	FALSE	rn|1q43	ENSRNOT00000028511	293691	NM_001024752	sorting nexin 15	chr1:208892660-208892601	GO:0005737|GO:0005730|GO:0035091|GO:0015031|GO:0030659	NM_001024752	TC578153	Rn.104898
A_44_P916687	5.11815	5.05529	5.24768	4.76118	4.95973	4.91937	5.48827	5.68961	P	P	P	P	P	P	P	P			GAGACTGTAAAAGACAGACTTACCAGATCTTGTCTAACCCCAATGGAAATTGAGTCTGCC	48859	chr16	48800	+	FALSE	rn|16p16					chr16:000048800-000048859			TC598352
A_44_P961496	5.15679	5.09735	4.89534	5.16839	4.88498	5.28298	4.39461	4.40734	P	P	P	P	P	P	P	P	LOC102554372	PREDICTED: Rattus norvegicus uncharacterized LOC102554372 (LOC102554372), transcript variant X2, ncRNA [XR_345941]	GGTTTTTACATATGAAACTAATTCAGGCTGGCAGATAACTGAGTTTCAGTTTTAAAACCC					FALSE			102554372	XR_345941	uncharacterized LOC102554372			XR_345941	TC615769	Rn.8384
A_42_P786109	12.3484	12.4719	12.4153	12.5288	12.4077	12.6202	12.3576	12.1964	P	P	P	P	P	P	P	P		AW144489 EST294866 Normalized rat placenta, Bento Soares Rattus sp. cDNA clone RGIAJ29 5' end, mRNA sequence [AW144489]	CAATTACAGAAACCAATTAGTTTGTCAGTTTGCAGATAGATTTAGCACAGTACTCATCAC	226447896	chr1	226447837	+	FALSE	rn|1q51			AW144489		chr1:226447837-226447896			TC605075	Rn.164382
A_44_P409232	2.16767	1.96318	2.15046	1.94607	2.22257	2.0816	2.59894	2.48942	A	A	A	A	A	A	A	A	Cyp2e1	Rattus norvegicus cytochrome P450, family 2, subfamily e, polypeptide 1 (Cyp2e1), mRNA [NM_031543]	ACAGCCATGAGTTTCCAGATCCAGAGAAGTTTAAACCTGAGCATTTCCTGAATGAAAATG	200927795	chr1	200927736	+	FALSE	rn|1q41	ENSRNOT00000016883	25086	NM_031543	cytochrome P450, family 2, subfamily e, polypeptide 1	chr1:200927736-200927795	GO:0006805|GO:0017144|GO:0005506|GO:0005783|GO:0045471|GO:0042493|GO:0010181|GO:0010193|GO:0031227|GO:0010243|GO:0016098|GO:0043231|GO:0005739|GO:0004497|GO:0000139|GO:0016709|GO:0016491|GO:0016712|GO:0006641|GO:0019899|GO:0008202|GO:0055114|GO:0046483|GO:0020037	NM_031543	TC639415	Rn.1372
A_44_P824489	3.59346	2.60075	4.16581	3.0339	3.65336	3.11174	3.16217	1.39553	A	A	P	A	A	A	A	A	LOC102555594	PREDICTED: Rattus norvegicus uncharacterized LOC102555594 (LOC102555594), transcript variant X2, mRNA [XM_006222667]	TTGAGACACTTATTACAGAATGTCAGACATAGAAAGATATCTGGTTTTGATGTTCTTGGG	15774242	chr19	15774183	+	FALSE	rn|19p11		102555594	XM_006222667	uncharacterized LOC102555594	chr19:15774183-15774242		XM_006222667	TC609631
A_44_P300030	1.85025	2.23406	1.66184	1.33406	2.09655	1.70764	2.26774	1.39754	A	A	A	A	A	A	A	A		predicted gene 379 [Source:MGI Symbol;Acc:MGI:2685225] [ENSRNOT00000044808]	GCCCTTAAATACAAGCGTCAATCACGATTTTTGATGGTGATATCAACTGTTGCAGGTCTT	96922277	chrX	96922218	-	FALSE	rn|Xq31	ENSRNOT00000044808		XM_228519		chrX:96922277-96922218
A_44_P840849	8.44411	8.44129	8.36894	8.46341	8.56737	8.58243	8.48827	8.36149	P	P	P	P	P	P	P	P	Golga3	Rattus norvegicus golgin A3 (Golga3), mRNA [NM_001107847]	AAGAGCAGATGATAGCCCTTACTGAGGCCAATGAGACACTAAAGAAACAAATAGAGGTGC	46618652	chr12	46618593	-	FALSE	rn|12q16	ENSRNOT00000056656	312077	NM_001107847	golgin A3	chr12:46618652-46618593	GO:0005793|GO:0005794|GO:0000139|GO:0005730|GO:0017119|GO:0005634|GO:0005829	NM_001107847	TC607832	Rn.50695
A_44_P976842	1.93093	2.13885	2.46573	1.38967	2.19225	1.71782	2.27852	1.40169	A	A	A	A	A	A	A	A		RVL8950 Wackym-Soares normalized rat vestibular cDNA library Rattus norvegicus cDNA 5', mRNA sequence [DV718343]	GACATTTACTAAGTAGCACGCTTCACCTGTTTACAGATTTCATTTTGGTTTCTTTTCACA	11517763	chr12	11517704	-	FALSE	rn|12p11			DV718343		chr12:11517763-11517704			TC598765	Rn.146534
A_44_P167632	5.68373	5.66458	6.02879	5.5741	6.03296	5.69761	5.74337	5.81624	P	P	P	P	P	P	P	P		AI013756 EST208431 Normalized rat spleen, Bento Soares Rattus sp. cDNA clone RSPBS46 3' end, mRNA sequence [AI013756]	CCAGGAAAGGTGGAAAGGTGGAATGGTGAAAAGGTGGCACTGTCGTAAGTGGTCCTTGGC	185179990	chr1	185179931	+	FALSE	rn|1q36			AI013756		chr1:185179931-185179990				Rn.43943
A_44_P407834	6.63392	6.41686	6.40438	6.48937	6.60841	6.34645	6.21811	6.26608	P	P	P	P	P	P	P	P	Kifc3	Rattus norvegicus kinesin family member C3 (Kifc3), mRNA [NM_001103352]	TCCATGACAGTGACCGGCAAGCCACAACCACCCAGCTGCAGAACCAGGTGGAGAATCTAA	10343768	chr19	10336244	+	FALSE	rn|19p13	ENSRNOT00000066032	307644	NM_001103352	kinesin family member C3	chr19:10336244-10343768	GO:0090136|GO:0008017|GO:0005813|GO:0005871|GO:0005794|GO:0005874|GO:0003777|GO:0045218|GO:0005524|GO:0005915|GO:0007030|GO:0007017|GO:0007018|GO:0070062	NM_001103352	TC611013	Rn.14753
(+)eQC-40	2.27632	2.43268	2.0948	1.93406	2.63805	2.01939	2.49614	2.19877	A	A	A	A	A	A	A	A		Unknown						pos
A_44_P489852	9.61187	9.569	9.46025	9.72695	10.093	9.73849	9.69494	9.808	P	P	P	P	P	P	P	P			GTTCAAGAAGGAATGCCCCATCAGTGTTACCACGGCAAAGCTAGAAGAGACTACAATGTT	61989534	chr16	61989476	+	FALSE	rn|16q12.3					chr16:061989476-061989534
A_44_P264880	13.022	13.1825	13.1361	13.0406	13.1079	12.8218	12.9607	13.1214	P	P	P	P	P	P	P	P	LOC100360396	PREDICTED: Rattus norvegicus hypothetical protein LOC100360396 (LOC100360396), mRNA [XM_002728761]	CAGGAGGAAAAGCCAGGTTCACAGAAGGCGGTTCATTTAGAAGAAACCAGCACAAAACAT	129493127	chr1	129493068	+	FALSE	rn|1q31		100360396	XM_002728761	hypothetical protein LOC100360396	chr1:129493068-129493127		XM_002728761
A_43_P19262	5.31885	5.43902	5.32685	5.50685	5.20594	5.56715	5.46326	5.47641	P	P	P	P	P	P	P	P		Protein LOC304239 [Source:UniProtKB/TrEMBL;Acc:F1LR97] [ENSRNOT00000001187]	TCCCAGAATAATGCAACAAATATTGGAAACATTAAGGAAACCGAACATGGACTCAGCAGC	4587012	chr12	4586953	+	FALSE	rn|12p12	ENSRNOT00000001187		XM_006232471		chr12:4586953-4587012		XM_006232471	TC639691	Rn.131479
A_44_P259329	11.3034	11.4539	11.4643	11.353	10.9943	11.117	11.188	10.686	P	P	P	P	P	P	P	P	Tlk1	Rattus norvegicus tousled-like kinase 1 (Tlk1), mRNA [NM_001107734]	GGGTCAGGAATCTTCACATCCGAGAGCTGAAGAGAATAAACAATGAGGATAATTCACAGT	52953969	chr3	52952696	-	FALSE	rn|3q21	ENSRNOT00000064203	311118	NM_001107734	tousled-like kinase 1	chr3:52953969-52952696	GO:0035556|GO:0004674|GO:0006468|GO:0005634|GO:0006886|GO:0005524|GO:0001672	NM_001107734	TC598426	Rn.6114
A_43_P12478	1.19067	1.19702	1.20434	1.14772	1.25792	1.19036	1.27523	1.14243	A	A	A	A	A	A	A	A	Crh	Rattus norvegicus corticotropin releasing hormone (Crh), mRNA [NM_031019]	GCATGCACAAAGTGTGTTTCTTTGTAGTAACAAAACAGCGTTATTTGTATTGTTCACGCT	104764312	chr2	104764253	-	FALSE	rn|2q24		81648	NM_031019	corticotropin releasing hormone	chr2:104764312-104764253	GO:0005515|GO:0043627|GO:0032811|GO:0006704|GO:0033685|GO:2000310|GO:2000854|GO:0060291|GO:0042220|GO:0005615|GO:0051602|GO:0060548|GO:0007611|GO:0043025|GO:0010942|GO:0035641|GO:0014062|GO:0008306|GO:0051412|GO:0007565|GO:0007616|GO:0071314|GO:0050801|GO:0010700|GO:0016101|GO:0007631|GO:0045472|GO:0008284|GO:0030325|GO:0030324|GO:0045471|GO:0030819|GO:0045776|GO:0090280|GO:0005737|GO:0006954|GO:…	NM_031019	TC579402	Rn.10349
A_44_P288668	1.34957	1.96295	2.39025	1.95387	3.07021	2.04376	1.86276	3.18858	A	A	A	A	A	A	A	A	Zfp353	PREDICTED: Rattus norvegicus zinc finger protein 353 (Zfp353), mRNA [XM_233185]	TGTACCCAAGTCATAATGGAACACTCAAAATAGAAGAAAGCCTAGAACCTCAAGTGACTT	110021193	chr5	110021134	-	FALSE	rn|5q32	ENSRNOT00000072732	298232	XM_233185	zinc finger protein 353	chr5:110021193-110021134	GO:0003676|GO:0046872	XM_233185
A_44_P652564	10.0574	9.95626	10.0817	9.94014	10.0447	10.0214	10.2448	10.1998	P	P	P	P	P	P	P	P		Q8VHU4_RAT (Q8VHU4) IKAP, complete [TC586083]	CTTTGGAAGAATGAAAGTACTTTCTCTCTTTTGTCAAGTCTAGAAATTGACCAGTTTATT	74655972	chr5	74655913	-	FALSE	rn|5q24					chr5:074655972-074655913			TC586083
A_44_P503125	1.36489	1.40086	1.43743	2.0591	1.57322	2.68672	1.86204	1.51443	A	A	A	A	A	A	A	A		UI-R-BT1-aka-d-03-0-UI.s1 UI-R-BT1 Rattus norvegicus cDNA clone UI-R-BT1-aka-d-03-0-UI 3', mRNA sequence [AW529067]	TGGAATGGAATGACACACATGAAACAGTAGTTTGGCACTACATGACAACTACGTTTCCCT	77845422	chr5	77845363	-	FALSE	rn|5q24			AW529067		chr5:77845422-77845363				Rn.148912
A_44_P214479	6.42019	6.50034	7.459	6.26585	6.61901	6.06434	6.861	6.69186	P	P	P	P	P	P	P	P	Entpd1	Rattus norvegicus ectonucleoside triphosphate diphosphohydrolase 1 (Entpd1), mRNA [NM_022587]	ATGGTCATCACAGGGCTGTTCATCTTTAGCAAGCCTTCGTATTTCTGGAAAGAGGCAGTA	245887342	chr1	245887283	+	FALSE	rn|1q54	ENSRNOT00000054719	64519	NM_022587	ectonucleoside triphosphate diphosphohydrolase 1	chr1:245887283-245887342	GO:0017111|GO:0017110|GO:0016787|GO:0007186|GO:0006200|GO:0009181|GO:0005605|GO:0030168|GO:0016021|GO:0005524|GO:0070062	NM_022587	TC577580	Rn.17491
A_44_P555594	8.96002	8.7427	8.63849	8.9297	9.01544	9.06119	8.99901	8.76341	P	P	P	P	P	P	P	P	Cse1l	Rattus norvegicus CSE1 chromosome segregation 1-like (yeast) (Cse1l), mRNA [NM_001108607]	GGAATGGTTTTGGAAAAAATCATTATTCCAGAGATTCAAAAGGTATCTGGAAATGTGGAG	158096811	chr3	158096752	+	FALSE	rn|3q42	ENSRNOT00000010210	362273	NM_001108607	CSE1 chromosome segregation 1-like (yeast)	chr3:158096752-158096811	GO:0005737|GO:0008536|GO:0005730|GO:0005634|GO:0006886|GO:0070062	NM_001108607	TC584749	Rn.36664
A_44_P724217	5.4231	5.2716	5.81379	5.36299	5.79018	6.12839	6.75187	6.80573	P	P	P	P	P	P	P	P	Oip5	PREDICTED: Rattus norvegicus Opa interacting protein 5 (Oip5), misc_RNA [XR_085783]	GGCCATAGTAAATACATCTGAGATGGATATTTACAATGTACCTTTACCAGAAAAGATTGC	106128923	chr3	106128864	-	FALSE	rn|3q35		499873	XR_085783	Opa interacting protein 5	chr3:106128923-106128864		XR_085783		Rn.198645
A_44_P240156	9.62998	9.54067	9.67226	9.44018	9.60193	9.35051	9.5171	9.54738	P	P	P	P	P	P	P	P		BI281697 UI-R-CT0s-cav-d-07-0-UI.s1 UI-R-CT0s Rattus norvegicus cDNA clone UI-R-CT0s-cav-d-07-0-UI 3', mRNA sequence [BI281697]	TCTTTGCCGCTGCAGCCTGATGTAGCGGGGGCATTTGACGAAGCGCGTGAGATCTCTTTT	18729487	chr15	18729428	+	FALSE	rn|15p14			BI281697		chr15:018729428-018729487				Rn.144857
A_44_P463063	16.2971	16.4044	16.4637	16.2676	15.2469	15.1954	15.6013	15.2342	P	P	P	P	P	P	P	P		cytochrome c oxidase subunit II (mitochondrion) [Source:RefSeq peptide;Acc:YP_665632] [ENSRNOT00000043693]	AATGACCTAAAACCAGGGGAGCTTCGTTTATTAGAAGTTGATAATCGGGTAGTCTTACCA	7425	chrM	7366	+	FALSE		ENSRNOT00000043693		FQ217208		chrM:7366-7425			TC647731	Rn.202982
A_44_P546742	6.84852	7.21564	7.28163	7.0494	6.91742	7.29695	7.53374	6.98477	P	P	P	P	P	P	P	P		AW525662 UI-R-BJ0p-aiu-d-02-0-UI.s1 UI-R-BJ0p Rattus norvegicus cDNA clone UI-R-BJ0p-aiu-d-02-0-UI 3', mRNA sequence [AW525662]	GCTAACACCATTCTTGAAGAACCTAGAAATGAAGGTCAGTCACTCTGTTTATCAGGAATA	93678886	chr10	93678827	+	FALSE	rn|10q32.1			AW525662		chr10:093678827-093678886				Rn.198335
A_44_P158262	10.1673	10.1236	10.0834	10.1201	10.1611	10.1947	10.1395	10.0274	P	P	P	P	P	P	P	P	Wdr47	Rattus norvegicus WD repeat domain 47 (Wdr47), mRNA [NM_001100702]	AATGGAAAACTGAAACTTTGCACTCCATAAGCTTATTTGGGTTTTTCTTGCACAGTTTTG	204236442	chr2	204236383	+	FALSE	rn|2q34	ENSRNOT00000055862	310785	NM_001100702	WD repeat domain 47	chr2:204236383-204236442		NM_001100702	TC581117	Rn.18637
A_44_P323993	1.40169	1.76499	1.44822	1.53981	1.61585	2.06392	1.87127	1.2558	A	A	A	A	A	A	A	A	Pla2g2f	Rattus norvegicus phospholipase A2, group IIF (Pla2g2f), mRNA [NM_001109587]	GCACTGAGCTCAATGAGACCGAGTGTGATAAGCAGACGTGTGACTGTGACAAGAACCTGA	157565391	chr5	157564433	-	FALSE	rn|5q36	ENSRNOT00000022559	690388	NM_001109587	phospholipase A2, group IIF	chr5:157565391-157564433	GO:0016042|GO:0005509|GO:0004623|GO:0005576|GO:0006644	NM_001109587		Rn.144878
A_43_P12947	4.89387	5.08192	5.01713	5.28859	5.44919	5.14563	5.23417	5.29976	P	P	P	P	P	P	P	P	Il13	Rattus norvegicus interleukin 13 (Il13), mRNA [NM_053828]	ATTACTCCAAGCAACTTTTCCGCTATGGCCACTGAGGGGAGACCGGCCCTGGACATCTCA	39093593	chr10	39093534	-	FALSE	rn|10q22	ENSRNOT00000010121	116553	NM_053828	interleukin 13	chr10:39093593-39093534	GO:0030890|GO:0043032|GO:0042526|GO:0045471|GO:0050714|GO:0005615|GO:0071635|GO:0043270|GO:0006955|GO:0005737|GO:0002639|GO:0032496|GO:0010155|GO:0033861|GO:0001774|GO:0051281|GO:0005144|GO:0005576|GO:0032723|GO:0005125|GO:0048661|GO:0009612|GO:2000231|GO:0071345|GO:0071260|GO:0009897|GO:0035094	NM_053828	TC607646	Rn.9921
A_44_P266920	10.26	9.97665	9.81628	10.1356	10.1815	10.179	9.96353	9.83617	P	P	P	P	P	P	P	P	ST7	Rattus norvegicus suppression of tumorigenicity 7 (ST7), mRNA [NM_001004102]	TGACACATCAGTTTCCGGAACTTATGGGAGTCTTCGCAAAAGCTTTCCTCAGCACTTTGT	43604604	chr4	43597442	+	FALSE	rn|4q21	ENSRNOT00000010219	296911	NM_001004102	suppression of tumorigenicity 7	chr4:43597442-43604604	GO:0016021	NM_001004102	TC583121	Rn.24435
A_44_P223305	6.16379	6.20589	6.33221	5.86765	6.14027	6.09903	6.70823	6.26673	P	P	P	P	P	P	P	P		CB547154 AMGNNUC:SRPB2-00137-E4-A srpb2 (10220) Rattus norvegicus cDNA clone srpb2-00137-e4 5', mRNA sequence [CB547154]	GTTACCAGGCAACTGCACATTACACAAGAGACGTTGTCGGAAAAAATGCAAGAATTAGAT					FALSE				CB547154						Rn.229639
A_44_P1034950	6.70511	5.94394	6.35958	5.95456	6.24285	6.00523	6.04266	5.73052	P	P	P	P	P	P	P	P	Adora2a	Rattus norvegicus adenosine A2a receptor (Adora2a), mRNA [NM_053294]	GATTCCAGAGCATGGGCTCAGGTCCCATGAGAGAGATTAGAGATGTCAAGCCATGGACCT	13815913	chr20	13815854	-	FALSE	rn|20p12	ENSRNOT00000001759	25369	NM_053294	adenosine A2a receptor	chr20:13815913-13815854	GO:0005515|GO:0046636|GO:0042802|GO:0043524|GO:0048167|GO:0045211|GO:0051924|GO:0043025|GO:0030673|GO:0048786|GO:0014061|GO:0046982|GO:0060134|GO:0051968|GO:0060079|GO:0014069|GO:0043279|GO:0007271|GO:0032230|GO:0001609|GO:0042734|GO:0060080|GO:0007186|GO:0051393|GO:0005887|GO:0035815|GO:0007189|GO:0019899|GO:0035810|GO:0045938|GO:0005882|GO:0030424|GO:0051899|GO:0008285|GO:0005886|GO:2001235|GO:…	NM_053294	TC579299	Rn.11180
A_44_P256522	1.42331	1.44916	1.46376	1.90285	1.64641	1.38587	1.89056	1.64419	A	A	A	A	A	A	A	A		AI412212 EST240507 Normalized rat brain, Bento Soares Rattus sp. cDNA clone RBRDY57 3' end, mRNA sequence [AI412212]	AAAGAGTATTTACTACTGGAAATCAAGCACTCCGTTAGGCTTCTAGCTTACACATCCACA	36369460	chr1	36369401	-	FALSE	rn|1p11			AI412212		chr1:036369460-036369401				Rn.18675
A_44_P1033661	12.2136	12.3411	12.1478	12.2788	12.1885	12.3411	11.956	11.8307	P	P	P	P	P	P	P	P	Prpf3	Rattus norvegicus pre-mRNA processing factor 3 (Prpf3), mRNA [NM_001108559]	TGAAGTTCAAACAGTGCCCTACAGAGAACATGGCGCGTGAGCATTTCAAGAAGCACGGGG	190618186	chr2	190618127	-	FALSE	rn|2q34	ENSRNOT00000063866	361995	NM_001108559	pre-mRNA processing factor 3	chr2:190618186-190618127	GO:0008150|GO:0003674|GO:0005737|GO:0015030|GO:0000398|GO:0005730|GO:0005634|GO:0005575|GO:0046540|GO:0042802	NM_001108559	TC592799	Rn.116267
A_44_P166449	2.43305	2.32625	1.47296	1.90608	1.66016	3.30627	3.31225	3.75369	A	A	A	A	P	A	A	A	Zfp494	PREDICTED: Rattus norvegicus zinc finger protein 494 (Zfp494), mRNA [XM_234948]	ACAGAACAGTCTGAGGACACTGGGGATGGTGGTGTTATTAATCTCACAAATGAGGAAGAT	15778797	chr7	15778738	-	FALSE	rn|7q12		299648	XM_234948	zinc finger protein 494	chr7:15778797-15778738	GO:0003700|GO:0005634|GO:0003676|GO:0046872|GO:0006351	XM_234948
A_44_P282643	1.43413	2.8162	1.4766	3.21721	4.52754	1.80627	2.66614	2.57354	A	P	A	A	A	A	P	A		AA925106 UI-R-A1-ei-b-12-0-UI.s1 UI-R-A1 Rattus norvegicus cDNA clone UI-R-A1-ei-b-12-0-UI 3' similar to gi [AA925106]	CAGAATCAGTAAGAAATTTAAGTCATTAAATATGTCGCACTACTATATACATACAGAAGA	240895578	chr2	240895519	-	FALSE	rn|2q44			AA925106		chr2:240895578-240895519				Rn.6109
A_44_P558018	11.5594	11.6407	11.5041	11.6129	11.5385	11.506	11.4962	11.6726	P	P	P	P	P	P	P	P	LOC100909575	PREDICTED: Rattus norvegicus transcription factor BTF3-like (LOC100909575), partial mRNA [XM_006257587]	ATGTCTCTGGTATTGAAGAGGTGGTTTACAAAGCAAGGAACAGTGATCCATTTTAACAAC	143394773	chrX	143394714	-	FALSE	rn|Xq36		100909575	XM_006257587	transcription factor BTF3-like	chrX:143394773-143394714		XM_006257587
A_44_P914760	6.26847	6.70532	5.52108	6.48371	6.59661	7.23025	6.66259	6.38546	P	P	P	P	P	P	P	P		RVL5283 Wackym-Soares normalized rat vestibular cDNA library Rattus norvegicus cDNA 5', mRNA sequence [DV715586]	TTGAGTATGCTACATTGTTTCATAGTTTGGGAAATTATGAGATTGTATCCCTTGGCTATC	39597698	chr2	39597639	+	FALSE	rn|2q14			DV715586		chr2:39597639-39597698			TC589417	Rn.228630
A_43_P16210	4.89074	5.07005	4.77508	4.94159	5.18234	5.17524	5.36906	4.9802	P	P	P	P	P	P	P	P	Dnah1	Rattus norvegicus dynein, axonemal, heavy chain 1 (Dnah1), mRNA [NM_001033655]	GCCAATGTGCTGGCTAAGAAGATCACCACCACCTTCAAGCTGTCTTCTGAGCAGCTCAGC	6724554	chr16	6724495	-	FALSE	rn|16p16	ENSRNOT00000035009	171339	NM_001033655	dynein, axonemal, heavy chain 1	chr16:6724554-6724495	GO:0005929|GO:0005737|GO:0030286|GO:0005874|GO:0003777|GO:0016887|GO:0005524|GO:0007018	NM_001033655	NP067590	Rn.136817
A_44_P250983	6.72761	7.51067	6.58767	7.56127	7.09198	7.91324	7.23085	7.49691	P	P	P	P	P	P	P	P	Nrbp2	Rattus norvegicus nuclear receptor binding protein 2 (Nrbp2), mRNA [NM_001135007]	GGTGGCAGAAACCTAGGAAGGAGCCTGGTCTCAAAAGTAATAGGGCCCTTCAGGTGTCAG	114118305	chr7	114118246	-	FALSE	rn|7q34	ENSRNOT00000051294	680451	NM_001135007	nuclear receptor binding protein 2	chr7:114118305-114118246	GO:0003674|GO:0043524|GO:0005737|GO:0004672|GO:0030182|GO:0016242|GO:0005524	NM_001135007	TC611319	Rn.198238
A_44_P945846	8.75385	8.58719	8.76508	8.42211	8.58094	8.29197	8.59148	7.79059	P	P	P	P	P	P	P	P	Twistnb	Rattus norvegicus TWIST neighbor (Twistnb), mRNA [NM_001108707]	AAGGATTGTAATGTTTGTTTTGTAAGGATTTGATGTAACATATCTAGAAAATGTTCAATA	51806945	chr6	51806886	+	FALSE	rn|6q16	ENSRNOT00000014373	362728	NM_001108707	TWIST neighbor	chr6:51806886-51806945	GO:0005736|GO:0015630|GO:0001054|GO:0005730|GO:0006360|GO:0005634	NM_001108707	TC588882	Rn.13221
A_44_P543844	9.31274	9.47203	9.32384	9.34891	9.43511	9.4768	9.15725	9.03626	P	P	P	P	P	P	P	P	Rmdn1	Rattus norvegicus regulator of microtubule dynamics 1 (Rmdn1), mRNA [NM_001031663]	TGCTGCATTCTGGCTGGTAAAAGCTAAGAGTTACCCAGCACACACAGAAGAAGATAAACA	34232632	chr5	34232573	+	FALSE	rn|5q13	ENSRNOT00000036050	500419	NM_001031663	regulator of microtubule dynamics 1	chr5:34232573-34232632	GO:0005739|GO:0005813|GO:0000922|GO:0005874	NM_001031663	TC577627	Rn.205878
A_44_P474559	10.4413	10.3777	10.1412	10.4826	10.6439	10.4352	10.1151	10.2896	P	P	P	P	P	P	P	P	Eng	Rattus norvegicus endoglin (Eng), mRNA [NM_001010968]	CAGGAAGTCTACAAGACTGTCTCCATGCGCCTGAACATCGTCAGTCCTGACCTGTCTGGC					FALSE		ENSRNOT00000071801	497010	NM_001010968	endoglin		GO:0070278|GO:0048844|GO:0048845|GO:0005615|GO:0042803|GO:0005114|GO:0007507|GO:0001947|GO:0003084|GO:0048745|GO:0007178|GO:0007179|GO:0017015|GO:0030336|GO:0009986|GO:0003273|GO:0031960|GO:0000122|GO:0005072|GO:0060348|GO:0070483|GO:0051001|GO:0032967|GO:0042060|GO:0001300|GO:0009897|GO:0005634|GO:0072563|GO:0005539|GO:0060394|GO:0031953|GO:0035556|GO:0030513|GO:0005737|GO:0022617|GO:0045944|GO:…	NM_001010968	TC618243	Rn.187025
A_44_P492690	1.47069	1.52698	1.514	1.24822	2.36845	2.07784	1.96944	1.28201	A	A	A	A	A	A	A	A		AMGNNUC:URRG1-00021-F11-A urrg1 (14046) Rattus norvegicus cDNA clone urrg1-00021-f11 5', mRNA sequence [CB580471]	TCCCTACAGTAGAACTCATAGAACAAACTTGCAAAAACCCTTTTGGAAAGAAAATTCAGG	82593480	chrX	82593421	+	FALSE	rn|Xq31			CB580471		chrX:82593421-82593480				Rn.33757
A_44_P823916	7.03876	7.06219	6.55052	7.0617	6.48482	6.78419	6.70853	6.35756	P	P	P	P	P	P	P	P	Rbms3	PREDICTED: Rattus norvegicus RNA binding motif, single stranded interacting protein 3 (Rbms3), transcript variant X6, mRNA [XM_006244038]	AGGAAAAGCGAGTAGGCTTTCAGAAACGAAACTACTTGTCAGGCAAATCACGGTCCCATT	121106854	chr8	121106795	-	FALSE	rn|8q32		680726	XM_006244038	RNA binding motif, single stranded interacting protein 3	chr8:121106854-121106795	GO:0000166|GO:0045727|GO:0003730|GO:0003676|GO:0043231	XM_006244038	TC590358	Rn.147806
A_44_P224864	2.29647	3.71478	3.1957	3.25938	3.98415	3.6999	3.43888	3.7812	A	A	A	A	P	P	A	P		Rattus norvegicus similar to TRAV2 (LOC364308), mRNA [XM_344333]	GTCTTGGGTGAGTTCTTTTTGGATTCAAAGGAATTAGGACCTGGGCTTTTGGATGCTGGA	28037158	chr15	28037099	+	FALSE	rn|15p14			XM_344333		chr15:028037099-028037158
A_44_P371259	1.48671	2.31717	1.52969	1.25792	2.0801	1.45542	1.99905	1.33779	A	A	A	A	A	A	A	A		AA901353 UI-R-A1-dw-c-04-0-UI.s1 UI-R-A1 Rattus norvegicus cDNA clone UI-R-A1-dw-c-04-0-UI 3' similar to gi [AA901353]	AGGCCTTAATTCCATCCACACATTACACCGGATTTTTGAAGGGGAAAAAAGGATACCAAT					FALSE				AA901353
A_44_P111221	3.88801	4.54517	4.06349	4.35164	4.85153	4.72019	3.66059	4.07083	A	P	P	P	P	P	P	P		AI043601 UI-R-C1-jv-a-11-0-UI.s1 UI-R-C1 Rattus norvegicus cDNA clone UI-R-C1-jv-a-11-0-UI 3', mRNA sequence [AI043601]	GCACGCGGCGGCTGATCCGGTATCATGGCCGCGCTGTGTTCCGCGCTCAGGATCAGGTTC	70815328	chr8	70815269	+	FALSE	rn|8q24			AI043601		chr8:070815269-070815328				Rn.53443
A_44_P556258	1.49761	1.82047	1.86155	1.26406	1.82131	1.47296	2.0168	1.2969	A	A	A	A	A	A	A	A		AA999121 UI-R-E1-fy-b-11-0-UI.s2 UI-R-E1 Rattus norvegicus cDNA clone UI-R-E1-fy-b-11-0-UI 3', mRNA sequence [AA999121]	TCTTAGAGTCGTTATTTCTGGGAATTAAGTAACCAGGAGAAAAAACTGGCATTTTTAAAC	91618398	chr10	91618339	+	FALSE	rn|10q32.1			AA999121		chr10:091618339-091618398				Rn.203595
A_44_P351860	7.50392	7.67952	7.48699	7.80979	7.36146	7.51732	7.73507	7.89724	P	P	P	P	P	P	P	P	Fbxw9	Rattus norvegicus F-box and WD repeat domain containing 9 (Fbxw9), mRNA [NM_001081634]	TTCCATTGATGCAGTGTTGCTACTCCAGGGTGGGACACTGTGTTTGTCAGGCTCCCGGGA	24751552	chr19	24751415	-	FALSE	rn|19q11	ENSRNOT00000005581	288921	NM_001081634	F-box and WD repeat domain containing 9	chr19:24751552-24751415	GO:0031146	NM_001081634	TC582147	Rn.29201
A_43_P17299	7.89962	8.00304	7.84319	7.99946	7.95912	8.30518	8.31497	8.4336	P	P	P	P	P	P	P	P		MMU011416 IgG Fc binding protein {Mus musculus} (exp=-1; wgp=0; cg=0), partial (39%) [TC589560]	TTCAAGTGTCCTGCCAAACAGGCACTACCCAGCTCTTTGTGGCGACTCCCTGCCCTTGTA					FALSE				CB547941					TC589560	Rn.205433
A_44_P538916	2.21209	2.74704	2.2274	2.77474	2.5128	2.11028	2.92671	2.17607	A	A	A	A	A	A	A	A			TCCTCTCCTAAATCAAATTCAGGAAAACCACTCTGGAAACTTCGTGCACAGACGTCCATG					FALSE
A_44_P716372	4.04465	4.87077	4.69085	4.10106	3.2842	4.07317	4.31862	2.84363	P	A	P	P	A	P	P	P		PTPRN_BOVIN (P56722) Receptor-type tyrosine-protein phosphatase-like N precursor (R-PTP-N) (Islet cell autoantigen 512) (ICA512), partial (3%) [TC637444]	TTGCTTAAACATTTCGTATTAATTGTTTAAGACAGATTGTTTGTCCATTAAAGCAGCTCT	179580298	chr1	179580239	+	FALSE	rn|1q35					chr1:179580239-179580298			TC637444
A_44_P516282	2.6915	2.64514	3.402	2.19651	3.48481	2.44858	2.4511	2.62798	A	A	A	A	A	A	A	A		SLC31_RAT (Q64319) Neutral and basic amino acid transport protein rBAT (B(0,+)-type amino acid transport protein) (NAA-TR) (D2), partial (22%) [TC626971]	CAAATCCCACAAGTCTTTACGATGTTAACTGAAGCGTCAAGATACATCAAACGAGGACTG	8417838	chr6	8417779	+	FALSE	rn|6q12			BG379442		chr6:008417779-008417838			TC626971	Rn.203420
A_44_P151675	4.09338	4.42512	3.76905	4.35036	2.48012	3.83911	3.37066	3.45916	A	A	A	P	A	P	P	P	Gfra3	Rattus norvegicus GDNF family receptor alpha 3 (Gfra3), mRNA [NM_053398]	TGCCATGACCCCAAACTTCATCAGCAAGGTCAACACTACTGTTGCCTTAGGCTGTACCTG	27169226	chr18	27169167	-	FALSE	rn|18p12	ENSRNOT00000027544	84422	NM_053398	GDNF family receptor alpha 3	chr18:27169226-27169167	GO:0007165|GO:0005737|GO:0005886|GO:0048666|GO:0007411|GO:0004872|GO:0001764|GO:0008046|GO:0048485|GO:0009897|GO:0043231	NM_053398	TC576461	Rn.15499
A_44_P292586	1.53833	1.61274	2.37168	1.28839	1.91485	1.53484	2.08099	1.35971	A	A	A	A	A	A	A	A	Olr469	Rattus norvegicus olfactory receptor 469 (Olr469), mRNA [NM_001000299]	GTGACTGGTAATGTGAGCATGATCTTCTTAATCAGAAGTGACAGCAAGCTTCACACACCC	69171020	chr3	69170961	+	FALSE	rn|3q24	ENSRNOT00000051690	295739	NM_001000299	olfactory receptor 469	chr3:69170961-69171020	GO:0050911|GO:0004984|GO:0007186|GO:0005886|GO:0004930|GO:0016021	NM_001000299	NP1479189	Rn.142967
A_44_P502560	6.00523	6.08329	5.95402	6.18904	6.14925	6.36915	6.34081	6.26036	P	P	P	P	P	P	P	P		AI137114 UI-R-C2p-oe-d-11-0-UI.s1 UI-R-C2p Rattus norvegicus cDNA clone UI-R-C2p-oe-d-11-0-UI 3', mRNA sequence [AI137114]	AGAAAGAAAAGAATGCTTCTTCTCTATTAACATTAGCATGGTCTAAGAGAGTGATCATCC	11723699	chr10	11723640	-	FALSE	rn|10q12			AI137114		chr10:011723699-011723640				Rn.12815
A_42_P631958	8.67314	8.62944	8.73325	8.64037	8.58735	8.21399	8.86362	8.76254	P	P	P	P	P	P	P	P		UI-R-C1-kr-e-03-0-UI.r1 UI-R-C1 Rattus norvegicus cDNA clone UI-R-C1-kr-e-03-0-UI 5', mRNA sequence [BF554431]	GTGATGAGGAAGCGATTACGGCTGTACAGAAACACTCTGAAAGAATCAAGTAGCAGCTGT	96332418	chr8	96326262	+	FALSE	rn|8q31			BF554431		chr8:96326262-96332418				Rn.218025
A_44_P320743	3.2206	3.26952	3.04624	1.84924	3.54429	4.0069	3.85327	4.57784	A	A	A	A	P	P	A	A	Olr804	Rattus norvegicus olfactory receptor 804 (Olr804), mRNA [NM_001000852]	CGACTGGATCGCACACTAGCGCTGGTTTATACCAACGTCACACCACTTCTATATCCTCTC	70336819	chr4	70336760	-	FALSE	rn|4q23	ENSRNOT00000024076	405142	NM_001000852	olfactory receptor 804	chr4:70336819-70336760	GO:0050911|GO:0004984|GO:0007186|GO:0004930|GO:0016021	NM_001000852	TC580119	Rn.143118
A_44_P760031	6.6253	5.81552	6.01539	5.46251	6.11686	5.93851	5.99821	6.063	P	P	P	P	P	P	P	P	Rab11fip3	Protein Rab11fip3; Rab11fip3 protein [Source:UniProtKB/TrEMBL;Acc:Q66H66] [ENSRNOT00000027439]	CGTAACCTGAAGGAGCAAAATGATGAGCTAAATGGACAGATCATCACCCTCAGCATCCAG	15250464	chr10	15250405	-	FALSE	rn|10q12	ENSRNOT00000027439	303002	XM_220262	RAB11 family interacting protein 3 (class II)	chr10:15250464-15250405	GO:0005813|GO:0017137|GO:0005815|GO:0030306|GO:0032456|GO:0005730|GO:0030496|GO:0005634|GO:0032154|GO:0042803|GO:0045171|GO:0043231|GO:0000910|GO:0016020|GO:0055037|GO:0005768	XM_220262	TC579639	Rn.17377
A_44_P548976	1.56164	1.65266	1.602	1.57704	1.97382	1.57935	2.1273	1.61455	A	A	A	A	A	A	A	A		BF282495 EST447086 Rat Gene Index, normalized rat, Rattus norvegicus cDNA Rattus norvegicus cDNA clone RGIDO08 3' sequence, mRNA sequence [BF282495]	TTGGTGACATCCACAGATCTGATTGGAGCAGCTCTGAAGTTCGACTTGAAATCACGTCCG					FALSE				BF282495						Rn.8484
A_44_P385123	3.45527	4.24148	3.74067	3.89922	3.38038	3.78428	3.84326	3.16431	A	A	A	A	A	P	P	P	Ubn2	PREDICTED: Rattus norvegicus ubinuclein 2 (Ubn2), transcript variant X6, mRNA [XM_006236311]	GAAGATACATTGTTGAATTTATTGAATTCCATTACTTTCAATAAAATAATCTTTGCTGAG	66085352	chr4	66085293	+	FALSE	rn|4q22		312248	XM_006236311	ubinuclein 2	chr4:66085293-66085352	GO:0005730|GO:0005634|GO:0005615	XM_006236311	TC600835	Rn.15398
A_43_P21977	3.68939	3.59134	4.08737	2.10709	3.63202	3.45527	3.51963	3.52986	A	A	P	P	A	A	A	A	Adam8	Protein Adam8 [Source:UniProtKB/TrEMBL;Acc:D3ZB52] [ENSRNOT00000024369]	TGGTCATCGGGGCAGGCATCGTCATCTACCGAAAGGCCCCAAAACAAATCCAGAGGAGGA	199785326	chr1	199783144	-	FALSE	rn|1q41	ENSRNOT00000024369	499285	XM_006223557	ADAM metallopeptidase domain 8	chr1:199785326-199783144	GO:2000391|GO:0051897|GO:0033089|GO:0051044|GO:0005886|GO:2000418|GO:2000415|GO:0035419|GO:0071133|GO:0042581|GO:0002102|GO:0032127|GO:0003674|GO:0043524|GO:0005737|GO:0016337|GO:0051092|GO:0006954|GO:0002675|GO:0045780|GO:0006508|GO:0032010|GO:0050839|GO:0022407|GO:2000406|GO:0009986|GO:0002523|GO:0005509|GO:2000309|GO:0070245|GO:0071456|GO:0005575|GO:0002693|GO:0001525|GO:0045785|GO:0000902|GO:…	XM_006223557		Rn.232840
A_44_P185324	6.76898	6.90226	6.81997	7.07747	6.80962	7.12979	7.09946	7.33885	P	P	P	P	P	P	P	P		Q8WUF3_HUMAN (Q8WUF3) IBRDC3 protein (Fragment), partial (26%) [TC630422]	AACAATATGGAAATCCAAGTGGACATTGAAGCCAAACCAAGTCACTATCAGTTGGTGAGT	148241306	chr5	148241247	+	FALSE	rn|5q36			XM_233761		chr5:148241247-148241306			TC630422
A_44_P487627	5.16324	4.9775	5.58003	4.87597	5.46743	4.73348	5.41482	5.31117	P	P	P	P	P	P	P	P	Zfp217	Rattus norvegicus zinc finger protein 217 (Zfp217), mRNA [NM_001107813]	ACGGCTGATAGTGCACAGACCAAAAATTTAAAGAGATTTCTTGATGGGTGCCAAAGATGT	161150469	chr3	161150458	-	FALSE	rn|3q42	ENSRNOT00000034669	311764	NM_001107813	zinc finger protein 217	chr3:161150469-161150458	GO:0006355|GO:0000118|GO:0044212|GO:0005654|GO:0045892|GO:0046872	NM_001107813		Rn.214135
A_43_P21350	5.07805	5.57064	5.91334	5.089	4.83606	5.18808	5.25233	5.7249	P	P	P	P	P	P	P	P	Ankfy1	Rattus norvegicus ankyrin repeat and FYVE domain containing 1 (Ankfy1), mRNA [NM_001107018]	TCGCAGTGGCTGTGACGTGAACAGTCCCAGACAACCAGGTACTGATGGAGAAGGAGAAGA	59639883	chr10	59639234	+	FALSE	rn|10q24	ENSRNOT00000021816	303292	NM_001107018	ankyrin repeat and FYVE domain containing 1	chr10:59639234-59639883	GO:0016020|GO:0005765|GO:0046872|GO:0010008|GO:0070062	NM_001107018	TC637838	Rn.98554
A_44_P391732	2.72525	3.16968	3.611	3.08809	2.77349	3.41013	3.75797	3.0329	A	A	A	A	A	A	A	A	RGD1566387	PREDICTED: Rattus norvegicus similar to hypothetical protein (RGD1566387), transcript variant X1, mRNA [XM_006227517]	AAGACCGAATATCCCTGTTACTGCTGCAAACAAACCGTAAAGGAAGGAGATCTAGTCATC	9231421	chrX	9231362	-	FALSE	rn|Xq12	ENSRNOT00000018322	298326	XM_006227517	similar to hypothetical protein	chrX:9231421-9231362	GO:0042127|GO:0008270	XM_006227517
A_44_P476060	1.58346	1.71259	1.63421	1.32442	2.04499	1.65233	2.19772	1.36542	A	A	A	A	A	A	A	A			TCTTTTCTCTTAGACTCTTTTAGTTCTCCTAGTGGGAGTCAGGAAGTCTACTGGCCAGTG	4509882	chr8	4509823	-	FALSE	rn|8q11					chr8:004509882-004509823
A_44_P323599	13.734	13.7315	13.8466	13.5779	13.8553	13.3679	13.6571	13.7728	P	P	P	P	P	P	P	P	LOC100910180	PREDICTED: Rattus norvegicus 60S ribosomal protein L36a-like (LOC100910180), mRNA [XM_006257236]	GGTGGGCAGACTAAGCCCATTTTCCACAAAAAGGATAAAACTACAAAGAAGATTGTGCTG	185756306	chr1	185756247	-	FALSE	rn|1q36		100910180	XM_006257236	60S ribosomal protein L36a-like	chr1:185756306-185756247		XM_006257236
A_44_P1036591	8.3337	8.31006	8.12831	8.44351	8.33297	8.24205	8.45782	8.48649	P	P	P	P	P	P	P	P	Tmem39b	Rattus norvegicus transmembrane protein 39b (Tmem39b), mRNA [NM_001014192]	CAGCAACCCTCTGAGGATCCTCAACATCCTTTTGCTGCTAGAGGGCGCTGTCATTGTCTA	148815254	chr5	148815195	-	FALSE	rn|5q36	ENSRNOT00000032558	362608	NM_001014192	transmembrane protein 39b	chr5:148815254-148815195	GO:0016021	NM_001014192	TC577203	Rn.5911
A_44_P947587	1.94135	1.735	2.36188	2.12787	2.58951	1.99905	2.22791	2.33454	A	A	A	A	A	A	A	A			AACTACACCAGATAACTCTTCTAATACACTGATGGTATCCCAAAAATGGAGAATGTTTTC	7976927	chr13	7976868	+	FALSE	rn|13p13					chr13:007976868-007976927			TC616511
A_43_P16353	6.38283	6.45266	6.40087	6.74706	6.88622	6.92988	6.92713	7.2774	P	P	P	P	P	P	P	P		Rattus norvegicus memory related gene-8 (MRG-8) mRNA, partial sequence. [U95154]	CTAATTCCTCTTTTGATAAACCTCTGCTCCAGATAGCTTTGCTCTCCTTCCCTTTTATGG	21590738	chr10	21590679	+	FALSE	rn|10q12			U95154		chr10:21590679-21590738			NP968904	Rn.214232
A_44_P105991	11.8192	12.1099	11.9514	12.1223	11.7143	12.0896	11.8504	12.1488	P	P	P	P	P	P	P	P	Cnn2	PREDICTED: Rattus norvegicus calponin 2 (Cnn2), mRNA [XM_006225969]	GCATGACAGCACGAGGGACCCGGAGGCACATCTATGACACCAAGCTGGGCACCGACAAGT	11227100	chr7	11226278	-	FALSE	rn|7q11		690976	XM_006225969	calponin 2	chr7:11227100-11226278	GO:0030097|GO:0010628|GO:0050765|GO:0030336|GO:0001725|GO:0032970|GO:0042127|GO:0042060|GO:0031032|GO:0003779|GO:0071260	XM_006225969	TC582779	Rn.43993
(+)E1A_r60_a20	10.361	10.3726	10.589	10.3377	10.6321	10.2939	10.2689	10.4127	P	P	P	P	P	P	P	P		Unknown						pos
A_44_P200638	7.8536	7.8854	7.95536	8.05896	8.04316	8.05541	7.83734	8.0869	P	P	P	P	P	P	P	P	Cenpv	PREDICTED: Rattus norvegicus centromere protein V (Cenpv), mRNA [XM_002724504]	CTGTAGCATTTGCAAGAAGAAGCAGAATACACACTTCATTGTTCCAGCTTCTCGCTTCAA	48713389	chr10	48713330	-	FALSE	rn|10q23	ENSRNOT00000004127	501702	XM_002724504	centromere protein V	chr10:48713389-48713330	GO:0016846|GO:0031508|GO:0005737|GO:0032467|GO:0001667|GO:0015630|GO:0005730|GO:0000776|GO:0005634|GO:0051233|GO:0034508|GO:0033044	XM_002724504	TC595773	Rn.3337
A_44_P466345	4.1296	4.40655	4.51458	4.1958	2.09354	1.70706	2.26562	2.20043	A	A	P	P	A	A	P	P		Rattus norvegicus similar to RIKEN cDNA 4933431D05 (LOC360996), mRNA [XM_341270]	ACATCTTGCTTGTGCACTGAACCAGAAATATTCCGTTGATTTCAACAAGAAAGATAAAGA	214516	chr14_random	214457	-	FALSE				XM_341270		chr14_random:000214516-000214457
A_44_P222521	5.91539	5.64929	5.94394	5.72646	5.39757	4.5804	5.34904	6.11928	P	P	P	P	P	P	P	P	Tmem59l	Rattus norvegicus transmembrane protein 59-like (Tmem59l), mRNA [NM_001271055]	CCACCTGAAGACCAGCAAAGCCAAGGTGGAGTCTGAGGACCAACAGGAGAGTGACTTCCT	19451260	chr16	19451201	+	FALSE	rn|16p14	ENSRNOT00000038139	306349	NM_001271055	transmembrane protein 59-like	chr16:19451201-19451260	GO:0000139|GO:0016021	NM_001271055	TC589802	Rn.203070
A_44_P487240	9.17377	9.37392	9.54134	9.16896	9.40874	9.5421	9.507	9.4793	P	P	P	P	P	P	P	P	Hmgcs1	Rattus norvegicus 3-hydroxy-3-methylglutaryl-CoA synthase 1 (soluble) (Hmgcs1), mRNA [NM_017268]	TATTCCCCAGTGTTCAATAGATTCACTCTTCGAAGGAACATGGTATCTAGTCAGAGTGGA	51751863	chr2	51751804	+	FALSE	rn|2q16	ENSRNOT00000023554	29637	NM_017268	3-hydroxy-3-methylglutaryl-CoA synthase 1 (soluble)	chr2:51751804-51751863	GO:0006695|GO:0014070|GO:0005886|GO:0009645|GO:0005634|GO:0014074|GO:0042803|GO:0005829|GO:0071372|GO:0005737|GO:0071397|GO:0008144|GO:0033197|GO:0009725|GO:0010033|GO:0004421|GO:0043177|GO:0042493|GO:0046690|GO:0005730|GO:0010243|GO:0008299|GO:0034698|GO:0001889|GO:0071407|GO:0007420|GO:0055094|GO:0070723|GO:0016853|GO:0008584	NM_017268	TC595742	Rn.5106
A_44_P146753	3.48991	3.9217	4.02414	3.5576	4.12847	3.43207	3.85432	3.06452	A	A	P	A	A	A	P	P	Olr39	Rattus norvegicus olfactory receptor 39 (Olr39), mRNA [NM_001000128]	CAGGCAACACCTAGTAACTCTCTTCCAAAGGACTCAGCAACAGGTCTCCACTGAGAAGCC	160073354	chr1	160073295	-	FALSE	rn|1q32	ENSRNOT00000050707	293198	NM_001000128	olfactory receptor 39	chr1:160073354-160073295	GO:0050911|GO:0004984|GO:0007186|GO:0004930|GO:0016021	NM_001000128	TC580495	Rn.141935
A_43_P21655	9.49038	9.60277	9.6837	9.62651	9.64611	9.69389	10.0901	9.80708	P	P	P	P	P	P	P	P	Parp8	Protein Parp8 [Source:UniProtKB/TrEMBL;Acc:F1M9T2] [ENSRNOT00000060595]	GCAGCAATGCGTCACAGTCTCAGAAAAAAGGACAGCAATCCCAGTTCCTGCAAAGCCGTA	48679819	chr2	48678511	-	FALSE	rn|2q15	ENSRNOT00000060595	294762	XM_006224016	poly (ADP-ribose) polymerase family, member 8	chr2:48679819-48678511	GO:0005622|GO:0003950	XM_006224016	TC634533	Rn.59516
A_44_P318235	2.86453	3.25346	3.40038	2.91811	3.34569	1.90779	2.56066	2.98137	A	A	A	A	A	A	A	A		UI-R-A0-av-d-09-0-UI.s1 UI-R-A0 Rattus norvegicus cDNA clone UI-R-A0-av-d-09-0-UI 3', mRNA sequence [AI454171]	ACATACGCCAAAATCATCTTGAACACCAACTGTCACTGAAGGAAAGCTGATGTGTCAGCT	122122658	chr5	122122599	-	FALSE	rn|5q33			AI454171		chr5:122122658-122122599				Rn.228649
A_44_P506659	3.67554	3.44887	4.25835	4.01078	4.1963	3.95178	4.02519	4.48189	A	P	P	A	P	P	P	A	Celsr1	PREDICTED: Rattus norvegicus cadherin, EGF LAG seven-pass G-type receptor 1 (Celsr1), transcript variant X4, mRNA [XM_006242168]	GACCAGCACGTGGTAACCATGGAGAACCAGATTCGTCCTTCATCCCTAGGAACTCCAAGA	123902781	chr7	123902722	-	FALSE	rn|7q34		300128	XM_006242168	cadherin, EGF LAG seven-pass G-type receptor 1	chr7:123902781-123902722	GO:0001736|GO:0005886|GO:0005634|GO:0007266|GO:0009952|GO:0042249|GO:0005622|GO:0003674|GO:0032956|GO:0007626|GO:0007156|GO:0001942|GO:0060490|GO:0042472|GO:0090251|GO:0005509|GO:0090179|GO:0005730|GO:0001843|GO:0045176|GO:0005575|GO:0008150|GO:0016020|GO:0060489|GO:0042060|GO:0060488|GO:0016021|GO:0001764|GO:0048105	XM_006242168
A_44_P124121	9.4153	9.62144	9.64305	9.36151	7.36072	7.64352	8.83304	8.57918	P	P	P	P	P	P	P	P	LOC363337	Rattus norvegicus similar to RIKEN cDNA 1700081O22 (LOC363337), mRNA [NM_001014221]	AGGCGGTCATGTCAATTCTGCACAACTTAGAGATGGAGAACACTGAGATCCATGAGAACA	37087110	chrUn	37087051	+	FALSE		ENSRNOT00000074264	363337	NM_001014221	similar to RIKEN cDNA 1700081O22	chrUn:37087051-37087110		NM_001014221	TC614449	Rn.198445
A_43_P20765	6.21355	5.024	4.86316	5.22707	5.47246	4.47353	5.24686	4.29767	P	P	P	P	P	P	P	P	Prkcb	Rattus norvegicus protein kinase C, beta (Prkcb), transcript variant 1, mRNA [NM_012713]	AGTTTGGAGCATCTCGAGGAGATGGAATTATGCAGGTGGCATGTAGAAAGTGCTGCATAA	181453425	chr1	181453366	+	FALSE	rn|1q36	ENSRNOT00000016418	25023	NM_012713	protein kinase C, beta	chr1:181453366-181453425	GO:0050853|GO:0005515|GO:0030949|GO:0005886|GO:0045471|GO:0033280|GO:0005634|GO:0050681|GO:0031526|GO:0014059|GO:0005829|GO:0035556|GO:0042393|GO:0005737|GO:0051092|GO:0030374|GO:0005080|GO:0006816|GO:0043123|GO:0070062|GO:0005813|GO:0035408|GO:0006357|GO:0005246|GO:0046627|GO:0042493|GO:0006874|GO:0006915|GO:0010829|GO:0050861|GO:0005524|GO:0045766|GO:0006351|GO:0035403|GO:0009749|GO:0042113|GO:…	NM_012713	TC594244	Rn.91118
A_43_P23475	5.68053	5.41035	5.31428	5.65062	6.02064	6.02018	5.87616	5.72613	P	P	P	P	P	P	P	P	Lmtk2	Rattus norvegicus lemur tyrosine kinase 2 (Lmtk2), mRNA [NM_001137641]	AGTGAAGATGGAGACAAGGACTAGGTGGCCGTGGACACGCTCTCCTAGCCCAGCCTCGCT	10754183	chr12	10754175	-	FALSE	rn|12p11	ENSRNOT00000046381	304286	NM_001137641	lemur tyrosine kinase 2	chr12:10754183-10754175	GO:0048471|GO:0005794|GO:0004864|GO:0032456|GO:0045022|GO:0043086|GO:0005524|GO:0070853|GO:0033572|GO:0046777|GO:0001881|GO:0018105|GO:0004674|GO:0018107|GO:0006468|GO:0004713|GO:0016021|GO:0055037|GO:0005769	NM_001137641	TC609486	Rn.26715
A_44_P650529	7.77271	7.9528	8.18102	8.05158	7.37819	7.28419	8.07069	8.23451	P	P	P	P	P	P	P	P	Add3	Rattus norvegicus adducin 3 (gamma) (Add3), transcript variant 1, mRNA [NM_001164103]	GGGAAGGCATATGAGGTCTGAAGTCGCGTGTGAACCGTGTAACGTATTGCGCTTAGTATC	259348672	chr1	259348613	-	FALSE	rn|1q55	ENSRNOT00000044827	25230	NM_001164103	adducin 3 (gamma)	chr1:259348672-259348613	GO:0005515|GO:0005516|GO:0000794|GO:0005886|GO:0042493|GO:0003779|GO:0005737|GO:0016020|GO:0005198|GO:0005911|GO:0005080|GO:0005856|GO:0005938	NM_001164103	TC582546	Rn.76589
A_43_P12143	14.5922	14.4693	14.639	14.5384	14.8418	14.6876	14.4232	14.6901	P	P	P	P	P	P	P	P	Clip2	Rattus norvegicus CAP-GLY domain containing linker protein 2 (Clip2), mRNA [NM_021997]	CCCTCAGTGGAATTGTGGAAGTGTGGCAAGTCCATGTTCGGACAATAAAGCTTGTGATTA	23292100	chr12	23292041	+	FALSE	rn|12q12	ENSRNOT00000033200	29264	NM_021997	CAP-GLY domain containing linker protein 2	chr12:23292041-23292100	GO:0008017|GO:0005515|GO:0005881|GO:0051010|GO:0042599|GO:0005875|GO:0007026|GO:0035371|GO:0030425	NM_021997	TC573833	Rn.10893
A_42_P766275	10.5414	10.5487	10.6016	10.4914	10.4938	10.5816	10.7992	10.5057	P	P	P	P	P	P	P	P	Setl1	Rattus norvegicus SET translocation-like 1 (Setl1), mRNA [NM_194353]	AATCCTTACTTTGAAAATAAAGTTCTCTCCAAAGAATTTCATCTGAATGAGAGCGGTGAC	81176044	chr15	81175985	-	FALSE	rn|15q21	ENSRNOT00000051397	290432	NM_194353	SET translocation-like 1	chr15:81176044-81175985		NM_194353	NP831263	Rn.127927
A_43_P15754	14.1688	14.2091	14.3161	14.1493	14.194	14.2099	14.2799	14.1029	P	P	P	P	P	P	P	P	LOC100912578	PREDICTED: Rattus norvegicus stress-70 protein, mitochondrial-like (LOC100912578), mRNA [XM_003749502]	ACTAAATAACATGTTGGCATGTATGCTGGATGTGGAAGCCCACTCAGGAAGCAGTGTGAA	27418809	chr18	27418750	-	FALSE	rn|18p12		100912578	XM_003749502	stress-70 protein, mitochondrial-like	chr18:27418809-27418750		XM_003749502	TC623703	Rn.167776
A_43_P14911	11.8576	10.3633	11.469	10.4927	11.3927	9.73364	12.2325	11.5411	P	P	P	P	P	P	P	P	Il1b	Rattus norvegicus interleukin 1 beta (Il1b), mRNA [NM_031512]	GCTGAAAATGAAGAGTTTCATATTGTGTGGATGAGAGTGTTTATGAATGAAGCACAAGCA	116964524	chr3	116964465	-	FALSE	rn|3q36	ENSRNOT00000006308	24494	NM_031512	interleukin 1 beta	chr3:116964524-116964465	GO:0032755|GO:0014070|GO:0035634|GO:0009408|GO:0019221|GO:0033591|GO:0005615|GO:0035234|GO:0032757|GO:0031622|GO:0009743|GO:0009100|GO:0030730|GO:0000165|GO:0007611|GO:0001660|GO:0032496|GO:0034116|GO:0033198|GO:0007613|GO:0043122|GO:0010332|GO:0010942|GO:0030638|GO:0031663|GO:0032355|GO:0032729|GO:0032725|GO:0010193|GO:0007568|GO:0019904|GO:0030593|GO:0010243|GO:0000122|GO:0005125|GO:0006144|GO:…	NM_031512	TC578968	Rn.9869
A_44_P787936	11.8398	11.6906	11.9837	11.7879	11.5966	11.5537	11.52	11.573	P	P	P	P	P	P	P	P	Stat3	Rattus norvegicus signal transducer and activator of transcription 3 (acute-phase response factor) (Stat3), mRNA [NM_012747]	CACTCAAATTCCAATGTATACTTTCTAGTGTAAAAATTTATATTATTGTGGGTTGTTTTA	89821204	chr10	89821145	-	FALSE	rn|10q32.1	ENSRNOT00000026760	25125	NM_012747	signal transducer and activator of transcription 3 (acute-phase response factor)	chr10:89821204-89821145	GO:0001754|GO:0014070|GO:0001659|GO:0003700|GO:0006366|GO:0044212|GO:0048708|GO:0000981|GO:0006606|GO:0060548|GO:0046983|GO:0070102|GO:0004879|GO:0045820|GO:0032355|GO:0001103|GO:0045747|GO:0019901|GO:0019903|GO:0005509|GO:0006953|GO:0016310|GO:0019953|GO:0045893|GO:0031730|GO:0008134|GO:0008285|GO:0005886|GO:0008283|GO:0045471|GO:0005743|GO:0043434|GO:0060396|GO:0005634|GO:0060397|GO:0035259|GO:…	NM_012747	TC573922	Rn.10247
A_44_P180388	5.9474	6.1166	6.17533	6.15369	6.2772	6.41	6.06031	6.16791	P	P	P	P	P	P	P	P	Klhl2	PREDICTED: Rattus norvegicus kelch-like family member 2 (Klhl2), transcript variant X1, mRNA [XM_006222219]	AAGAAAGCCTTTAAAGTCATGAACGAACTAAGAAGTCAAAATCTGCTGTGTGACGTCACG	26650679	chr16	26650620	+	FALSE	rn|16p13	ENSRNOT00000047223	290692	XM_006222219	kelch-like family member 2	chr16:26650620-26650679	GO:0005737|GO:0016567|GO:0031463|GO:0003779|GO:0015629|GO:0001726|GO:0030027|GO:0005829	XM_006222219		Rn.226850
A_44_P337165	1.37657	1.40169	1.43434	1.19487	1.57974	1.35749	1.85136	1.25161	A	A	A	A	A	A	A	A	Olr496	Rattus norvegicus olfactory receptor 496 (Olr496), mRNA [NM_001000681]	TCATGTCAAAAAGACTATGCTGGGTACTCATAATCATCCCTTATCTTTACTGTTCAATTG	69540712	chr3	69540653	-	FALSE	rn|3q24		404885	NM_001000681	olfactory receptor 496	chr3:69540712-69540653	GO:0050911|GO:0004984|GO:0007186|GO:0005886|GO:0004930|GO:0016021	NM_001000681	NP1479163	Rn.142946
A_44_P149188	18.2197	18.1463	18.181	18.2777	18.2777	18.2541	18.1673	18.1607	P	P	P	P	P	P	P	P	Ftl1	Rattus norvegicus ferritin light chain 1 (Ftl1), mRNA [NM_022500]	TCAGCACCTCCACCGAATGAACCTCTAAAGCCACTAGGCAGCTTTGTAACCGCCCTGGAG	95929261	chr1	95929216	-	FALSE	rn|1q22	ENSRNOT00000052297	29292	NM_022500	ferritin light chain 1	chr1:95929261-95929216	GO:0008043|GO:0006879|GO:0010288|GO:0003674|GO:0005737|GO:0005506|GO:0006826|GO:0005575|GO:0070062|GO:0042802|GO:0008199	NM_022500	TC626097	Rn.1905
A_44_P403189	1.38486	1.40639	2.54254	1.19602	2.04599	2.18801	2.95734	1.71329	A	A	A	A	A	A	A	A	Svs6	Rattus norvegicus seminal vesicle secretory protein 6 (Svs6), mRNA [NM_001102403]	GGAAATAGAGCGGTCTTTCACACGGAAAAAGGACAAGCCACGGTTTGCACAAGAAATGAA	155248271	chr3	155248212	+	FALSE	rn|3q42	ENSRNOT00000018510	362267	NM_001102403	seminal vesicle secretory protein 6	chr3:155248212-155248271		NM_001102403	TC619694	Rn.234495
A_44_P132065	9.67505	9.90976	9.60668	9.82909	9.59458	9.97342	9.69851	9.7267	P	P	P	P	P	P	P	P	Pkia	PREDICTED: Rattus norvegicus protein kinase (cAMP-dependent, catalytic) inhibitor alpha (Pkia), transcript variant X2, mRNA [XM_006232154]	CCTGTGGCTTATTTGAGACAACCTCTGATAATCTATTAACAATATCCAACAGTTTCAATG	96523553	chr2	96523494	-	FALSE	rn|2q23		114906	XM_006232154	protein kinase (cAMP-dependent, catalytic) inhibitor alpha	chr2:96523553-96523494	GO:0034236|GO:2000480|GO:0005737|GO:0071901|GO:0010389|GO:0042308|GO:0005634|GO:0006469|GO:0004862|GO:0000122|GO:0043086	XM_006232154	TC588911	Rn.94808
A_44_P302714	1.71846	1.41371	1.44054	2.97281	1.59876	1.36639	1.85576	1.4254	A	A	A	A	A	A	A	A		AI599126 EST250829 Normalized rat embryo, Bento Soares Rattus sp. cDNA clone REMEB42 3' end, mRNA sequence [AI599126]	TACCTCACAAACACTAGAAACTAAAATTCATTCAACTGAACTGTAACAATCTATTTACAG	212326597	chr1	212326538	+	FALSE	rn|1q43			AI599126		chr1:212326538-212326597				Rn.92193
A_44_P1044517	9.04433	8.96928	8.80066	8.84417	9.20563	9.0344	8.83384	8.91426	P	P	P	P	P	P	P	P	N4bp1	PREDICTED: Rattus norvegicus Nedd4 binding protein 1 (N4bp1), transcript variant 1, mRNA [XM_001068071]	GCTTTTTTCTATATATAAATTATGCTGCTATTACAGATTTAACATTTTCTGTAAAAGGAA	21607374	chr19	21607315	+	FALSE	rn|19p11		291921	XM_001068071	Nedd4 binding protein 1	chr19:21607315-21607374	GO:0034644|GO:0016605|GO:0005730|GO:0005634|GO:0032435|GO:0031397	XM_001068071	TC595278
A_44_P276402	7.44839	7.91369	8.10943	7.26964	7.50652	7.50804	8.00401	8.24162	P	P	P	P	P	P	P	P	Gsk3a	Rattus norvegicus glycogen synthase kinase 3 alpha (Gsk3a), mRNA [NM_017344]	CAGCCCATCTTCCCTGGGGACAGTGGGGTAGACCAGCTTGTGGAGATCATCAAGGTACTA	80506970	chr1	80506824	-	FALSE	rn|1q21	ENSRNOT00000027677	50686	NM_017344	glycogen synthase kinase 3 alpha	chr1:80506970-80506824	GO:0008286|GO:0034236|GO:0032007|GO:0030819|GO:0050321|GO:0003214|GO:0036016|GO:0044027|GO:0005829|GO:0033138|GO:0045944|GO:0046325|GO:0016055|GO:0045823|GO:2000467|GO:0071285|GO:0010800|GO:0032869|GO:0046627|GO:0005977|GO:0051348|GO:0005524|GO:0097192|GO:0007399|GO:0003073|GO:0007165|GO:0071407|GO:0061052|GO:0004672|GO:0016477|GO:0004674|GO:0006349|GO:0006468|GO:0043161|GO:0071879	NM_017344	TC576192	Rn.36807
A_42_P543762	3.34428	3.32888	2.79084	2.94054	3.89581	3.36218	2.75037	2.61445	A	A	A	A	A	A	A	A	Fam161a	Rattus norvegicus family with sequence similarity 161, member A (Fam161a), mRNA [NM_001013876]	ACCAGTGTTGTCTTTACGAATCCTTATGTGACTCCAATAAAAGACAGAAAATCTTGGCAG	103702815	chr14	103702756	+	FALSE	rn|14q22	ENSRNOT00000013097	289833	NM_001013876	family with sequence similarity 161, member A	chr14:103702756-103702815	GO:0042384|GO:0005813|GO:0005737|GO:0032391|GO:0036064	NM_001013876	TC577173	Rn.154454
A_44_P607547	8.12974	8.06611	7.77881	8.13308	8.51368	8.41459	7.8224	8.08915	P	P	P	P	P	P	P	P		Q8R4C3_CRIGR (Q8R4C3) Csr1, partial (23%) [TC585751]	TCGTCTTGTCATTTTTATTAACTCAAATAGAGATTTCTAACATTTCCTGTGCCTTGGAGC	73094034	chr10	73093975	-	FALSE	rn|10q26					chr10:073094034-073093975			TC585751
A_44_P992489	10.7413	10.6922	10.6586	10.5196	10.5447	10.5414	10.5988	9.90392	P	P	P	P	P	P	P	P	Zfp317	Rattus norvegicus zinc finger protein 317 (Zfp317), mRNA [NM_001134634]	AAAGAATAGAATAGAGAAGTCACAGTGACCCTAGTCTGTATTTTTGCTTCTGAAAGAGTT	18083908	chr8	18083849	+	FALSE	rn|8q13	ENSRNOT00000034254	500950	NM_001134634	zinc finger protein 317	chr8:18083849-18083908	GO:0005622|GO:0006355|GO:0003700|GO:0005634|GO:0003676|GO:0046872	NM_001134634	TC596621	Rn.159405
A_44_P220022	2.19836	1.44176	1.45359	1.48112	1.63621	2.30906	2.56027	2.60762	A	A	A	A	A	A	A	A			AGCAATGCATTGGGAACCATCAATGGTTCAGACAATCTGTCCAAGGTCAAAAATGACAAC	70443429	chr1	70443370	-	FALSE	rn|1q21					chr1:070443429-070443370
A_44_P314110	2.37689	1.44627	1.45697	1.5486	2.6474	2.57763	3.07793	2.9367	A	A	A	A	A	A	A	A	Ermn	Rattus norvegicus ermin, ERM-like protein (Ermn), mRNA [NM_001008311]	GAGCCTAGCCTGGTAGAATTTGTATTTAAAAACAGTAATAGTAAGAGAGGCAGTCAAGGG	39823126	chr3	39823067	-	FALSE	rn|3q21	ENSRNOT00000034449	295619	NM_001008311	ermin, ERM-like protein	chr3:39823126-39823067	GO:0008360|GO:0033270|GO:0030175|GO:0005737|GO:0031344|GO:0033269|GO:0051015|GO:0043209|GO:0043025|GO:0007015|GO:0005856|GO:0005938|GO:0070062|GO:0001763	NM_001008311	TC580220	Rn.20243
A_44_P220410	15.7035	15.7357	15.7587	15.7587	15.7498	15.6771	15.6584	15.7609	P	P	P	P	P	P	P	P			CAGAATTACAATTGTGACAAGATGATCTGCCACAAGTGCTACTCATGCCTGCACACAGTG	278213	chrUn_random	278154	-	FALSE						chrUn_random:000278213-000278154
A_44_P118724	7.44574	7.77504	6.95486	7.79346	8.12548	8.13285	6.99222	7.4341	P	P	P	P	P	P	P	P	Arc	Rattus norvegicus activity-regulated cytoskeleton-associated protein (Arc), mRNA [NM_019361]	CTGGAGATCTCAAGAGTGTGGCTATCCCCTATTTTCACCAAGCCTTCAATATCCAGCCAG	112772084	chr7	112772025	-	FALSE	rn|7q34	ENSRNOT00000067442	54323	NM_019361	activity-regulated cytoskeleton-associated protein	chr7:112772084-112772025	GO:0005515|GO:0030054|GO:0001669|GO:0005886|GO:0014069|GO:0009952|GO:0015629|GO:0006897|GO:0005737|GO:0048168|GO:0043197|GO:0016477|GO:0007492|GO:0045211|GO:0022604|GO:0007010|GO:0007612|GO:0005938|GO:0005768	NM_019361	TC574716	Rn.10086
A_44_P135304	12.0567	12.1202	12.1921	11.9564	12.1034	11.8295	12.0727	11.988	P	P	P	P	P	P	P	P	Nsa2	Rattus norvegicus NSA2 ribosome biogenesis homolog (S. cerevisiae) (Nsa2), mRNA [NM_134415]	ATGGATATCGTTTGGATTACCATGAGAAAAAGAGAAAGAAAGAAGGTCGGGAGGCCCATG	27612255	chr2	27612196	-	FALSE	rn|2q12	ENSRNOT00000022138	171456	NM_134415	NSA2 ribosome biogenesis homolog (S. cerevisiae)	chr2:27612255-27612196	GO:0030529|GO:0006364|GO:0005730|GO:0005634	NM_134415	TC614397	Rn.15195
A_44_P238352	2.82166	1.47955	2.49163	2.20237	2.78427	3.33982	3.34876	3.12501	A	A	A	A	A	A	A	A	Olr203	Rattus norvegicus olfactory receptor 203 (Olr203), mRNA [NM_001000191]	TGAGGAATAATGAGGTCACTGAAGCATTGAGACGAGTCCTGGGGAAAAGATTGCCAGTAA	163777606	chr1	163777547	+	FALSE	rn|1q33	ENSRNOT00000043904	293350	NM_001000191	olfactory receptor 203	chr1:163777547-163777606	GO:0050911|GO:0004984|GO:0007186|GO:0004930|GO:0016021	NM_001000191	NP1479439	Rn.141808
A_44_P1037041	12.5061	12.4854	12.4651	12.5563	12.569	12.4763	12.3688	12.754	P	P	P	P	P	P	P	P	Map3k6	Rattus norvegicus mitogen-activated protein kinase kinase kinase 6 (Map3k6), mRNA [NM_001107909]	CAATGGGTGGAACTAACTAGGGAGGCACCCAAAAGACACTACATACGACCAAAGACTATT	151873699	chr5	151873640	-	FALSE	rn|5q36	ENSRNOT00000012463	313022	NM_001107909	mitogen-activated protein kinase kinase kinase 6	chr5:151873699-151873640	GO:0005737|GO:0000186|GO:0000287|GO:0000165|GO:0006468|GO:0005524|GO:0004709	NM_001107909	TC592615	Rn.106759
A_43_P23101	4.65093	4.98213	4.65158	4.88331	5.03459	5.0118	5.54767	5.51766	P	P	P	P	P	P	P	P		Rattus norvegicus similar to medium-chain acyl-CoA synthetase (LOC361638), mRNA [XM_341917]	AGCCGTGTATCGAATGGTTCTTCAGAAGAATATCACCTGTGCCATCTTCCGGGAAATGAA					FALSE				XM_341917						Rn.38622
A_44_P241862	7.98119	8.04456	8.33278	7.75781	8.16459	7.89363	8.23925	7.69452	P	P	P	P	P	P	P	P	Top1	Rattus norvegicus topoisomerase (DNA) I (Top1), mRNA [NM_022615]	ACTTGCAGTCTAAGATTGATGCCAAGAAAGATCAGCTAGCAGATGCTCGAAAGGACCTGA	151510065	chr3	151507003	+	FALSE	rn|3q42		64550	NM_022615	topoisomerase (DNA) I	chr3:151507003-151510065	GO:0009303|GO:0031100|GO:0005634|GO:0051591|GO:0032403|GO:0009266|GO:0071373|GO:0005737|GO:0007059|GO:0000932|GO:0040016|GO:0043204|GO:0006338|GO:0010332|GO:0003917|GO:0003918|GO:0042493|GO:0005730|GO:0000228|GO:0005524|GO:0003677|GO:0031490|GO:0006260|GO:0003682|GO:0001651|GO:0001650|GO:0005654|GO:0031298|GO:0006265	NM_022615	TC575805	Rn.91572
A_44_P798113	6.90942	7.16947	6.87546	7.03381	7.55723	7.18551	7.17192	7.43097	P	P	P	P	P	P	P	P			TGGACCTCCTTGTCCTCGCACTCTCTCTGTTTATTGTAGTAGTAGAAAGTATTGTCCCTC	85946521	chr17	85946462	-	FALSE	rn|17q12.3					chr17:085946521-085946462
A_44_P419141	11.1885	11.122	11.1125	11.093	11.1448	11.099	11.1856	11.0407	P	P	P	P	P	P	P	P	Nup153	Rattus norvegicus nucleoporin 153 (Nup153), mRNA [NM_001100470]	ATCTGGGGAATTCTGTATAGATTAGAATCCTGTATAGACTAGAGGATGTTGAAATGAATG	24083390	chr17	24083331	+	FALSE	rn|17p13	ENSRNOT00000001979	25281	NM_001100470	nucleoporin 153	chr17:24083331-24083390	GO:0031965|GO:0005730|GO:0051292|GO:0015031|GO:0003677|GO:0042802|GO:0006913|GO:0043234|GO:0005737|GO:0005487|GO:0034399|GO:0005643|GO:0008536|GO:0005652|GO:0017056|GO:0008270|GO:0015288|GO:0051028|GO:0046832|GO:0043495|GO:0042405	NM_001100470	TC587998	Rn.1347
A_44_P142391	7.99036	7.74168	7.46242	7.84911	9.11116	9.0208	8.73064	8.62503	P	P	P	P	P	P	P	P	LOC360919	PREDICTED: Rattus norvegicus similar to alpha-fetoprotein (LOC360919), transcript variant X1, mRNA [XM_003751340]	TCCCTCAGCAGATGATACATGGACACCCAGATCAGTCTCTCAGAGCTCTCCCAGCTCAAG	18993071	chr14	18993012	-	FALSE	rn|14p22		360919	XM_003751340	similar to alpha-fetoprotein	chr14:18993071-18993012	GO:0006810|GO:0005615	XM_003751340	TC586240
A_44_P724646	1.49037	1.5326	1.51665	1.25264	1.761	1.44054	1.97138	1.33098	A	A	A	A	A	A	A	A		AW920981 EST352285 Rat gene index, normalized rat, norvegicus, Bento Soares Rattus norvegicus cDNA clone RGIHK67 5' end, mRNA sequence [AW920981]	GCACGCTCATGTGAATATATAACTAAGTTACATTCACCTAAACACTTGGAGCTCTTTAGA	14321322	chr14	14321263	-	FALSE	rn|14p22			AW920981		chr14:014321322-014321263
A_43_P22691	2.55429	2.68587	1.64816	2.13123	3.3931	1.44627	2.2799	2.59124	A	A	A	A	A	A	A	A	Btg4	Rattus norvegicus B-cell translocation gene 4 (Btg4), mRNA [NM_001013176]	TGAACACTAGTGAATATATGTGCCAAGTAAAGTGATAGAATGAAAATATTGCCTGTGATA	54438069	chr8	54438010	+	FALSE	rn|8q24	ENSRNOT00000059086	315650	NM_001013176	B-cell translocation gene 4	chr8:54438010-54438069	GO:0045930	NM_001013176	TC579810	Rn.53419
A_44_P497229	1.48584	2.46004	1.52675	1.26609	2.88781	1.4531	1.99313	2.13693	A	A	A	A	A	A	A	A	Gpr111	PREDICTED: Rattus norvegicus G protein-coupled receptor 111 (Gpr111), mRNA [XM_001069077]	TGCCGTTGGTAGTTCCATGTTCCAGGAAGTAAGAGCCATCGTAAGGATCTGTAAGAACAT	13970834	chr9	13970775	+	FALSE	rn|9q12	ENSRNOT00000033075	301269	XM_001069077	G protein-coupled receptor 111	chr9:13970775-13970834	GO:0005886|GO:0007218|GO:0004930|GO:0016021	XM_001069077
AT_ssR_PC_5	4.97122	5.55866	5.63935	5.16466	5.40567	5.30736	5.96782	6.14925	P	P	P	P	P	P	P	P		Unknown						pos
A_44_P389664	15.0651	15.1252	15.5268	15.0738	14.8526	14.6465	15.486	15.0592	P	P	P	P	P	P	P	P	RGD1563668	PREDICTED: Rattus norvegicus high mobility group protein B1-like (RGD1563668), mRNA [XM_001074778]	AAGATATGGCAAAGGCTGACAAGGCTCGTTATGAAAGAGAAATGAAAACCTACATCTCCC	41064373	chr10	41064314	-	FALSE	rn|10q22	ENSRNOT00000058640	497907	XM_001074778	similar to High mobility group protein 1 (HMG-1)	chr10:41064373-41064314	GO:0008150|GO:0003674|GO:0005634|GO:0005575|GO:0003677	XM_001074778
A_44_P101460	7.01232	7.58472	6.69848	7.29289	7.19637	7.57151	6.87033	6.44903	P	P	P	P	P	P	P	P	Pcdh7	PREDICTED: Rattus norvegicus protocadherin 7 (Pcdh7), transcript variant X1, mRNA [XM_006251017]	TGAACCTGTGCACACTCAGATGCTAGTTGGTCTTATGTCAACTCTTCTTCAAGAAAACTC	56608159	chr14	56608100	-	FALSE	rn|14q11		360942	XM_006251017	protocadherin 7	chr14:56608159-56608100	GO:0005886|GO:0005509|GO:0016021|GO:0007156	XM_006251017	TC614825	Rn.150477
A_44_P437259	6.20589	6.40659	6.53559	6.11175	6.02622	6.08974	6.04009	6.16708	P	P	P	P	P	P	P	P		AA944186 EST199685 Normalized rat embryo, Bento Soares Rattus sp. cDNA clone REMAD41 3' end, mRNA sequence [AA944186]	AATACAAAACTGTTATCTTCGGTTTCTACTCACAGTTGACTTAACAATTCTCCGTCCCGA	130157168	chr5	130157109	-	FALSE	rn|5q35			AA944186		chr5:130157168-130157109				Rn.203233
A_44_P959510	2.53763	2.91674	2.74584	2.67189	2.23102	2.12067	2.45051	2.46706	A	A	A	A	A	A	A	A		Rat Ig active kappa-chain mRNA VJ-region from immunocytoma IR162. [M15402]	CATCAGCAGCCTGGAGTCTGAAGATGTAGCAGACTATCACTGTCTACAGTATGATGAGTA	97364560	chr4	97364501	+	FALSE	rn|4q31	ENSRNOT00000051084		M15402		chr4:097364501-097364560			NP070232	Rn.117923
A_44_P287301	12.3749	12.2992	12.354	12.3247	12.5156	12.4138	12.203	12.0867	P	P	P	P	P	P	P	P	Bcl6	Rattus norvegicus B-cell CLL/lymphoma 6 (Bcl6), mRNA [NM_001107084]	AGGGTTTGGCTGTGTCTAAACTGCATTAGTGCATTGTAAAATATAGCTGTATCTGTATAA	79030528	chr11	79030469	+	FALSE	rn|11q23	ENSRNOT00000002522	303836	NM_001107084	B-cell CLL/lymphoma 6	chr11:79030469-79030528	GO:0030308|GO:0003700|GO:0008285|GO:0030036|GO:0030890|GO:0035024|GO:0005657|GO:0005634|GO:0048294|GO:0007266|GO:0007283|GO:0046872|GO:0005622|GO:0003674|GO:0042092|GO:0043380|GO:0008104|GO:0002829|GO:0048821|GO:0042127|GO:0030183|GO:0032319|GO:0002467|GO:0000060|GO:0032764|GO:0043066|GO:0043065|GO:0050727|GO:0005575|GO:0000122|GO:0003677|GO:0006974|GO:0031490|GO:0043565|GO:0000902|GO:0008150|GO:…	NM_001107084	TC599616	Rn.20571
A_44_P412570	3.2445	3.35965	3.43161	1.97361	2.75011	3.4812	3.664	3.36511	A	A	A	A	A	A	A	A	Il36rn	Rattus norvegicus interleukin 36 receptor antagonist (Il36rn), mRNA [NM_001107814]	GGCTGGAGGATTGCATGCGGGGAAGGTAATTAAAGGTGAGGAGATCAGCGTTGTCCCAAA	2534232	chr3	2533104	+	FALSE	rn|3p13	ENSRNOT00000007593	311783	NM_001107814	interleukin 36 receptor antagonist	chr3:2533104-2534232	GO:0005149|GO:0032715|GO:0005152|GO:0005615|GO:0005125	NM_001107814		Rn.63170
A_44_P852647	1.53096	2.54066	2.28059	1.5813	1.90139	1.52406	2.06683	2.12968	A	A	A	A	A	A	A	A	Fam124b	PREDICTED: Rattus norvegicus family with sequence similarity 124B (Fam124b), mRNA [XM_001076121]	CCGACTGTCGATCCCTGTTGAACCCGAGATGGGAATGAATGCTCTTACGGAGAGAGGCTT	79497215	chr9	79497156	-	FALSE	rn|9q34	ENSRNOT00000072054	690912	XM_001076121	family with sequence similarity 124B	chr9:79497215-79497156		XM_001076121
A_44_P162881	3.4992	3.70996	3.44983	2.6245	3.30607	3.3405	3.24505	3.55075	A	A	A	A	A	A	A	A		BF282012 EST446603 Rat Gene Index, normalized rat, Rattus norvegicus cDNA Rattus norvegicus cDNA clone RGIDA69 3' sequence, mRNA sequence [BF282012]	GACAAGACTCTGAAGTTTTCGTTCTTCAAATGTATGCAGAGGTGTTAACATGAGCAGGAT					FALSE				BF282012						Rn.9783
A_44_P480852	7.79554	7.70707	7.61317	7.73032	8.00142	7.69963	7.8962	8.21706	P	P	P	P	P	P	P	P	Ntn4	Rattus norvegicus netrin 4 (Ntn4), mRNA [NM_001106780]	ATTCATATGTGTTAAAAATCAAGATTTTATCAGCTCATGATAAAGGTTCCCACGCTGAGG	30826775	chr7	30791636	+	FALSE	rn|7q13	ENSRNOT00000007412	299737	NM_001106780	netrin 4	chr7:30791636-30826775	GO:0016322|GO:0060668|GO:0043237|GO:0005576|GO:0005604	NM_001106780	TC626479	Rn.140212
A_44_P1051106	4.11512	4.43958	4.59678	3.13913	4.83995	4.60461	5.04779	5.26049	P	P	P	P	P	P	A	P	LOC680875	cDNA sequence BC024139 [Source:MGI Symbol;Acc:MGI:2442591] [ENSRNOT00000014191]	AGGGAAGAACCAGCCAGAAGATCCACGAAAGGTTCCTATGCTGGACTCCTAGTGTGCCAG	114153750	chr7	114153691	-	FALSE	rn|7q34	ENSRNOT00000014191	680875	XM_006241907	similar to dystonin isoform 1	chr7:114153750-114153691	GO:0007050	XM_006241907	TC620697
A_44_P965429	5.54112	6.04536	5.55261	4.93767	3.90857	4.42943	5.5142	3.96641	P	A	P	P	P	P	P	P			ATGTACGAAGTTGTACTTAATCGGTACTTGGATTGGTCAGATTGGTGTTTTACACTAAGA					FALSE									TC605377
A_44_P105618	2.59437	2.81869	3.15938	3.23721	1.95973	1.71705	2.11349	1.45074	A	A	A	A	A	A	A	A			ATATAGTTCCTTGTGGAAGAGGTTTATTGAGGACGACGGAAACAAAAATGGGGAGAGAGA	91472469	chr8	91472410	-	FALSE	rn|8q31					chr8:091472469-091472410
A_44_P438143	8.29197	8.29143	8.21154	8.28601	8.09067	7.93253	8.80826	8.89696	P	P	P	P	P	P	P	P	Nrg1	Rattus norvegicus neuregulin 1 (Nrg1), transcript variant 13, mRNA [NM_031588]	TGGGACCAGCCATCTCATAAAGTGTGCGGAGAAGGAGAAAACTTTCTGTGTGAATGGGGG	64093942	chr16	64093883	+	FALSE	rn|16q12.3	ENSRNOT00000013991	112400	NM_031588	neuregulin 1	chr16:64093883-64093942	GO:0060045|GO:0043497|GO:0031594|GO:0030307|GO:0055012|GO:0045202|GO:0046579|GO:0009790|GO:0005615|GO:0043624|GO:0007507|GO:0007171|GO:0030296|GO:0015758|GO:0000165|GO:0060956|GO:0045860|GO:0060379|GO:0010667|GO:0043125|GO:0003712|GO:0038127|GO:0045213|GO:0007416|GO:0045785|GO:0005176|GO:0007517|GO:0005887|GO:0007422|GO:0042060|GO:0010001|GO:0045595|GO:0008083|GO:0045892|GO:0051897|GO:0030424|GO:…	NM_031588	NP282338	Rn.37438
A_44_P257940	3.76206	3.48914	3.09585	3.43181	3.12572	3.67228	3.29107	3.70245	A	A	A	P	P	A	P	A			GAAAGAGTCCGGAATAACTTTTACCAGAAGGGTTTCCTCTCACAAAAGGTTAAGGACCTC	32331191	chr18	32331132	+	FALSE	rn|18p11					chr18:032331132-032331191
A_44_P363382	3.28794	3.08956	3.94779	2.05537	3.03632	2.81841	3.03511	3.03809	A	A	P	A	A	A	A	A		vomeronasal 2 receptor, 4 (Vom2r4), mRNA [Source:RefSeq mRNA;Acc:NM_001099458] [ENSRNOT00000074130]	TCCAGATGATTCGTACGCCAACTTAGAACAAACCAAGTGCCTCCAAAGAGCTGTGACATT	262209	chr14	262150	-	FALSE	rn|14p22	ENSRNOT00000074130		XM_006228171		chr14:000262209-000262150		XM_006228171
A_44_P180482	6.45555	6.70131	7.24679	6.54179	6.59288	6.67361	6.86546	7.12575	P	P	P	P	P	P	P	P	Tp53i11	Rattus norvegicus tumor protein p53 inducible protein 11 (Tp53i11), mRNA [NM_001107749]	AGGACTGAACACAGGAGAGGAACGCTCACCTCAGATTCCAGAGCCCATCTCAGCATCTGC	77597139	chr3	77597080	+	FALSE	rn|3q24	ENSRNOT00000057001	311209	NM_001107749	tumor protein p53 inducible protein 11	chr3:77597080-77597139	GO:0016021	NM_001107749	TC609871	Rn.22267
A_44_P244781	5.80705	5.55382	5.91651	5.64024	5.70282	4.86519	5.49536	6.01368	P	P	P	P	P	P	P	P		AI411057 EST239351 Normalized rat kidney, Bento Soares Rattus sp. cDNA clone RKIEP60 3' end, mRNA sequence [AI411057]	AAAGCAAACGAAGCCATCTTTGGAATTTGCAGACTAAGATTCCAACCGTAGCTGCCTTCC	50096852	chr19	50096793	+	FALSE	rn|19q12			AI411057		chr19:050096793-050096852				Rn.98506
A_44_P946595	6.10871	6.67333	6.70034	6.60859	5.32275	5.93315	6.75572	6.58767	P	P	P	P	P	P	P	P	LOC102554877	PREDICTED: Rattus norvegicus uncharacterized LOC102554877 (LOC102554877), ncRNA [XR_345944]	CCTCTGAGCACAATAGGTTACATTGTTACACCTAGTTACACCTAGGTGTATTGGGATTAG	121238271	chr4	121238212	+	FALSE	rn|4q34		102554877	XR_345944	uncharacterized LOC102554877	chr4:121238212-121238271		XR_345944	TC601500
A_44_P395709	11.8929	11.9507	11.8351	11.9975	11.854	12.0237	12.0299	12.2026	P	P	P	P	P	P	P	P	Rac1	Rattus norvegicus ras-related C3 botulinum toxin substrate 1 (Rac1), mRNA [NM_134366]	CACCGTCTTTGACAACTATTCTGCCAATGTTATGGTAGATGGAAAACCAGTGAATCTGGG	11391924	chr12	11390067	+	FALSE	rn|12p11	ENSRNOT00000001417	363875	NM_134366	ras-related C3 botulinum toxin substrate 1	chr12:11390067-11391924	GO:0005515|GO:0005802|GO:0045453|GO:0042995|GO:0031529|GO:0043552|GO:0006935|GO:0030838|GO:0007411|GO:0021799|GO:0097178|GO:0034446|GO:0070062|GO:0030334|GO:0042470|GO:0017137|GO:0021831|GO:0019901|GO:0045740|GO:0001891|GO:0045216|GO:0016358|GO:0030027|GO:0006897|GO:0006184|GO:0030742|GO:0007186|GO:0071526|GO:0019899|GO:0019897|GO:0030036|GO:0008283|GO:0007264|GO:0030032|GO:0003924|GO:0060263|GO:…	NM_134366	TC612829	Rn.29157
A_44_P424410	3.70529	3.18858	4.42181	3.40727	4.23046	3.81822	3.44727	4.45421	A	P	P	P	P	P	A	A			ACTCTTCATTGAATACCCACTACCCAAAGCATCAGGTGCCAACAGTCTAAGTAGCCCTGC	26708530	chr5	26708471	-	FALSE	rn|5q13					chr5:026708530-026708471
A_44_P214229	6.60475	6.6074	6.53435	6.54088	6.74067	6.41686	6.33069	6.33594	P	P	P	P	P	P	P	P		Q6ZPH3_MOUSE (Q6ZPH3) MKIAA1840 protein (Fragment), partial (36%) [TC639105]	GAAGTCCTCCATCAAAAGAAACAGGCTGATAAGTAACTAGACAGTCAATGCACTGGTGAG	45594637	chr16	45594578	-	FALSE	rn|16q11			AI407015		chr16:045594637-045594578			TC639105	Rn.162681
ETG05_66023	4.61058	4.65252	4.51577	4.81778	4.52344	4.75264	4.73825	4.82641	P	P	P	P	P	P	P	P		Unknown						pos
A_44_P378362	9.1106	9.38591	9.26587	9.38461	9.08337	9.33849	9.39722	9.25366	P	P	P	P	P	P	P	P	Rsu1	Rattus norvegicus Ras suppressor protein 1 (Rsu1), mRNA [NM_001109404]	ACCGAACGTAGCAGAGCTGAAGAACCTTGAGGTACTGAACTTCTTCAATAACCAGATCGA	87486424	chr17	87486365	-	FALSE	rn|17q12.3	ENSRNOT00000057827	680419	NM_001109404	Ras suppressor protein 1	chr17:87486424-87486365	GO:0005622|GO:2000179|GO:0007265|GO:0070062	NM_001109404	TC607210	Rn.11453
A_42_P487852	13.7135	13.7152	13.7026	13.933	13.6912	13.8885	13.6241	13.6936	P	P	P	P	P	P	P	P	Plec	Rattus norvegicus plectin (Plec), transcript variant 6, mRNA [NM_022401]	AGCCCAGCTGTGCTAACATAAGTACTTGGCCAGTGACACTCTCCCTTCCCTGGCCTTGGT	114202955	chr7	114202896	-	FALSE	rn|7q34	ENSRNOT00000042642	64204	NM_022401	plectin	chr7:114202955-114202896	GO:0008092|GO:0030056|GO:0048471|GO:0007565|GO:0007584|GO:0030506|GO:0003779|GO:0042383|GO:0005737|GO:0016324|GO:0016528|GO:0047485|GO:0009925|GO:0043292|GO:0030855|GO:0043034|GO:0031581|GO:0005200|GO:0045111|GO:0005856|GO:0008307|GO:0005925|GO:0070062	NM_022401	NP956482	Rn.1085
A_42_P771337	2.66659	3.00264	4.11988	3.4667	3.78973	3.96173	3.39139	4.56243	A	A	P	A	P	P	P	A	Lamp3	Rattus norvegicus lysosomal-associated membrane protein 3 (Lamp3), mRNA [NM_001012015]	TCATTTCCAGAACGTTGGAGGAATCTCTTCCTCACTACCTTCTTCCAAAACCAATGAGTG	83476153	chr11	83476094	+	FALSE	rn|11q23	ENSRNOT00000034498	303801	NM_001012015	lysosomal-associated membrane protein 3	chr11:83476094-83476153	GO:0097233|GO:0016021|GO:0005765|GO:0005764|GO:0002376	NM_001012015	TC576884	Rn.19784
A_44_P533545	5.32811	5.50096	5.70244	5.37078	5.38075	5.48595	5.4723	5.50454	P	P	P	P	P	P	P	P		AA851490 EST194258 Normalized rat placenta, Bento Soares Rattus sp. cDNA clone RPLAH22 3' end, mRNA sequence [AA851490]	ACTTCTCCCAAATTCCAGCTCTATTATGGTTTGAGCGGTCAGGAATGCCTCTAACTGGTT					FALSE				AA851490						Rn.1634
A_44_P518599	1.89485	1.74443	1.74648	1.46477	2.07664	1.68581	2.23894	1.48919	A	A	A	A	A	A	A	A		UI-R-A0-bd-e-03-0-UI.s10 UI-R-A0 Rattus norvegicus cDNA clone UI-R-A0-bd-e-03-0-UI 3', mRNA sequence [CK845704]	CAAGGGGTTAAAATTTAAGCTTTAACGTCTGTTAGCGCTTATCACCTAAAACCACTTTGT	247257785	chr2	247257726	-	FALSE	rn|2q45			CK845704		chr2:247257785-247257726				Rn.3018
A_44_P558660	8.54918	8.76508	8.73305	8.60066	8.83563	8.95303	8.75106	8.91096	P	P	P	P	P	P	P	P	Twf1	Rattus norvegicus twinfilin actin-binding protein 1 (Twf1), mRNA [NM_001008521]	TCTGTTTGCCTATAAGGGAAGTGGAACAACCGAGACACTCGCACTTCTTTCGAGTGTTAA	133090753	chr7	133090694	-	FALSE	rn|7q35	ENSRNOT00000038032	315265	NM_001008521	twinfilin actin-binding protein 1	chr7:133090753-133090694	GO:0048471|GO:0042989|GO:0005546|GO:0018108|GO:0032587|GO:0030175|GO:0015629|GO:0030016|GO:0005524|GO:0032403|GO:0003785|GO:0051016|GO:0005737|GO:0005911|GO:0030837|GO:0004713|GO:0043538	NM_001008521	TC574906	Rn.162971
A_44_P114308	11.9859	11.938	11.9554	11.6369	12.13	11.9056	12.0415	11.3498	P	P	P	P	P	P	P	P	Hsp90aa1	Rattus norvegicus heat shock protein 90, alpha (cytosolic), class A member 1 (Hsp90aa1), mRNA [NM_175761]	TCAAGTTGTATGTTCAAAGAGTTTTTATCATGGATAATTGTGAGGAGTTAATCCCCGAGT	135416580	chr6	135416521	-	FALSE	rn|6q32	ENSRNOT00000009556	299331	NM_175761	heat shock protein 90, alpha (cytosolic), class A member 1	chr6:135416580-135416521	GO:0005515|GO:0043627|GO:0009651|GO:0033160|GO:0009408|GO:0031526|GO:0045040|GO:0042803|GO:0042802|GO:0005622|GO:0006457|GO:0043025|GO:0017098|GO:0070062|GO:0042470|GO:0030911|GO:0009986|GO:0019901|GO:0019903|GO:0032564|GO:0002135|GO:0002134|GO:0044325|GO:0043234|GO:0045793|GO:0010659|GO:0051082|GO:0043005|GO:0048471|GO:0006200|GO:0005634|GO:0003729|GO:0005829|GO:0045429|GO:0005739|GO:0016323|GO:…	NM_175761	TC639020	Rn.119867
A_44_P812776	1.59217	1.75721	2.60828	1.41382	2.08558	1.701	3.07978	2.55154	A	A	A	A	A	A	A	A		EST240591 Normalized rat brain, Bento Soares Rattus sp. cDNA clone RBRDV77 3' end, mRNA sequence [AI412294]	AAATACCCTTAGCTTCTACTCGTCTCAATAGTTCTTTGGTATGTTATCTTATCAGAGTCC	76446112	chr14	76446053	-	FALSE	rn|14q21			AI412294		chr14:76446112-76446053				Rn.12005
A_44_P513886	5.16111	5.22225	5.34335	5.47246	4.12526	5.05497	5.63365	4.62199	P	A	P	P	P	P	P	P			AAATTTAAATCTTTCTCTAGCTTATCACAGCTGGCTGCGAGCACAAGCACAGATAAAACA	81538685	chr11	81538626	-	FALSE	rn|11q23					chr11:081538685-081538626
A_43_P13230	4.24929	4.24892	4.43958	4.50193	4.23475	4.14826	3.52889	3.40827	A	P	P	P	A	P	P	P	Ehhadh	Rattus norvegicus enoyl-CoA, hydratase/3-hydroxyacyl CoA dehydrogenase (Ehhadh), mRNA [NM_133606]	GTTGGCACCTAATTTCAGTATGATTCCTTCCTAAAATCCAAACAGATCGCTCTGAAGTAC	81506821	chr11	81506762	+	FALSE	rn|11q23	ENSRNOT00000002410	171142	NM_133606	enoyl-CoA, hydratase/3-hydroxyacyl CoA dehydrogenase	chr11:81506762-81506821	GO:0050662|GO:0006635|GO:0005102|GO:0005730|GO:0003857|GO:0005634|GO:0043231|GO:0005829|GO:0005739|GO:0005737|GO:0004165|GO:0004300|GO:0006475|GO:0019899|GO:0005777	NM_133606	TC574649	Rn.3671
A_44_P261402	4.05848	3.45856	3.63109	3.1545	4.14307	3.30832	2.98279	2.98857	A	A	A	P	A	A	A	A		UI-R-BO0-aid-b-08-0-UI.s1 UI-R-BO0 Rattus norvegicus cDNA clone UI-R-BO0-aid-b-08-0-UI 3', mRNA sequence [AW524863]	ACCAGAGCTCACAATGTACAGTTCTTACACTATTTTCACAGTTTGTGAACACTATACACC	52007126	chr10	52007067	+	FALSE	rn|10q24			AW524863		chr10:52007067-52007126				Rn.136305
A_44_P778660	8.58669	8.84461	8.80168	8.74655	8.04958	8.5413	9.0055	8.5486	P	P	P	P	P	P	P	P			GTGTCTGAACCAGACTTGGTTGGGTTTTAACTCTTACATTTAATGACTGTCATAACTAGT	37315922	chr14	37315863	-	FALSE	rn|14p11					chr14:037315922-037315863			TC603764
A_43_P16070	8.37048	8.85271	8.65334	8.60195	8.57931	8.75126	9.20389	9.53299	P	P	P	P	P	P	P	P	Axl	Rattus norvegicus Axl receptor tyrosine kinase (Axl), transcript variant 2, mRNA [NM_001013147]	GGAACTGCATGCTGAATGAGAACATGTCCGTGTGCGTGGCAGACTTCGGGCTCTCCAAGA	80969294	chr1	80967569	-	FALSE	rn|1q21	ENSRNOT00000028131	308444	NM_001013147	Axl receptor tyrosine kinase	chr1:80969294-80967569	GO:0006909|GO:0070301|GO:0042698|GO:0007283|GO:0005615|GO:0030154|GO:0005622|GO:0043524|GO:0000166|GO:0016301|GO:0031668|GO:0034446|GO:0032689|GO:0016772|GO:0046982|GO:0009986|GO:0030168|GO:0032720|GO:0043277|GO:0018108|GO:0032825|GO:2000669|GO:0016310|GO:0045087|GO:0001786|GO:0043491|GO:0051250|GO:0021885|GO:0043548|GO:0002376|GO:0051897|GO:0048771|GO:0005886|GO:0008283|GO:0035457|GO:0060068|GO:…	NM_001013147	NP066916	Rn.161805
A_44_P994550	12.2802	12.3548	12.2395	12.2689	12.1693	12.1173	12.2685	12.1595	P	P	P	P	P	P	P	P	Rars2	Rattus norvegicus arginyl-tRNA synthetase 2, mitochondrial (Rars2), mRNA [NM_001106643]	AAGCTGTCCGTTCTGTCTTAGCCAATGGAATGAAACTTCTTGGAATTACACCTGTATGTA	51268800	chr5	51268741	+	FALSE	rn|5q21	ENSRNOT00000011688	297969	NM_001106643	arginyl-tRNA synthetase 2, mitochondrial	chr5:51268741-51268800	GO:0005739|GO:0006420|GO:0004814|GO:0005524	NM_001106643	TC585493	Rn.105643
A_44_P1047403	9.41257	9.36025	9.29754	9.37656	9.76053	9.69688	9.17626	9.47121	P	P	P	P	P	P	P	P	Zbtb7b	Rattus norvegicus zinc finger and BTB domain containing 7B (Zbtb7b), mRNA [NM_001106446]	GTTCCAAGCTGAGGTTTTTGGGGCACAAGCTCTCTTGATTGGGGTAATCACCCAAGGAGT	181576255	chr2	181576196	-	FALSE	rn|2q34	ENSRNOT00000028010	295248	NM_001106446	zinc finger and BTB domain containing 7B	chr2:181576255-181576196	GO:0043370|GO:0010628|GO:0003700|GO:0045944|GO:0005730|GO:0043376|GO:0005634|GO:0003676|GO:0003677|GO:0046872|GO:0042803	NM_001106446	TC591950	Rn.73830
A_42_P601802	13.2085	12.9152	13.079	13.0418	13.148	12.9984	12.8974	12.9811	P	P	P	P	P	P	P	P	Crlf2	Rattus norvegicus cytokine receptor-like factor 2 (Crlf2), mRNA [NM_134465]	TGCCTGGACCCTCGTTGCTGTCACTTATGCCCCGCTTCATTTGCATAAATATGAATTTGT					FALSE		ENSRNOT00000075656	171499	NM_134465	cytokine receptor-like factor 2		GO:0006954|GO:0046982|GO:0005623|GO:0002380|GO:0016021|GO:0035745|GO:0005125	NM_134465	TC579196	Rn.177948
AT_T_5	2.48345	2.49972	2.35181	2.3443	1.19691	2.42802	2.65248	2.32195	A	A	A	A	A	A	A	A		Unknown						pos
A_44_P527024	5.6163	5.71327	5.96278	5.83589	5.85735	5.95735	5.65252	5.99431	P	P	P	P	P	P	P	P	Col11a2	Rattus norvegicus collagen, type XI, alpha 2 (Col11a2), mRNA [NM_212528]	TCTCACCTTCCCTGATCCTGGAAAGAAAGCTGTTGTCTAGCCTATGGCTAGAAGGGACTC	4924583	chr20	4924524	-	FALSE	rn|20p12	ENSRNOT00000045533	294279	NM_212528	collagen, type XI, alpha 2	chr20:4924583-4924524	GO:0005581|GO:0005592|GO:0051216|GO:0007605|GO:0048705|GO:0003674|GO:0001501|GO:0001503|GO:0001894|GO:0002062|GO:0030199|GO:0060021|GO:0060023|GO:0005201	NM_212528	TC582476	Rn.45835
A_43_P16157	1.33029	1.38999	1.42489	1.19668	2.08638	1.34991	1.84132	1.25444	A	A	A	A	A	A	A	A	Naip5	Protein Naip5 [Source:UniProtKB/TrEMBL;Acc:D3ZEZ4] [ENSRNOT00000024485]	TCATCGAGCTTTGAGTTCAGTAGTGATGACCTCATAGAGGCAGGAGTTGATGAAGACGAA	31231369	chr2	31231310	-	FALSE	rn|2q12	ENSRNOT00000024485	294691	XM_006223995	NLR family, apoptosis inhibitory protein 5	chr2:31231369-31231310	GO:0016323|GO:0043066|GO:0005737|GO:0006952|GO:0043154|GO:0005524|GO:0043027	XM_006223995	NP446554	Rn.101687
A_44_P1055903	9.43888	9.66715	9.73101	9.1748	9.39231	9.31587	9.69041	8.77587	P	P	P	P	P	P	P	P	Dzip3	PREDICTED: Rattus norvegicus DAZ interacting zinc finger protein 3 (Dzip3), transcript variant X2, mRNA [XM_006221122]	TGAAGATTACAAAAGGCAACTGAAAACAGTGACATTTCGGTGGCAGGAAAATCAAATGCT	53117703	chr11	53116961	+	FALSE	rn|11q21	ENSRNOT00000002678	303963	XM_006221122	DAZ interacting zinc finger protein 3	chr11:53116961-53117703	GO:0000209|GO:0005737|GO:0004842|GO:0019902|GO:0003723|GO:0008270|GO:0031593	XM_006221122	TC611710
A_42_P716999	8.00778	7.68324	7.87615	7.95938	7.75043	6.77507	6.40508	7.07787	P	P	P	P	P	P	P	P	Cadm1	Rattus norvegicus cell adhesion molecule 1 (Cadm1), mRNA [NM_001012201]	CAGAACAACTCCGAAGAAAAGAAAGAGTACTTCATCTAGATCAGCCTTTTTGTTCCAATG	51108800	chr8	51108741	+	FALSE	rn|8q23		363058	NM_001012201	cell adhesion molecule 1	chr8:51108741-51108800	GO:0030424|GO:0043005|GO:0008037|GO:0005886|GO:0045202|GO:0050715|GO:0030425|GO:0042803|GO:0016323|GO:0051606|GO:0016338|GO:0005911|GO:0042271|GO:0007155|GO:0050839|GO:0007156|GO:0007157|GO:0005102|GO:0008022|GO:0030165|GO:0007416|GO:0009826|GO:0008021|GO:0001889|GO:0060348|GO:0007420|GO:0001913|GO:0045954|GO:0050798|GO:0016021	NM_001012201	TC616921	Rn.19928
A_44_P331065	2.84591	2.91359	2.77207	3.51186	3.24932	3.29893	3.45221	3.63166	A	A	A	A	P	A	P	A	Ankdd1a	Protein Ankdd1a [Source:UniProtKB/TrEMBL;Acc:D3Z8Z7] [ENSRNOT00000075734]	GAGTGGAAAAAACTGGCCTATTCCTGGCAGTTCACAGAGGCTCATGTCTGTGCCATTGAG	69753636	chr8	69753577	-	FALSE	rn|8q24	ENSRNOT00000075734	100362785	XM_006226448	ankyrin repeat and death domain containing 1A	chr8:69753636-69753577	GO:0007165	XM_006226448		Rn.229800
A_44_P928801	1.3587	1.5232	1.42734	1.19317	2.17495	2.93604	2.92405	1.91717	A	A	A	A	A	A	A	A	LOC100911795	RIKEN cDNA 4930564B18 gene [Source:MGI Symbol;Acc:MGI:1922522] [ENSRNOT00000030579]	CTTCAAGCAGCATATGTGGAAGACACTGCACATCTAAAAGACAAAAAGCTTCAGAAGCAT	56503034	chr15	56502975	+	FALSE	rn|15q11	ENSRNOT00000030579	100911795	XM_006222025	uncharacterized LOC100911795	chr15:56502975-56503034		XM_006222025		Rn.157830
A_44_P420793	7.41274	7.37387	7.25482	7.29501	7.31815	7.38664	7.48779	6.61287	P	P	P	P	P	P	P	P	Zfp280d	Rattus norvegicus zinc finger protein 280D (Zfp280d), mRNA [NM_001108165]	AAACCAAACCAAAGTATGGTAGAATGTAGGCAAAAGGAATTGAACTAAAAACATGCCTTC	76942249	chr8	76942190	+	FALSE	rn|8q24	ENSRNOT00000041453	315798	NM_001108165	zinc finger protein 280D	chr8:76942190-76942249	GO:0046872	NM_001108165	TC603639	Rn.162988
A_44_P715909	9.49254	9.33438	9.46407	9.3831	9.26756	9.17461	9.03206	9.20422	P	P	P	P	P	P	P	P	Stx12	PREDICTED: Rattus norvegicus syntaxin 12 (Stx12), transcript variant X1, mRNA [XM_006239066]	CGTCATTTGTGACAGTTCAAGAATTAAAAAATGGGATCTGTTGTTACAAGCTATTGGGAA	152290736	chr5	152290677	+	FALSE	rn|5q36		65033	XM_006239066	syntaxin 12	chr5:152290677-152290736	GO:0005515|GO:0033344|GO:0050821|GO:0031201|GO:0006886|GO:0016079|GO:0045335|GO:0005484|GO:0000139|GO:0031083|GO:0000149|GO:0045121|GO:0016021|GO:0010008	XM_006239066	TC635851
A_44_P164947	9.97131	9.60805	9.87582	9.63101	9.9509	9.60842	9.47033	9.53705	P	P	P	P	P	P	P	P		AI177413 EST221033 Normalized rat placenta, Bento Soares Rattus sp. cDNA clone RPLBY89 3' end, mRNA sequence [AI177413]	TGGCCCTGTAGTAAGCCCAGTCAATCGCTGGTGGTTTCTCAGACAGACTAGCCAACCTGG	105496873	chr10	105496815	+	FALSE	rn|10q32.3			AI177413		chr10:105496815-105496873				Rn.224479
A_44_P577263	13.5678	13.6083	13.5363	13.4892	13.3804	13.518	13.6375	13.4554	P	P	P	P	P	P	P	P		XM_719961 metal ion transporter {Plasmodium yoelii yoelii str. 17XNL} (exp=-1; wgp=0; cg=0), partial (3%) [TC619628]	ATTTATGTATTCTCATTTATTATCGATGGTGTTAGACTTGGTTCACAGTAATCACCAGGC	16471459	chr14	16471400	-	FALSE	rn|14p22					chr14:016471459-016471400			TC619628
A_44_P289284	8.25451	8.32408	8.37519	8.21214	8.43724	8.21214	8.33429	8.56897	P	P	P	P	P	P	P	P	Shank1	Rattus norvegicus SH3 and multiple ankyrin repeat domains 1 (Shank1), mRNA [NM_031751]	AAGGTGTGCCCTCCGATTCCATCATTTGCGCCTCTCAAATAACCCTTTTCACCTCTCTAG	94840012	chr1	94839953	+	FALSE	rn|1q22	ENSRNOT00000026100	78957	NM_031751	SH3 and multiple ankyrin repeat domains 1	chr1:94839953-94840012	GO:0005515|GO:0043005|GO:0017124|GO:0008328|GO:0030054|GO:0005886|GO:0017146|GO:2000311|GO:0045202|GO:0030159|GO:0035418|GO:0031877|GO:0032403|GO:0030425|GO:0042802|GO:0005622|GO:0005737|GO:0030160|GO:0043197|GO:0042048|GO:0045211|GO:0097110|GO:0032232|GO:0050885|GO:0030534|GO:0060997|GO:0060999|GO:0007016|GO:0071532|GO:0008306|GO:2000463|GO:0007616|GO:0008022|GO:0071625|GO:0060076|GO:0060074|GO:…	NM_031751	TC573629	Rn.225968
A_44_P187213	8.93381	8.75088	8.42797	9.11116	9.02305	9.23916	8.69363	8.78809	P	P	P	P	P	P	P	P	Ipo13	Rattus norvegicus importin 13 (Ipo13), mRNA [NM_053778]	GCGGAAGCCAGATTTGTTCCAGTGTGAGCGATTGGATGTCAAAGCTGTGTTCCAGTGTGC	138361047	chr5	138360903	-	FALSE	rn|5q36	ENSRNOT00000026844	116458	NM_053778	importin 13	chr5:138361047-138360903	GO:0005737|GO:0042564|GO:0008536|GO:0005634|GO:0035259|GO:0006606|GO:0002147	NM_053778	TC644102	Rn.14252
A_44_P866704	7.66648	7.54478	7.28979	7.48314	7.82128	7.91347	7.35316	7.35794	P	P	P	P	P	P	P	P		AL645615 AP1 gamma subunit binding protein 1 {Mus musculus} (exp=0; wgp=1; cg=0), complete [TC577857]	TTATGAAGAACATGCTGTTTCGCCTCAAGTATGACGCAAACTGTGGTGTTTTCCCACCAG	72330936	chr10	72330877	+	FALSE	rn|10q26			AW920021		chr10:072330877-072330936			TC577857	Rn.122513
A_44_P234279	2.79467	3.29487	1.96524	3.61308	3.7056	3.68075	3.52826	2.49614	A	A	A	A	A	P	P	A	Agbl2	ATP/GTP binding protein-like 2 [Source:MGI Symbol;Acc:MGI:2443254] [ENSRNOT00000038696]	AGGACTTGAAGTCCCTAGGTTATCATGTCTGTGACACTATTCTGGATTTCTGTGATCCTG	75168094	chr3	75168035	+	FALSE	rn|3q24	ENSRNOT00000038696	366124	XM_006224517	ATP/GTP binding protein-like 2	chr3:75168035-75168094	GO:0008270|GO:0005829|GO:0004181	XM_006224517		Rn.233295
A_44_P515494	8.07936	7.78154	7.70784	7.83813	7.99036	7.71382	7.79981	8.03399	P	P	P	P	P	P	P	P	Ddr1	Rattus norvegicus discoidin domain receptor tyrosine kinase 1 (Ddr1), transcript variant 1, mRNA [NM_013137]	AGAGGACCCTCAAGATCTGGTCACTAGTGACTTCCCTATCAGTGTGCAAAAGGGACACCC	3211924	chr20	3211865	+	FALSE	rn|20p12	ENSRNOT00000001102	25678	NM_013137	discoidin domain receptor tyrosine kinase 1	chr20:3211865-3211924	GO:0044319|GO:0008285|GO:0005886|GO:0005518|GO:0031100|GO:0001558|GO:0046872|GO:0010715|GO:0043583|GO:0003674|GO:0016323|GO:0046777|GO:0038083|GO:0070062|GO:0007565|GO:0007566|GO:0014909|GO:0018108|GO:0038063|GO:0005524|GO:0038062|GO:0043235|GO:0061302|GO:0007595|GO:0001952|GO:0043588|GO:0016021|GO:0060749|GO:0060444	NM_013137	TC622836	Rn.7807
A_44_P317539	15.0222	15.006	15.0698	15.0609	14.9461	15.0468	15.1935	15.1978	P	P	P	P	P	P	P	P	Psma7	Rattus norvegicus proteasome (prosome, macropain) subunit, alpha type 7 (Psma7), mRNA [NM_001008217]	GAGTACATCACCCGCTACATTGCCAGTCTGAAGCAGCGTTACACACAGAGCAATGGGCGC	169103179	chr3	169102472	-	FALSE	rn|3q43	ENSRNOT00000011724	29674	NM_001008217	proteasome (prosome, macropain) subunit, alpha type 7	chr3:169103179-169102472	GO:0006511|GO:0005839|GO:0005737|GO:0019773|GO:0005634|GO:0070062|GO:0042802|GO:0004298	NM_001008217	TC597493	Rn.105784
A_44_P577917	5.58213	5.69203	5.13755	5.67045	6.00476	5.91666	5.8852	5.87465	P	P	P	P	P	P	P	P			AAACTGGAGAGCCTCTCTACCCAGGAGACCTGGGCAAATTGTTTCGGGTTCCTGAGCCTC	50593145	chr15	50593086	+	FALSE	rn|15p11					chr15:050593086-050593145			TC617269
A_44_P1019862	3.30305	3.11061	2.08929	3.32437	4.08207	3.74439	3.69086	3.67028	A	P	A	A	P	P	P	A	Ccdc78	Protein Ccdc78; Uncharacterized protein [Source:UniProtKB/TrEMBL;Acc:B4F794] [ENSRNOT00000020363]	ACTGAGGAAGTTGGCGAATTCAGGAGATTCCCAAGGAGTAGAATCTATGCCTTCCACTAG	15057542	chr10	15057483	+	FALSE	rn|10q12	ENSRNOT00000020363	302996	XM_006220612	coiled-coil domain containing 78	chr10:15057483-15057542	GO:0042383|GO:0048471|GO:0005737|GO:0016529|GO:0003009|GO:0005814	XM_006220612	TC596807	Rn.144920
A_44_P529591	1.41933	1.43873	1.45013	1.21114	1.63096	1.37801	1.86396	1.25645	A	A	A	A	A	A	A	A	Lta	Rattus norvegicus lymphotoxin alpha (Lta), mRNA [NM_080769]	CAGCACCGTGTTTTTTGGAGCTTTTGCTCTGTAGAATCTAGGGAAACTCAGGAACTGGAT	3659293	chr20	3659234	+	FALSE	rn|20p12	ENSRNOT00000001111	25008	NM_080769	lymphotoxin alpha	chr20:3659234-3659293	GO:0032729|GO:0001666|GO:0002876|GO:0005164|GO:0043065|GO:0050830|GO:0007584|GO:0042493|GO:0048147|GO:0060252|GO:0005125|GO:0005615|GO:0048535|GO:0003674|GO:0002925|GO:0016020|GO:0006959|GO:0032496|GO:0044130	NM_080769	TC589505	Rn.160577
A_44_P853300	11.3461	11.7723	11.3651	11.5528	10.6103	11.3864	11.6788	11.0573	P	P	P	P	P	P	P	P		700251501F6 RABMNOT01 Rattus norvegicus cDNA clone 700251501 5', mRNA sequence [CK228733]	TACAGAATCCAAGACGTGCGTAGCATGAGCTCATAGTCCCTTTATTCTTAGTACCAGCCG	245430071	chr1	245430012	-	FALSE	rn|1q53			CK228733		chr1:245430071-245430012			TC598363	Rn.212729
A_44_P257075	12.0304	12.1781	12.1684	12.0587	12.0423	12.0513	12.2673	12.197	P	P	P	P	P	P	P	P	Ahcyl1	Rattus norvegicus adenosylhomocysteinase-like 1 (Ahcyl1), mRNA [NM_001108561]	GTTAGTTACCAATATCTCTTTTGAACCTTTGAAGCAAAGTGTCAAGAGTTGAGGCTAGAA	203211638	chr2	203211579	-	FALSE	rn|2q34	ENSRNOT00000066501	362013	NM_001108561	adenosylhomocysteinase-like 1	chr2:203211638-203211579	GO:0005622|GO:0004013|GO:0006378|GO:0044070|GO:0010765|GO:0006611|GO:0005623|GO:0031440|GO:0006730|GO:0032412|GO:0070062	NM_001108561	TC604993	Rn.17493
A_44_P776057	1.4287	1.95195	2.9862	2.3882	4.15194	4.5569	3.02869	3.34937	A	P	A	A	A	P	A	A	Fam9b	Protein LOC100360496 [Source:UniProtKB/TrEMBL;Acc:F1LTD2] [ENSRNOT00000031927]	TTACAGAATTTGGAAGACCTGGAGAAGAGGAATGATGATCTGCTTACTGGGACACAGAGT	141025213	chrX	141022996	+	FALSE	rn|Xq36	ENSRNOT00000031927	100360496	XM_006227397	family with sequence similarity 9, member B	chrX:141022996-141025213	GO:0001741|GO:0005730|GO:0005634|GO:0000785	XM_006227397		Rn.123460
A_42_P614175	11.8488	11.9815	11.596	11.7057	10.907	11.3062	10.361	10.776	P	P	P	P	P	P	P	P	Gal	Rattus norvegicus galanin/GMAP prepropeptide (Gal), mRNA [NM_033237]	AGTCATTCTAGGCTAAAAAGAATCTTCCGCCAACTCCTCAAGCCAACACTTTGTTCTCTG	205936489	chr1	205936430	-	FALSE	rn|1q42	ENSRNOT00000020425	29141	NM_033237	galanin/GMAP prepropeptide	chr1:205936489-205936430	GO:0007631|GO:0043627|GO:0008285|GO:0010737|GO:0005615|GO:0005737|GO:0006954|GO:0007218|GO:0043025|GO:0030141|GO:0051464|GO:0032868|GO:0035902|GO:0005794|GO:0001664|GO:0043065|GO:0042493|GO:0005576|GO:0007399|GO:0050672|GO:0005179|GO:0019933|GO:0050776|GO:0031943|GO:0051795	NM_033237	TC582795	Rn.8929
A_44_P523016	9.08885	9.18726	9.15086	9.26022	9.33733	9.53839	9.22021	9.3485	P	P	P	P	P	P	P	P	Abhd12	Rattus norvegicus abhydrolase domain containing 12 (Abhd12), mRNA [NM_001024314]	GATGCACTCCATGTTTTTGACTGGATCAAAGCAAGAAGTGGTGATAATCCTGTGTATATC	141476353	chr3	141476294	-	FALSE	rn|3q41	ENSRNOT00000010641	499913	NM_001024314	abhydrolase domain containing 12	chr3:141476353-141476294	GO:0006660|GO:0010996|GO:0032281|GO:0047372|GO:0007628	NM_001024314	TC647426	Rn.128955
A_42_P542909	8.60013	8.71376	8.50949	8.81114	8.65527	8.74631	8.6676	8.61267	P	P	P	P	P	P	P	P	Stau2	Rattus norvegicus staufen double-stranded RNA binding protein 2 (Stau2), transcript variant LS, mRNA [NM_134466]	GACGCTTCTCCCCTATTTATTCTGAAATACCCTATGAAACCAACAATCCTTTATCACATA	2085476	chr5	2085417	+	FALSE	rn|5q11		171500	NM_134466	staufen double-stranded RNA binding protein 2	chr5:2085417-2085476	GO:0003725|GO:0005783|GO:0003723|GO:0005874|GO:0006810|GO:0005730	NM_134466	TC627698	Rn.73714
A_44_P701086	6.18469	5.94764	6.01104	6.24482	6.55893	6.17896	6.39072	6.37149	P	P	P	P	P	P	P	P	Pard3	PREDICTED: Rattus norvegicus par-3 family cell polarity regulator (Pard3), transcript variant X11, mRNA [XM_006255838]	CCACTGCCACTAATGTTAGAACATGAGTCCTACTCATGTATTAGGAAGCAGCTCATAGGG	57379100	chr19	57379041	+	FALSE	rn|19q12		81918	XM_006255838	par-3 family cell polarity regulator	chr19:57379041-57379100	GO:0090162|GO:0044319|GO:0030054|GO:0022011|GO:0051642|GO:0005737|GO:0005913|GO:0032970|GO:0070830|GO:0005912|GO:0005911|GO:0006612|GO:0005080|GO:0043025|GO:0005938|GO:0031643|GO:0043220|GO:0003383|GO:0019903|GO:0005819|GO:0005547|GO:0045177|GO:0005546|GO:0000226|GO:0032266|GO:0044295|GO:0010801|GO:0045197|GO:0012505|GO:0043234|GO:0007049|GO:0033269|GO:0016020|GO:0043219|GO:0005923|GO:0060341|GO:…	XM_006255838	TC617448
A_44_P951080	4.2563	3.84976	3.64123	4.21916	4.66526	4.36405	4.63715	4.65415	P	P	A	P	P	P	P	P		AI137522 UI-R-C2p-oc-d-02-0-UI.s1 UI-R-C2p Rattus norvegicus cDNA clone UI-R-C2p-oc-d-02-0-UI 3', mRNA sequence [AI137522]	TGGCTCAAGTACACAGAGACCCTGTACCCAAGGGCTGGAGGAGAACCCCATACGTGCAAT	199042039	chr1	199041980	-	FALSE	rn|1q41			AI137522		chr1:199042039-199041980				Rn.29879
A_43_P12903	1.6935	1.78448	1.7106	1.61189	1.70746	1.82443	2.82055	3.00611	A	A	A	A	A	A	A	A	Ccl28	Rattus norvegicus chemokine (C-C motif) ligand 28 (Ccl28), mRNA [NM_053700]	AGCAGCTTCTTTAGTATTGTATTTCCACCACAAAATATTCTGTCTGCCACAGGCCCAGTG	51712874	chr2	51712815	+	FALSE	rn|2q16		114492	NM_053700	chemokine (C-C motif) ligand 28	chr2:51712815-51712874	GO:0008009|GO:0003674|GO:0006955|GO:0007584|GO:0005575|GO:0007204|GO:0005615|GO:0070062	NM_053700	TC578933	Rn.195764
A_44_P324554	10.8302	11.1305	10.7107	11.3642	10.5002	10.7067	11.5676	10.824	P	P	P	P	P	P	P	P	Ndnf	PREDICTED: Rattus norvegicus neuron-derived neurotrophic factor (Ndnf), mRNA [XM_006236609]	GTTGTGCCATACTCTCTAACTTCTTAGCAGTAACTTTCAGCAAAATTAATGCATCCATGC	95350596	chr4	95350537	+	FALSE	rn|4q31		312401	XM_006236609	neuron-derived neurotrophic factor	chr4:95350537-95350596	GO:0031012|GO:0019800|GO:0043524|GO:0030198|GO:0010976|GO:0010811|GO:0016049|GO:0005576|GO:0005539|GO:0001764|GO:0008201	XM_006236609	TC599078	Rn.20285
A_44_P150137	9.0101	9.30262	8.99165	9.1013	8.9886	9.21333	8.91426	8.36257	P	P	P	P	P	P	P	P		UI-R-A1-ds-b-04-0-UI.s1 UI-R-A1 Rattus norvegicus cDNA clone UI-R-A1-ds-b-04-0-UI 3', mRNA sequence [AA924386]	GCTCAACAAACCTTAAGACAAAAAGTGCAGGTTATTAATGTTTACATGCAGTTGATAAGC	28925579	chr18	28925520	-	FALSE	rn|18p11			AA924386		chr18:28925579-28925520				Rn.222502
A_44_P314482	7.16947	7.28612	7.14175	7.33804	7.59008	7.52385	7.44481	7.53094	P	P	P	P	P	P	P	P	Samd14	Rattus norvegicus sterile alpha motif domain containing 14 (Samd14), mRNA [NM_001024966]	CCTCGACAGGAGACCAAATGCTCCTATCCCTACCATACGTTGTCCCAGTCCTCAGATGAG	83707541	chr10	83707482	+	FALSE	rn|10q31	ENSRNOT00000005519	287637	NM_001024966	sterile alpha motif domain containing 14	chr10:83707482-83707541		NM_001024966	TC575017	Rn.156072
A_44_P452466	10.6577	10.6782	10.5859	10.7151	10.6463	9.70718	10.6665	10.6385	P	P	P	P	P	P	P	P	Cab39l	Rattus norvegicus calcium binding protein 39-like (Cab39l), mRNA [NM_001011917]	AGCCCCCATAAAACGCAGCCTATTGTGGAGATCCTGTTAAAGAATCAGCCCAAACTCATT	38640336	chr15	38640277	+	FALSE	rn|15p12	ENSRNOT00000016162	290291	NM_001011917	calcium binding protein 39-like	chr15:38640277-38640336		NM_001011917	TC578695	Rn.163279
A_43_P17160	8.7842	8.83608	8.72154	8.86607	8.62028	8.30269	8.87375	8.92942	P	P	P	P	P	P	P	P	Ppil2	Rattus norvegicus peptidylprolyl isomerase (cyclophilin)-like 2 (Ppil2), mRNA [NM_001017383]	ACGTCAGCAGCTTCTTCCATGTAAAGAATAACATGCGAATGATAGATCCAGATGAGGAAA	85919818	chr11	85918662	+	FALSE	rn|11q23	ENSRNOT00000034506	360746	NM_001017383	peptidylprolyl isomerase (cyclophilin)-like 2	chr11:85918662-85919818	GO:0000209|GO:0004842|GO:0006457|GO:0034450|GO:0005730|GO:0003755|GO:0000151|GO:0005634	NM_001017383	TC633244	Rn.22468
A_44_P621785	12.314	11.9676	12.4518	11.5647	11.7875	11.776	12.4239	11.0712	P	P	P	P	P	P	P	P		Uncharacterized protein [Source:UniProtKB/TrEMBL;Acc:M0R584] [ENSRNOT00000075232]	GGTGATATTAAAGAAGACACTGAAGACCATCACCTACGAGATTATTTTGAGCAGTATGGG	1068351	chr9_random	1068292	-	FALSE		ENSRNOT00000075232		XM_236024		chr9_random:1068351-1068292
A_44_P261112	1.4917	1.55031	1.5307	1.26163	1.79967	1.4599	1.99655	1.29212	A	A	A	A	A	A	A	A		UI-R-A0-aj-a-04-0-UI.s3 UI-R-A0 Rattus norvegicus cDNA clone UI-R-A0-aj-a-04-0-UI 3', mRNA sequence [AA858941]	TATACATGTGCGTTATGGGTATTAAAAAGGGCTACTTCATTTCCTTTCTAAGTGTGCATG	48653757	chr5	48653698	-	FALSE	rn|5q21			AA858941		chr5:48653757-48653698				Rn.118421
A_44_P123093	11.7387	11.7247	11.5083	11.9683	11.7286	11.8469	11.5537	11.7272	P	P	P	P	P	P	P	P	Msn	moesin (Msn), mRNA [Source:RefSeq mRNA;Acc:NM_030863] [ENSRNOT00000040148]	AGCTGACTTATGATTTGGCCTCTCAATGTCTATCCCTTTAGGCTTTCTAATGATGGGAGG	83784472	chrX	83784413	+	FALSE	rn|Xq31	ENSRNOT00000040148	81521	FQ230914	moesin	chrX:83784413-83784472	GO:0003725|GO:0005886|GO:0031527|GO:0031528|GO:0072562|GO:0030175|GO:0050900|GO:0016323|GO:0051286|GO:0005737|GO:0016324|GO:0061028|GO:0007159|GO:0022614|GO:0005856|GO:0030674|GO:0050839|GO:0070062|GO:0009986|GO:0019901|GO:0005730|GO:0005102|GO:0045177|GO:0030315|GO:0003779|GO:2000401|GO:0010628|GO:0005902|GO:0009898|GO:0001931|GO:0005925|GO:0019898|GO:0030667		TC587025	Rn.2762
A_43_P10651	6.20334	5.33244	5.86862	5.95234	5.30937	4.85586	7.32283	6.71887	P	P	P	P	P	P	P	P		Q8R4C3_CRIGR (Q8R4C3) Csr1, partial (41%) [TC635448]	TCTGCCAAATGTGGTATCTACTGAGGATTTTATATTTTGCTAACCGTTAGGTTTTCTATG	77968	chr20_random	77909	+	FALSE				BX883046		chr20_random:000077909-000077968			TC635448
A_44_P582494	3.75369	4.6373	3.9217	3.87177	4.06826	3.62082	3.53992	3.9584	A	P	P	P	P	A	P	P		CRLS1_MOUSE (Q80ZM8) Cardiolipin synthetase (Cardiolipin synthase) (CLS) , partial (9%) [TC601233]	CCCTTTATCACCTGAACAGTTTTCCGACCATAGTGATAATAACTGTATGCGGACGCAGCT	120665484	chr3	120665425	-	FALSE	rn|3q36			BM391963		chr3:120665484-120665425			TC601233	Rn.35982
A_44_P522701	3.71876	3.25448	3.12353	2.57572	3.91741	3.63392	3.51925	4.15833	A	A	A	P	P	A	A	A	Adcyap1	Rattus norvegicus adenylate cyclase activating polypeptide 1 (Adcyap1), mRNA [NM_016989]	ACCCAGCCGACAGGAGAGATGTCGCCCACGAAATCCTTAACGAAGCCTACCGCAAAGTCT	1057800	chr9_random	1057315	+	FALSE		ENSRNOT00000073432	24166	NM_016989	adenylate cyclase activating polypeptide 1	chr9_random:1057315-1057800	GO:0032755|GO:0060124|GO:0008284|GO:0070445|GO:0034259|GO:0045471|GO:0002865|GO:0021983|GO:0030819|GO:0043267|GO:0016521|GO:0031858|GO:0051428|GO:0032854|GO:0007204|GO:0005615|GO:0031175|GO:0005829|GO:0035556|GO:0032880|GO:0001541|GO:0042594|GO:0007218|GO:0045944|GO:0045909|GO:0043195|GO:0045860|GO:0001662|GO:0070374|GO:0005184|GO:0046034|GO:0001821|GO:0051968|GO:0002878|GO:0090274|GO:0005102|GO:…	NM_016989	NP516550	Rn.202559
A_44_P755377	2.7489	2.03811	3.08935	2.11515	1.8747	3.15766	2.04499	2.5273	A	A	A	A	A	A	A	A	B3gnt5	Rattus norvegicus UDP-GlcNAc:betaGal beta-1,3-N-acetylglucosaminyltransferase 5 (B3gnt5), mRNA [NM_053932]	GAATTATTCAGTTGCTTTTAAAGCATTAAATCTTGGCCTTTGTTTAGGGAGAGATAGAGC	83397667	chr11	83397608	-	FALSE	rn|11q23	ENSRNOT00000071848	116740	NM_053932	UDP-GlcNAc:betaGal beta-1,3-N-acetylglucosaminyltransferase 5	chr11:83397667-83397608	GO:0005622|GO:0000139|GO:0047256|GO:0008457|GO:0006486|GO:0016021|GO:0008917|GO:0007417|GO:0008378	NM_053932	TC605622	Rn.20376
A_43_P11268	10.0265	9.92902	10.2503	10.0873	10.4704	10.723	10.5794	10.5091	P	P	P	P	P	P	P	P	Cdkn1b	Rattus norvegicus cyclin-dependent kinase inhibitor 1B (Cdkn1b), mRNA [NM_031762]	GTGAAATGGATACTACACCTTTAAACAGTGTTTCTTCATTGCCTGTGTATGAGAAAAACT	171846409	chr4	171846350	+	FALSE	rn|4q43	ENSRNOT00000049848	83571	NM_031762	cyclin-dependent kinase inhibitor 1B	chr4:171846350-171846409	GO:0060770|GO:0005515|GO:0008219|GO:0014070|GO:0048102|GO:0045732|GO:0008284|GO:0030308|GO:0008285|GO:0045736|GO:0007605|GO:0051087|GO:0050680|GO:0043434|GO:0005634|GO:0032403|GO:0005829|GO:0005737|GO:0000082|GO:0016301|GO:0007050|GO:0043200|GO:0006813|GO:0010942|GO:0032355|GO:0071236|GO:0071285|GO:0033673|GO:0001666|GO:0048839|GO:0043066|GO:0031116|GO:0006919|GO:0042493|GO:0019903|GO:0008656|GO:…	NM_031762	NP1090379	Rn.29897
A_44_P542390	8.53168	8.30269	8.86424	8.48453	8.56769	8.1076	8.13308	8.30942	P	P	P	P	P	P	P	P	Ptprs	Rattus norvegicus protein tyrosine phosphatase, receptor type, S (Ptprs), mRNA [NM_019140]	AGTATTCATCACTCTGAGCATCGTGCTGGAGCGAATGCGCTACGAGGGGGTGGTGGACAT	25359539	chrUn	25359480	+	FALSE		ENSRNOT00000073991	25529	NM_019140	protein tyrosine phosphatase, receptor type, S	chrUn:25359480-25359539	GO:0022038|GO:0021766|GO:0021987|GO:0021510|GO:0021549|GO:0016021|GO:0007155|GO:0035335|GO:0004725	NM_019140	NP069270	Rn.91202
A_43_P20636	5.12382	5.63091	5.61271	5.47641	5.86163	5.75635	5.96994	5.9148	P	P	P	P	P	P	P	P	Ranbp17	Rattus norvegicus RAN binding protein 17 (Ranbp17), mRNA [NM_001106994]	TTGAGACTGCGAGGTCTGGGCTCCAGACTCCTGTGCTTGCCAGCCCAGAAGAGTGTATTT	18112489	chr10	18112430	-	FALSE	rn|10q12	ENSRNOT00000059895	303029	NM_001106994	RAN binding protein 17	chr10:18112489-18112430	GO:0008536|GO:0005634|GO:0006886	NM_001106994	TC622445	Rn.101744
A_44_P248105	3.9993	2.83783	3.70123	1.29269	3.08935	3.00068	3.07176	1.96524	A	A	A	P	A	A	A	A		Protein LOC100912456 [Source:UniProtKB/TrEMBL;Acc:D3ZVK9] [ENSRNOT00000045952]	AACTATGATAAATTCATTCTCACCAAGGAAGATCAGAAGTTCACCAACTCACTAGACACA	63773182	chr1	63773123	+	FALSE	rn|1q12	ENSRNOT00000045952		XM_006228040		chr1:63773123-63773182		XM_006228040		Rn.225377
A_44_P538870	10.1039	10.1341	9.80646	10.1986	10.149	10.2876	10.0116	10.0326	P	P	P	P	P	P	P	P	Calhm2	Rattus norvegicus calcium homeostasis modulator 2 (Calhm2), mRNA [NM_001008306]	ATGGCTGCTCATCGGCGTGGTGGCCATCCTGGTGTTCCTGACCAAGTGCTTCAAGCATTA	252455845	chr1	252455786	-	FALSE	rn|1q54	ENSRNOT00000027526	294019	NM_001008306	calcium homeostasis modulator 2	chr1:252455845-252455786	GO:0016021|GO:0006811	NM_001008306	TC577073	Rn.25356
A_44_P152005	1.96944	3.13946	2.31153	2.74338	1.94631	2.39437	2.2813	2.37958	A	A	A	A	A	A	A	A		Rattus norvegicus similar to hypothetical protein FLJ31737 (LOC361112), mRNA [XM_341398]	AATTTGGCTCGTGACAGATGCTCCACAAATGATGAACAAATAGATTTGCTTTCCAGCTGC	8415967	chr16	8415908	+	FALSE	rn|16p16			XM_341398		chr16:008415908-008415967
A_44_P356851	3.96695	4.35004	3.97479	4.18145	4.15374	4.2336	4.11745	4.3827	A	P	P	P	P	P	P	P			GGGGGAATTGGAGAATCCCCTGCACACATCGATGAATGAACAAAAGCAAGGAGTTGGCCG	64993950	chr10	64993891	-	FALSE	rn|10q25					chr10:064993950-064993891
A_44_P511262	1.56094	1.65143	1.79355	1.92563	1.96974	1.80579	2.11874	1.36591	A	A	A	A	A	A	A	A	LOC100911005	Protein LOC100911005 [Source:UniProtKB/TrEMBL;Acc:M0R877] [ENSRNOT00000071520]	TCTACGGACTGGAAATTCACAGCGATGAGAGGATCTTAAAGCTTAAGGTCTTGACTCCCA	28949524	chrUn	28949465	-	FALSE		ENSRNOT00000071520	100911005	XM_229292	Y-linked testis-specific protein 1-like	chrUn:28949524-28949465
A_44_P188222	2.36646	2.20419	2.48661	2.26031	2.36126	2.07229	2.29819	2.10447	A	A	A	A	A	A	A	A	P2rx7	Rattus norvegicus purinergic receptor P2X, ligand-gated ion channel, 7 (P2rx7), mRNA [NM_019256]	ACACGTGACTGAAACTGCAGGAGACGAACTGCGCATGTCAACCCAGAGGACCACTCTGCT	35074934	chr12	35074875	-	FALSE	rn|12q16	ENSRNOT00000001746	29665	NM_019256	purinergic receptor P2X, ligand-gated ion channel, 7	chr12:35074934-35074875	GO:0032755|GO:0005515|GO:0010467|GO:0014070|GO:0006649|GO:0043132|GO:0031594|GO:0010524|GO:0034405|GO:0006900|GO:0010043|GO:0019228|GO:0006884|GO:0005622|GO:0034220|GO:0016485|GO:0031668|GO:0043025|GO:0032496|GO:0033198|GO:0001614|GO:0006509|GO:0043029|GO:0030501|GO:0000287|GO:0004931|GO:0015695|GO:0005507|GO:0032060|GO:0001845|GO:0043085|GO:0016079|GO:0043234|GO:0032059|GO:0005887|GO:0002028|GO:…	NM_019256	TC574279	Rn.10510
A_44_P837006	10.0253	10.0269	10.3055	10.0206	10.1465	9.9462	10.0905	10.0588	P	P	P	P	P	P	P	P			TGGACACAGAGATCCTATTGCAACCTAATGAGCTACCATACGATGACTACCTAGAATACT					FALSE
A_44_P470661	1.57257	1.67487	1.61238	1.31416	2.0002	1.60969	2.14619	1.34252	A	A	A	A	A	A	A	A	Serpina3m	Rattus norvegicus serine (or cysteine) proteinase inhibitor, clade A, member 3M (Serpina3m), mRNA [NM_001270982]	GAGCCAATTTGGTCCCACGTAGTGGAAGGCCACCTATGATTGTGTGGTTCAACAGGCCAT	128198262	chr6	128198203	-	FALSE	rn|6q32	ENSRNOT00000013175	299276	NM_001270982	serine (or cysteine) proteinase inhibitor, clade A, member 3M	chr6:128198262-128198203	GO:0030162|GO:0010951|GO:0004867|GO:0005576|GO:0005615	NM_001270982	TC583242	Rn.107050
A_44_P405843	1.57502	2.39985	1.73451	1.45697	2.6361	1.61886	2.32287	1.34844	A	A	A	A	A	A	A	A	Tns4	Rattus norvegicus tensin 4 (Tns4), mRNA [NM_001024881]	TCCTGGTTGAGTCTTCAGCCAAAGGGGTGCATCTGAAAGGAGCAGATGAGGAGCCCTACT	87854692	chr10	87854633	-	FALSE	rn|10q31	ENSRNOT00000030720	303517	NM_001024881	tensin 4	chr10:87854692-87854633	GO:0005737|GO:0008104|GO:0006915|GO:0003779|GO:0005856|GO:0005925	NM_001024881	TC575486	Rn.23329
A_43_P20900	8.75088	8.74596	8.52422	8.63364	8.25557	8.47665	8.70712	7.77504	P	P	P	P	P	P	P	P	RGD1562952	Erbb2 interacting protein [Source:MGI Symbol;Acc:MGI:1890169] [ENSRNOT00000074229]	ACACAAAGCATTCTGCCAATATGAATTTCTCTAACCATAACAATGTTAGAGCCAATACTG	34541765	chr2	34541706	-	FALSE	rn|2q12	ENSRNOT00000074229	365661	XM_006224028	similar to Erbb2 interacting protein isoform 2	chr2:34541765-34541706	GO:0005622|GO:0030056|GO:0016323|GO:0005737|GO:0005178|GO:0005886|GO:0005634|GO:0006605	XM_006224028	TC586385	Rn.233798
A_42_P548520	13.8448	13.7791	13.7736	13.745	13.8858	13.7923	13.8968	13.9544	P	P	P	P	P	P	P	P	Ppa1	Rattus norvegicus pyrophosphatase (inorganic) 1 (Ppa1), mRNA [NM_001100834]	TACCAATGGACGTGGATAAATGGTTCCATCATCAGAAAAACTGATGCGATTCCTTGGGAG	29042100	chr20	29040444	+	FALSE	rn|20q11	ENSRNOT00000000674	294504	NM_001100834	pyrophosphatase (inorganic) 1	chr20:29040444-29042100	GO:0016462|GO:0005737|GO:0000287|GO:0004427|GO:0006796|GO:0070062	NM_001100834	TC613175	Rn.106916
A_44_P394246	3.05483	3.10501	2.95145	2.24028	2.03387	2.91097	2.17903	2.85882	A	A	A	A	A	A	A	A		Rattus norvegicus similar to Spindlin-like protein 2 (SPIN-2) (LOC316768), mRNA [XM_237571]	CTTTAAGAGAGGAATTTAAAATTACAACTAAAGAAAAAACTCAGAGGTATCTGGAGCCCC					FALSE				XM_237571
A_44_P355271	3.98794	3.62419	3.8633	3.11783	3.5189	4.01731	3.46154	3.37602	A	A	A	P	A	P	A	A		AI058940 UI-R-C1-lr-a-11-0-UI.s1 UI-R-C1 Rattus norvegicus cDNA clone UI-R-C1-lr-a-11-0-UI 3', mRNA sequence [AI058940]	CATGGCACCATCTGGGACATAGCACTTCACCAGATATGTACGATGGGCACACGGACAGGA					FALSE				AI058940						Rn.154513
A_44_P433579	8.80537	8.7019	8.5497	8.76682	8.79687	8.71532	8.67034	8.48003	P	P	P	P	P	P	P	P	Fam175a	Rattus norvegicus family with sequence similarity 175, member A (Fam175a), mRNA [NM_001009633]	CCAGAGTCTCAAGTTCTTCACTCTTGCGTTATTTCTTTGAAAAATAGACATATTTCTCAC	10094043	chr14	10093984	+	FALSE	rn|14p22	ENSRNOT00000002956	289468	NM_001009633	family with sequence similarity 175, member A	chr14:10093984-10094043	GO:0070531|GO:0010212|GO:0031572|GO:0005634|GO:0045739|GO:0031593|GO:0016568|GO:0006302	NM_001009633	TC578496	Rn.106875
A_44_P384772	7.74631	7.95048	7.77602	7.96914	7.60274	8.01427	8.09816	8.21214	P	P	P	P	P	P	P	P	Eri3	Protein Eri3 [Source:UniProtKB/TrEMBL;Acc:D4AA56] [ENSRNOT00000026222]	CATCCTCAGGAAATCATTGAGTTCCCCATCCTGAAGTTAAATGGCCGGACCATGGAAATT	137874326	chr5	137857005	+	FALSE	rn|5q36	ENSRNOT00000026222	313535	XM_006225482	ERI1 exoribonuclease family member 3	chr5:137857005-137874326	GO:0004527|GO:0003676	XM_006225482	TC604011	Rn.3222
A_44_P210240	14.9672	14.7847	14.8305	15.0949	15.0107	15.0794	15.1301	14.9796	P	P	P	P	P	P	P	P	P4hb	Rattus norvegicus prolyl 4-hydroxylase, beta polypeptide (P4hb), mRNA [NM_012998]	GGTAATGTCTTTCCTGTTAGAGAGGTTTATGCTATCACTTCAGATTTCGTCTGTGAGATG	109950790	chr10	109950731	-	FALSE	rn|10q32.3	ENSRNOT00000054958	25506	NM_012998	prolyl 4-hydroxylase, beta polypeptide	chr10:109950790-109950731	GO:0016222|GO:0031545|GO:0042470|GO:0034976|GO:0005793|GO:0046982|GO:0005886|GO:0005783|GO:0006662|GO:0015035|GO:0071456|GO:0003756|GO:0004656|GO:0006457|GO:0018401|GO:0005788|GO:0045454|GO:0019899|GO:0070062	NM_012998	TC641698	Rn.4234
A_44_P840837	4.1948	4.18752	4.55569	4.22459	4.48872	4.59645	4.25285	4.82464	P	P	P	P	P	P	P	P	Lgi3	Rattus norvegicus leucine-rich repeat LGI family, member 3 (Lgi3), mRNA [NM_001107277]	GCTGTTCGGTGGCTCATATATTTACCACTGGGACCCGAACACCACCCGCTTCACCAAGCT	50937286	chr15	50937227	+	FALSE	rn|15p11	ENSRNOT00000015104	306013	NM_001107277	leucine-rich repeat LGI family, member 3	chr15:50937227-50937286	GO:0017157|GO:0003824|GO:0008021	NM_001107277	TC601526	Rn.50862
A_42_P519311	11.3427	11.1394	11.3899	10.9782	11.6884	11.197	11.0316	11.1224	P	P	P	P	P	P	P	P	Cklf	Rattus norvegicus chemokine-like factor (Cklf), mRNA [NM_139111]	TCTGTGTCGGCTCTAATACCAGAAACCTCAACAATGATAATGGTTGGAGGGGTGTTTGGT	657766	chr19	656040	-	FALSE	rn|19p14	ENSRNOT00000017127	245978	NM_139111	chemokine-like factor	chr19:657766-656040	GO:0008009|GO:0030595|GO:0008283|GO:0030593|GO:0048247|GO:0005576|GO:0048246|GO:0016021|GO:0032940|GO:0005615	NM_139111	TC594890	Rn.81197
A_44_P513101	3.83531	3.61019	4.18431	4.03312	3.57481	3.93611	4.07955	2.8854	A	A	P	P	A	P	P	A	Htr2a	Rattus norvegicus serotonin 5-HT2a receptor gene, partial sequence; alternatively spliced product. [AF203812]	CAGAAATCAAATTACTATCATCTTATGCTGCTGGAAGCTTAAAGAGAGGGGATTCCACAC	55463029	chr15	55462970	+	FALSE	rn|15q11		29595	AF203812	5-hydroxytryptamine (serotonin) receptor 2A, G protein-coupled	chr15:55462970-55463029	GO:0005515|GO:0008219|GO:0001659|GO:0043267|GO:0050731|GO:0032403|GO:0004993|GO:0043025|GO:0014832|GO:0007613|GO:0070374|GO:0045821|GO:0051209|GO:0010513|GO:0051967|GO:0007568|GO:0046883|GO:0030431|GO:0014065|GO:0007210|GO:0007186|GO:0005887|GO:0007208|GO:0030424|GO:0008284|GO:0005886|GO:0048148|GO:0007202|GO:0051378|GO:0007204|GO:0014059|GO:0030425|GO:0044380|GO:0005829|GO:0070852|GO:0001965|GO:…		NP968748	Rn.146756
A_44_P590922	10.2264	10.4356	10.396	10.4279	10.5999	10.6584	10.7321	10.8176	P	P	P	P	P	P	P	P			ACCTCTGCACCTGTGCTCCCCTTCCTCTACACCTCTGTACCTGTGCTCCCCTTCCTCAAC	182274427	chr4	182274368	+	FALSE	rn|4q44					chr4:182274368-182274427
A_44_P137035	8.6212	8.84174	8.61341	8.70531	7.74168	8.34897	9.41257	8.19779	P	P	P	P	P	P	P	P		Rattus norvegicus TL0AEA62YL12 mRNA sequence. [FQ233219]	TAAGTCACCTTCCTACAAAATTTCAAAGCATAAGGATAAACTTTTCTACCTACCAGAGAC	102304766	chr5	102304707	+	FALSE	rn|5q31			FQ233219		chr5:102304707-102304766				Rn.161035
A_44_P402668	8.5023	8.79461	8.49739	8.72111	8.39958	8.8275	8.54783	8.76153	P	P	P	P	P	P	P	P	Fbxo6	Rattus norvegicus F-box protein 6 (Fbxo6), mRNA [NM_138917]	GAGACCTCATCGATGTGATGACCCTCTGGAAGCGCAAGAGCCTTCGAGAGGGCTTTGTCA	165226293	chr5	165226234	-	FALSE	rn|5q36	ENSRNOT00000012301	192351	NM_138917	F-box protein 6	chr5:165226293-165226234	GO:0006986|GO:0005737|GO:0004842|GO:0016567|GO:0006281|GO:0001948|GO:0030246|GO:0006516|GO:0031146|GO:0030433|GO:0019005	NM_138917	TC584754	Rn.57325
A_44_P558298	3.4966	1.75791	3.05126	2.87511	3.67705	2.76096	2.25681	3.35365	A	A	A	A	A	A	A	A		BM391934 UI-R-DM1-ckc-h-23-0-UI.s2 UI-R-DM1 Rattus norvegicus cDNA clone UI-R-DM1-ckc-h-23-0-UI 3', mRNA sequence [BM391934]	TTTTCCCTTCAGAATTTTCTGCAGTACGGGTTAGTAGAAACATTTTTTCCTGAGTTTTTC	174960446	chr4	174960387	-	FALSE	rn|4q44			BM391934		chr4:174960446-174960387				Rn.17191
A_44_P1002141	12.3937	12.4844	12.3252	12.4747	12.5099	12.4813	12.1842	12.1565	P	P	P	P	P	P	P	P	Tsen34	Rattus norvegicus tRNA splicing endonuclease 34 homolog (S. cerevisiae) (Tsen34), mRNA [NM_001006968]	GTCCTGCTCATGAGCTTCGCTACAGCATCTACAGAGACCTGTGGGAGAGAGGCTTCTTCC	63835576	chr1	63835517	-	FALSE	rn|1q12	ENSRNOT00000073360	292534	NM_001006968	tRNA splicing endonuclease 34 homolog (S. cerevisiae)	chr1:63835576-63835517	GO:0003676|GO:0000214|GO:0000379|GO:0000213	NM_001006968	TC583840	Rn.1591
A_43_P16272	4.84669	4.97371	4.68144	4.70958	5.2942	5.21159	5.13975	5.32407	P	P	P	P	P	P	P	P	Cftr	Rattus norvegicus cystic fibrosis transmembrane conductance regulator (CFTR) gene, partial cds. [M89906]	AACAGATTCTCCAAAGATATAGCAATTTTGGATGACTTTCTGCCTCTTACCATTTTGACT	43995470	chr4	43995410	+	FALSE	rn|4q21		24255	M89906	cystic fibrosis transmembrane conductance regulator	chr4:43995410-43995470	GO:0030321|GO:0006821|GO:0006695|GO:0043627|GO:0005886|GO:0030324|GO:0043434|GO:0030301|GO:0031205|GO:0005254|GO:0032870|GO:0005622|GO:0003674|GO:0016323|GO:0005737|GO:0016324|GO:0015108|GO:0045909|GO:0042311|GO:0015106|GO:0006833|GO:0034097|GO:0030659|GO:0007589|GO:0005260|GO:0009986|GO:0042493|GO:0034707|GO:0030165|GO:0005524|GO:0019869|GO:0043234|GO:0005902|GO:0060081|GO:0031901|GO:0051454|GO:…			Rn.124539
A_44_P548630	5.23388	5.17238	5.28892	5.30408	5.65661	5.29768	5.34848	5.86874	P	P	P	P	P	P	P	P		Rattus norvegicus similar to RIKEN cDNA 4933431D05 (LOC317000), mRNA [XM_229624]	AAATTTCAGGAGCTCAAGAAGGAGATTAACTTCTATCGGTATCTGGGTCCTGGTGGAGTT					FALSE				XM_229624
A_44_P196296	1.5891	3.18385	2.98776	1.89422	3.43366	2.93441	3.15349	2.57514	A	A	A	A	A	A	A	A	Lppr4	Rattus norvegicus lipid phosphate phosphatase-related protein type 4 (Lppr4), mRNA [NM_001001508]	GCTATAAATGTATTTTGTTAAGTACAGATCAAAGCTATCGTGTGAGTATATTGTGCTGGC	213686672	chr2	213686613	-	FALSE	rn|2q41	ENSRNOT00000022625	295401	NM_001001508	lipid phosphate phosphatase-related protein type 4	chr2:213686672-213686613	GO:0048839|GO:0042577|GO:0046839|GO:0005887|GO:0008195|GO:0007409|GO:0009897	NM_001001508	NP813550	Rn.58355
A_44_P652670	9.91618	9.53905	9.4647	9.79119	9.68317	9.56666	9.49945	9.23258	P	P	P	P	P	P	P	P	Eif2s3x	Rattus norvegicus eukaryotic translation initiation factor 2, subunit 3, structural gene X-linked (Eif2s3x), mRNA [NM_001100542]	ATTCACCAGTGTTGAGAAAGAAGTGAGTTTAGAAATAGGCATCCTAAATAATGACATCAC	81543076	chrX	81543017	-	FALSE	rn|Xq31		299027	NM_001100542	eukaryotic translation initiation factor 2, subunit 3, structural gene X-linked	chrX:81543076-81543017	GO:0003924|GO:0003743|GO:0005525	NM_001100542	TC588545	Rn.87025
A_44_P885330	6.38955	6.7338	6.70428	6.59039	5.48948	6.1071	6.79028	5.80161	P	P	P	P	P	P	P	P			AGTAGGTTGGAACGACAAAAGTCTTGAGAATGAGAAGATTATTTTAAAGTAAGCTGCTAC	101040494	chr8	101040435	+	FALSE	rn|8q31					chr8:101040435-101040494
A_44_P316504	14.159	14.1764	14.3108	14.1706	14.0604	14.2927	14.4254	15.0505	P	P	P	P	P	P	P	P	Tmed9	Rattus norvegicus transmembrane emp24 protein transport domain containing 9 (Tmed9), mRNA [NM_001009703]	CTTGCTATTCCAGAAACTTGCTTTTCCTGCCTTTGGCTTAGAACCAGCCTGCTAACCTAA	15070971	chr17	15070912	-	FALSE	rn|17p14	ENSRNOT00000036140	361207	NM_001009703	transmembrane emp24 protein transport domain containing 9	chr17:15070971-15070912	GO:0005515|GO:0019905|GO:0005793|GO:0005794|GO:0005783|GO:0015031|GO:0048205|GO:0010638|GO:0000139|GO:0034498|GO:0033116|GO:0005789|GO:0007030|GO:0032527|GO:0016021|GO:0070062	NM_001009703	TC578716	Rn.9386
A_44_P744974	3.76297	3.99643	3.55012	4.29601	2.28931	3.64036	3.64064	4.44996	A	A	A	P	P	P	P	P	Mlph	Rattus norvegicus melanophilin (Mlph), mRNA [NM_001012135]	CCAAGGCATTGACGGTGGTTCTTTTGATCGGAAATCAGTGTACCGTGGCTCGCTGACACA	90144790	chr9	90142320	+	FALSE	rn|9q36	ENSRNOT00000026795	316620	NM_001012135	melanophilin	chr9:90142320-90144790	GO:0042470|GO:0001725|GO:0017137|GO:0005815|GO:0005623|GO:0032400|GO:0035371|GO:0003779|GO:0030318|GO:0006605|GO:0015629|GO:0005622|GO:0031489|GO:0051010|GO:0043473|GO:0017022|GO:0030864	NM_001012135	TC574918	Rn.124575
A_44_P201950	1.32412	1.38657	1.41938	1.19588	1.54131	1.34582	1.82781	2.48475	A	A	A	A	A	A	A	A		AA956206 UI-R-E1-fi-b-09-0-UI.s1 UI-R-E1 Rattus norvegicus cDNA clone UI-R-E1-fi-b-09-0-UI 3', mRNA sequence [AA956206]	GAGCCAGCTTTTTTCCTTATTTTCCCGTTACTGCATTCAGGAGAGTTACACCATGTTTTA	33580068	chr14	33580009	+	FALSE	rn|14p11			AA956206		chr14:033580009-033580068				Rn.27825
A_44_P563447	3.39722	3.02791	3.39013	3.61514	2.90932	4.17195	4.17195	3.15759	P	A	A	A	A	P	P	A	Wnt10a	Rattus norvegicus wingless-type MMTV integration site family, member 10A (Wnt10a), mRNA [NM_001108227]	AAGAAAACGCAGAAATGGGCGTCATTAGGCTGAAGTGTCTTTCTAAGGGCTCTAGATCTC	74137365	chr9	74137306	+	FALSE	rn|9q33	ENSRNOT00000023878	316527	NM_001108227	wingless-type MMTV integration site family, member 10A	chr9:74137306-74137365	GO:0005578|GO:0071560|GO:0005575|GO:0005615|GO:0048730|GO:0031069|GO:0005109|GO:0010628|GO:0003674|GO:0008150|GO:0045165|GO:0014033|GO:0030182|GO:0048733|GO:0042476|GO:0043588|GO:0042487|GO:0043586|GO:0016055|GO:0001942	NM_001108227	TC609869	Rn.18155
A_44_P931730	3.82856	4.20234	4.4125	4.22933	4.24148	4.49252	3.77384	3.38159	A	P	P	P	A	P	P	P			TGATTTGGTTGTGTCATGATAAATATACATACTAAGAGTGTATGAGCCAAAATCCTTCCC	25411264	chr20	25411205	+	FALSE	rn|20p11					chr20:025411205-025411264			TC619737
A_44_P477675	1.34292	1.55407	1.86605	1.83	3.14857	2.05697	1.82472	2.94508	A	A	A	A	A	A	A	A	Olr1364	Rattus norvegicus olfactory receptor 1364 (Olr1364), mRNA [NM_001000858]	ATGAAAGGGGCTTTAAGGAAACTGCTCACCATGAATATTCATCTACAGATAAGTGTAAGA	12252360	chr10	12252301	-	FALSE	rn|10q12	ENSRNOT00000060994	405150	NM_001000858	olfactory receptor 1364	chr10:12252360-12252301	GO:0050911|GO:0004984|GO:0007186|GO:0005886|GO:0004930|GO:0016021	NM_001000858	NP1396675	Rn.142202
A_44_P414625	4.80846	4.84526	4.80081	4.95849	4.76229	4.79701	4.75193	5.12439	P	P	P	P	P	P	P	P	Pck1	Rattus norvegicus phosphoenolpyruvate carboxykinase 1 (soluble) (Pck1), mRNA [NM_198780]	AGAGCATAAGGGCAAGGTCATCATGCACGACCCCTTCGCTATGCGGCCCTTCTTTGGCTA	164017330	chr3	164017138	+	FALSE	rn|3q42	ENSRNOT00000031586	362282	NM_198780	phosphoenolpyruvate carboxykinase 1 (soluble)	chr3:164017138-164017330	GO:0031406|GO:0006629|GO:0032868|GO:0014823|GO:0030145|GO:0000287|GO:0006094|GO:0006107|GO:0042593|GO:0005525|GO:0005829|GO:0046327|GO:0005737|GO:0004611|GO:0004613|GO:0006006|GO:0006475|GO:0019003|GO:0070062	NM_198780	TC645797	Rn.104376
A_44_P142058	1.3578	1.39089	1.42288	1.19218	2.49877	2.27852	1.82308	2.84306	A	A	A	A	A	A	A	A	Olr1218	Rattus norvegicus olfactory receptor 1218 (Olr1218), mRNA [NM_001000488]	CTGTAGCCTTCATGTATTTTAAGCCTTCTAGTGCACCTGTAGATGAAGAGAAAATCTCTA	40323615	chr8	40323556	+	FALSE	rn|8q21	ENSRNOT00000071644	302087	NM_001000488	olfactory receptor 1218	chr8:40323556-40323615	GO:0050911|GO:0004984|GO:0007186|GO:0016021	NM_001000488	NP1479055	Rn.143548
A_44_P235521	6.42172	6.08804	6.56285	5.896	6.84679	6.10045	6.2091	6.36253	P	P	P	P	P	P	P	P		AA899102 UI-R-E0-cw-c-12-0-UI.s1 UI-R-E0 Rattus norvegicus cDNA clone UI-R-E0-cw-c-12-0-UI 3' similar to gi [AA899102]	TGAGAGTTCTGCCAGCTGGTGAGGAGGAATGTCAAGTAGCACTAAGGCTAGTGTGGCTAT	160192153	chrX	160192094	-	FALSE	rn|Xq37			AA899102		chrX:160192153-160192094				Rn.11040
A_44_P220217	15.3095	15.3286	15.4146	15.2408	15.3042	15.1331	15.3042	15.3792	P	P	P	P	P	P	P	P	RGD1562808	Rattus norvegicus similar to ribosomal protein L31 (LOC295464), mRNA [XM_227719]	AGGCTCAATAAAGCCATCTGGGCCAAGGGAATAAGGAATATTCCGTACCGCATCAGCTAC	226920218	chr2	226920159	+	FALSE	rn|2q42		295464	XM_227719	similar to ribosomal protein L31	chr2:226920159-226920218	GO:0003735|GO:0005840|GO:0006412
A_44_P576056	11.3901	11.3385	11.2598	11.3151	11.1665	11.1961	11.3156	11.3171	P	P	P	P	P	P	P	P	Ankfy1	Rattus norvegicus ankyrin repeat and FYVE domain containing 1 (Ankfy1), mRNA [NM_001107018]	AAATCCCCAGATGTTGTAGATGCCTTAAAGACTTTCTCTGGAGGATCATTGCCTCTTCTG	59653838	chr10	59653779	+	FALSE	rn|10q24		303292	NM_001107018	ankyrin repeat and FYVE domain containing 1	chr10:59653779-59653838	GO:0016020|GO:0005765|GO:0046872|GO:0010008|GO:0070062	NM_001107018	TC613794	Rn.98554
A_44_P552645	1.37919	1.39843	1.42778	1.19398	1.58018	1.35406	1.82722	1.83637	A	A	A	A	A	A	A	A	Olr951	Rattus norvegicus olfactory receptor 951 (Olr951), mRNA [NM_001000073]	ACGCCTATGTATTTCTTTCTCCGTAATTTCTCCTTTCTGGAAATCATGTTCACAACAGTG	4859002	chr7	4858943	-	FALSE	rn|7q11		288879	NM_001000073	olfactory receptor 951	chr7:4859002-4858943	GO:0050911|GO:0004984|GO:0007186|GO:0005886|GO:0004930|GO:0016021	NM_001000073	TC580603	Rn.143379
A_43_P12589	3.75232	3.98646	3.56032	4.03063	4.09731	4.63607	4.40321	4.2432	P	P	A	P	P	P	P	P	Epha3	Rattus norvegicus Eph receptor A3 (Epha3), mRNA [NM_031564]	TGTAAAGTACTGGAAGGATGTGAGGAAAGGGAAGATGCAGCGTCATCCAGCAAACAGATA	696278	chr11	696219	-	FALSE	rn|11p12	ENSRNOT00000040065	29210	NM_031564	Eph receptor A3	chr11:696278-696219	GO:0048013|GO:0071300|GO:0003197|GO:0010717|GO:0018108|GO:0005575|GO:0051893|GO:0005524|GO:0070507|GO:0003674|GO:0005004|GO:0008045|GO:0005003|GO:0016477|GO:0005887|GO:0032956|GO:0010976|GO:0032496|GO:0001660|GO:0034097|GO:0032319|GO:0097156|GO:0097155|GO:0005769	NM_031564	TC574672	Rn.10713
A_44_P452907	6.28982	6.53518	6.43461	6.39969	6.83049	6.81502	6.38229	6.69696	P	P	P	P	P	P	P	P	Mrm1	Rattus norvegicus mitochondrial rRNA methyltransferase 1 homolog (S. cerevisiae) (Mrm1), mRNA [NM_001108832]	TCCATTTGCAGCCAGAAGAAGGGTTTCCCTGTACAGGAGAGAGGACAACGTCTCCAAGAC	73096011	chr10	73095952	-	FALSE	rn|10q26	ENSRNOT00000030885	363661	NM_001108832	mitochondrial rRNA methyltransferase 1 homolog (S. cerevisiae)	chr10:73096011-73095952	GO:0005739|GO:0006396|GO:0003723|GO:0008173	NM_001108832		Rn.43486
A_44_P117412	4.92804	4.67218	4.68798	4.6259	4.61154	4.35004	4.47471	4.61433	P	P	P	P	P	P	P	P		UI-R-Y0-abf-c-07-0-UI.s1 UI-R-Y0 Rattus norvegicus cDNA clone UI-R-Y0-abf-c-07-0-UI 3', mRNA sequence [AI763550]	GCAGAAGTGATGTGATTAGTGCGTGCATAAAATCGGAAAGTCAGCTAAGTTGGAAGAGGA	3696007	chr12	3695948	-	FALSE	rn|12p12			AI763550		chr12:3696007-3695948				Rn.168671
A_44_P759788	7.38391	6.92663	6.63151	6.96459	6.16404	6.0061	6.20005	5.78994	P	P	P	P	P	P	P	P	Fam107b	Rattus norvegicus family with sequence similarity 107, member B (Fam107b), mRNA [NM_001025034]	CTGGGTCCTATCACAAGTGTTATCTAAATAAAATATGAGATGCTGAAGGTAAGATGGCTT	85593927	chr17	85593868	-	FALSE	rn|17q12.3	ENSRNOT00000020220	498796	NM_001025034	family with sequence similarity 107, member B	chr17:85593927-85593868	GO:0007605	NM_001025034	TC574693	Rn.105966
A_44_P221168	4.03463	1.99378	3.34168	4.02093	3.89922	3.11432	5.42089	4.95308	P	A	A	P	P	A	P	A		Q6TUG9_RAT (Q6TUG9) LRRGT00075, partial (3%) [TC623105]	ACATATCCTGGATCTGCCAAATGTTGATTTTATATTTTGCTAACCGTTAGGTTTCTATGT					FALSE				AF387339					TC623105
A_44_P203842	8.48795	8.36819	8.06883	8.49938	8.53461	8.6756	8.64276	8.27883	P	P	P	P	P	P	P	P	Chn1	PREDICTED: Rattus norvegicus chimerin 1 (Chn1), transcript variant X4, mRNA [XM_006234389]	ACATTGCCAAGATGACGATAAACCCAATTTATGAGCACATAGGATACACAACCTTAAACA	56213417	chr3	56213358	-	FALSE	rn|3q23		84030	XM_006234389	chimerin 1	chr3:56213417-56213358	GO:0043547|GO:0035556|GO:0005622|GO:0007165|GO:0008045|GO:0032314|GO:0048013|GO:0046875|GO:0001565|GO:0050770|GO:0046872|GO:0005096	XM_006234389	TC625216	Rn.216026
A_44_P384836	1.47899	1.42367	1.44112	2.92777	2.77634	3.1363	3.03374	2.73209	A	A	A	A	A	A	A	A	LOC102548874	PREDICTED: Rattus norvegicus uncharacterized LOC102548874 (LOC102548874), transcript variant X1, ncRNA [XR_347657]	AGCAAGAATGGAAAAGTAAGACAGGATCTGTATGCTTCTGCAAATGAGAGACCTGGAATT	17664499	chr7	17664440	-	FALSE	rn|7q12		102548874	XR_347657	uncharacterized LOC102548874	chr7:17664499-17664440		XR_347657
A_44_P185097	1.41121	1.59858	1.44406	1.49301	2.67488	2.41642	2.57872	1.25326	A	A	A	A	A	A	A	A	Dusp26	Rattus norvegicus dual specificity phosphatase 26 (putative) (Dusp26), mRNA [NM_001012352]	CACCGAAAGGAACCTGCTTCGATGTACGTGTCATGGCTTAAAAATAGCTGGGATCCACCT	64959513	chr16	64959454	-	FALSE	rn|16q12.3	ENSRNOT00000015725	306527	NM_001012352	dual specificity phosphatase 26 (putative)	chr16:64959513-64959454	GO:0001102|GO:0005794|GO:0005634|GO:0000122|GO:0004647|GO:0035335|GO:0045785|GO:0005739|GO:0002039|GO:0005737|GO:0006470|GO:0044387|GO:0070373|GO:0004721|GO:0008138|GO:0004725|GO:0070062	NM_001012352	TC577956	Rn.22231
A_43_P11401	3.46887	3.48047	2.86535	3.75204	4.17986	3.69428	4.00363	4.23071	A	P	A	A	P	P	P	A	Mrgpre	Rattus norvegicus MAS-related GPR, member E (Mrgpre), mRNA [NM_001002288]	CGTCCATATCAGCCTGATCATGCTGCGGTTCTTTTGCTACATTGTGGGCCTGAGCCTCCT	204171738	chr1	204171679	-	FALSE	rn|1q41		404660	NM_001002288	MAS-related GPR, member E	chr1:204171738-204171679	GO:0005886|GO:0004930|GO:0016021	NM_001002288	TC580204	Rn.189891
A_44_P379772	5.90007	5.82993	5.54	6.08359	6.2382	6.17033	6.10262	6.12496	P	P	P	P	P	P	P	P	Fbxo17	Rattus norvegicus F-box protein 17 (Fbxo17), mRNA [NM_001013064]	TAGCTGACTGGCTTGACACACTGCCTTCTCCTGGATGGAATTAAAACCAAAGGTGGTTTT	83843314	chr1	83843255	+	FALSE	rn|1q21	ENSRNOT00000027006	292757	NM_001013064	F-box protein 17	chr1:83843255-83843314	GO:0030163|GO:0001948|GO:0019005	NM_001013064	TC577759	Rn.53606
A_44_P329621	6.39072	6.26789	6.5863	6.23702	6.48745	6.20397	5.92446	6.1128	P	P	P	P	P	P	P	P		AI102949 EST212238 Normalized rat embryo, Bento Soares Rattus sp. cDNA clone REMBV34 3' end, mRNA sequence [AI102949]	AAGACAGTGCCTTATTCAGTTGGATTCTGAATCACAATCAGGAAATAGTCTTTATCTGGT	145739884	chr3	145739827	-	FALSE	rn|3q42			AI102949		chr3:145739884-145739827				Rn.3560
A_44_P823094	11.8901	11.8745	12.1213	11.9108	11.8152	12.0872	12.2386	12.2856	P	P	P	P	P	P	P	P			CTTAGAGGATGCCTAACCTAGAACACACGTTTGAATGCGAGATTGTACTTGGCTCCATGT	120695043	chr1	120694984	-	FALSE	rn|1q22					chr1:120695043-120694984			TC583462
A_44_P226388	1.43098	2.02543	1.46396	1.22338	1.65776	1.39262	1.87616	1.56819	A	A	A	A	A	A	A	A		AA849810 EST192577 Normalized rat muscle, Bento Soares Rattus sp. cDNA clone RMUAJ22 3' end, mRNA sequence [AA849810]	CTGAACGTTCTATAGTTTCAAAAAGTCTTTTGAAGTCGTGAGGATACATTTTAGCAGCCG	95229418	chr13	95229359	+	FALSE	rn|13q26			AA849810		chr13:095229359-095229418				Rn.96104
A_44_P412916	8.35902	8.70315	9.02143	8.51256	8.09574	8.29285	8.46781	9.03101	P	P	P	P	P	P	P	P	Actr1b	Rattus norvegicus ARP1 actin-related protein 1 homolog B, centractin beta (yeast) (Actr1b), mRNA [NM_001039028]	TAAGTACTGTTTCCCAAACTATGTCGGACGGCCAAAGCACATGCGGGTTATGGCTGGAGC	35640238	chr9	35638914	-	FALSE	rn|9q21	ENSRNOT00000022779	316333	NM_001039028	ARP1 actin-related protein 1 homolog B, centractin beta (yeast)	chr9:35640238-35638914	GO:0005813|GO:0005737|GO:0005524	NM_001039028	TC584576	Rn.24317
A_44_P977515	8.89175	8.76223	8.75227	8.79615	8.41318	8.53626	8.11055	8.29877	P	P	P	P	P	P	P	P	Rabgef1	PREDICTED: Rattus norvegicus RAB guanine nucleotide exchange factor (GEF) 1 (Rabgef1), transcript variant X3, mRNA [XM_006249238]	CAGCACCTTTGTGAAATTAGTTGTTCCTCAGGACGCCATTCTTCAACAGTGTCATAGCAT	27496724	chr12	27496665	-	FALSE	rn|12q13		360797	XM_006249238	RAB guanine nucleotide exchange factor (GEF) 1	chr12:27496724-27496665	GO:0043305|GO:0017112|GO:0004842|GO:0016567|GO:1900235|GO:0003677|GO:0031982|GO:0033004|GO:0046580|GO:0032313|GO:1900165|GO:0050728|GO:0002686|GO:0048261|GO:0001933|GO:0008270|GO:0060368	XM_006249238	TC597052
A_44_P110660	7.30127	7.41193	7.44258	7.33754	7.51683	7.34554	7.3466	7.37591	P	P	P	P	P	P	P	P		AI011355 EST205806 Normalized rat ovary, Bento Soares Rattus sp. cDNA clone ROVAT76 3' end, mRNA sequence [AI011355]	CCTTCAAAGTACAATATTAATACATGTCTGTCAGTTAGAAATAACAGCAGTTAGGCTACG	30272264	chr7	30272205	-	FALSE	rn|7q13			AI011355		chr7:030272264-030272205				Rn.17706
A_43_P20827	1.45116	2.28095	1.48584	1.32919	1.69391	1.41101	1.90873	2.54927	A	A	A	A	A	A	A	A	RGD1566243	Rattus norvegicus similar to protein of unknown function (RGD1566243), mRNA [NM_001134635]	TTCAGTATCTAACCACAAAGGAGATTTTCAAAGACCTTCATGTGGGTACCATTGATGCCT	51708363	chr8	51708304	+	FALSE	rn|8q23	ENSRNOT00000047264	500992	NM_001134635	similar to protein of unknown function	chr8:51708304-51708363		NM_001134635	TC604141	Rn.214536
A_44_P961459	4.41437	4.66932	4.63872	4.11584	3.92258	4.09404	4.406	4.04491	P	A	P	P	P	P	P	P		Q4B5T5_9BURK (Q4B5T5) Periplasmic binding protein-related protein, partial (6%) [TC621414]	AGAACAGTCTACAAGGAAAAGACATGTGGAAGGGGAATATGAAAAATGTTAGCTAGCTTC	79858160	chr9	79858101	-	FALSE	rn|9q34					chr9:079858160-079858101			TC621414
A_44_P297633	4.74286	4.21425	4.76822	4.16619	5.16492	5.16741	4.80367	4.90913	P	P	P	P	P	P	P	P	Irx3	Rattus norvegicus iroquois homeobox 3 (Irx3), mRNA [NM_001107413]	GCTGGGACGGCGCATAGGAACGGAGACTTCGGCCTAGGACCCATTTCAGACTGCAAAAAT	16345781	chr19	16345722	+	FALSE	rn|19p11	ENSRNOT00000015583	307721	NM_001107413	iroquois homeobox 3	chr19:16345722-16345781	GO:0043565|GO:0001656|GO:0030424|GO:0005737|GO:0003700|GO:0045665|GO:0045666|GO:0007498|GO:0005634|GO:0072086	NM_001107413		Rn.22133
A_44_P428872	9.20422	9.48287	9.41093	9.07468	9.45951	9.19544	9.18783	9.25839	P	P	P	P	P	P	P	P	Rfwd2	PREDICTED: Rattus norvegicus ring finger and WD repeat domain 2, E3 ubiquitin protein ligase (Rfwd2), transcript variant X4, mRNA [XM_006250116]	CAAGTGTAATTATGTTGTGGACAATATCGACCATCTCTATCCTAATTTCTTGGTGAATGA	74572229	chr13	74566842	+	FALSE	rn|13q22		360860	XM_006250116	ring finger and WD repeat domain 2, E3 ubiquitin protein ligase	chr13:74566842-74572229	GO:0005813|GO:0005737|GO:0000139|GO:0005730|GO:0005634|GO:0005925	XM_006250116	TC589365	Rn.8617
A_44_P1054213	15.8014	15.6661	15.6401	15.7334	15.5111	15.4105	15.701	15.5488	P	P	P	P	P	P	P	P	Hspa5	Rattus norvegicus heat shock protein 5 (Hspa5), mRNA [NM_013083]	TAAGTCTCGAATGTAATTGGAATCTTCACCTCAGAGTGGAGTTGAAAATGCTATAGCCCA	13787798	chr3	13787739	+	FALSE	rn|3p11	ENSRNOT00000025067	25617	NM_013083	heat shock protein 5	chr3:13787739-13787798	GO:0005515|GO:0034976|GO:0006983|GO:0005783|GO:0005634|GO:0030176|GO:0035437|GO:0051787|GO:0005739|GO:0008180|GO:0021680|GO:0034663|GO:0051603|GO:0031398|GO:0071353|GO:0042149|GO:0071236|GO:0030512|GO:0031625|GO:0070062|GO:0042470|GO:0043066|GO:0005793|GO:0030335|GO:0009986|GO:0019904|GO:0030496|GO:0005524|GO:0005790|GO:0021589|GO:0016020|GO:0021762|GO:0043022|GO:0005788|GO:0051082|GO:0006987|GO:…	NM_013083	TC598839	Rn.11088
A_44_P719889	7.15153	7.12979	7.40614	6.85534	6.69297	5.95122	6.89505	6.97843	P	P	P	P	P	P	P	P		EST203150 Normalized rat embryo, Bento Soares Rattus sp. cDNA clone REMBB80 3' end, mRNA sequence [AI008699]	CAGACCCTGGCCCGTAACAGCCTTAGGGACAATGCAAGGTAGGCATAGCCAGGTGTGTTT	10831362	chr7	10831303	-	FALSE	rn|7q11			AI008699		chr7:10831362-10831303				Rn.203014
A_44_P394609	3.00983	4.11988	3.27729	3.88697	3.67206	3.21645	3.8448	3.92063	A	A	A	A	P	A	P	P		Q99386_MOUSE (Q99386) ATPB2 GENE, partial (8%) [TC648093]	CTCCAAACAAAACTCTCTTGTCTCCTTTGTACTATTTCTAACACAGTATTGCTGTATGCA	199736331	chr2	199736272	+	FALSE	rn|2q34			BF560960		chr2:199736272-199736331			TC648093
A_44_P503868	12.16	12.2874	12.0194	12.2185	12.2063	12.3834	12.0194	12.0189	P	P	P	P	P	P	P	P		PREDICTED: Rattus norvegicus heat shock cognate 71 kDa protein-like (LOC310891), misc_RNA [XR_146859]	TTCTGCATGACTTCTTCAATAGGAAAGAACTGAATAAGAGCATTAACCCTGATGAAGCTG	222439937	chr2	222439878	-	FALSE	rn|2q42			XR_146859		chr2:222439937-222439878				Rn.233513
A_44_P991940	6.16571	6.14646	5.91888	6.2769	6.23578	6.02272	6.01046	5.98431	P	P	P	P	P	P	P	P	Socs6	Rattus norvegicus suppressor of cytokine signaling 6 (Socs6), mRNA [NM_001271149]	ACACTTTAAAAATGATTTGTCCAGAATTATAAATTAATACAATGTTGATAAATGGAATTC	85723099	chr18	85723040	-	FALSE	rn|18q13		307200	NM_001271149	suppressor of cytokine signaling 6	chr18:85723099-85723040	GO:0035556|GO:0001772|GO:0008150|GO:0003674|GO:0016567|GO:0001678|GO:0050868|GO:0005575|GO:0040008|GO:0010498	NM_001271149	TC591923	Rn.8206
A_44_P822989	6.03547	6.4517	6.00476	6.02769	6.54627	6.56132	6.40636	6.74784	P	P	P	P	P	P	P	P	Rab11fip1	Rattus norvegicus RAB11 family interacting protein 1 (class I) (Rab11fip1), transcript variant 1, mRNA [NM_001191555]	TTTGATCCGATGTATTTTAACCCCAGGGTTGTTGGCCTCTGATACTGAGATCTTTAGGCA	69235849	chr16	69235790	+	FALSE	rn|16q12.4	ENSRNOT00000070993	498650	NM_001191555	RAB11 family interacting protein 1 (class I)	chr16:69235790-69235849	GO:0005737|GO:0030670|GO:0055037|GO:0015031|GO:0043231	NM_001191555	TC609883	Rn.49288
A_42_P812263	12.0529	11.7105	11.666	11.8291	12.011	11.7892	12.0495	11.8704	P	P	P	P	P	P	P	P	Sat1	Rattus norvegicus spermidine/spermine N1-acetyl transferase 1 (Sat1), mRNA [NM_001007667]	ATTACCGAGGCTTTGGTATAGGATCAGAAATTTTGAAGAATCTAAGCCAGGTTGCTATGA	61637732	chrX	61637354	+	FALSE	rn|Xq22	ENSRNOT00000068078	302642	NM_001007667	spermidine/spermine N1-acetyl transferase 1	chrX:61637354-61637732	GO:0005622|GO:0006598|GO:0008080|GO:0032919|GO:0042127|GO:0019809|GO:0006595|GO:0032918|GO:0001525|GO:0005829	NM_001007667	NP831192	Rn.107986
A_44_P763629	7.87432	7.72979	7.5073	7.77996	7.94701	8.08626	7.8035	7.77583	P	P	P	P	P	P	P	P	Elmod2	Rattus norvegicus ELMO/CED-12 domain containing 2 (Elmod2), mRNA [NM_001109506]	TAACAAGGAGCACATGTTTACCGTTATTGTTCACTGTATTATAGTGTGAAGTCTTCCATG	26522265	chr19	26522206	+	FALSE	rn|19q11	ENSRNOT00000031614	688581	NM_001109506	ELMO/CED-12 domain containing 2	chr19:26522206-26522265	GO:0050688|GO:0043547|GO:0006909|GO:0005856|GO:0005096	NM_001109506	TC585243	Rn.94192
A_44_P995058	14.1778	14.1891	14.331	14.2306	14.2633	14.2415	14.2834	14.3872	P	P	P	P	P	P	P	P	Cope	coatomer subunit epsilon [Source:RefSeq peptide;Acc:NP_001099546] [ENSRNOT00000027381]	CCGATACTTGTCACAGCTGAAGGATGCACACAGGACCCACCCCTTCATCAAGGAGTACCA	19599042	chr16	19598983	-	FALSE	rn|16p14	ENSRNOT00000027381	290659	XM_006252876	coatomer protein complex, subunit epsilon	chr16:19599042-19598983	GO:0005794|GO:0030137|GO:0005730|GO:0005634	XM_006252876	TC641385	Rn.229750
A_42_P518818	5.80012	6.41055	6.45315	6.22833	6.02155	6.16791	6.74737	6.42286	P	P	P	P	P	P	P	P	Dbt	Rattus norvegicus dihydrolipoamide branched chain transacylase E2 (Dbt), mRNA [NM_053312]	AAGTTGTTGGCTCAGGAAAGGATGGCAGAATACTTAAAGAAGACATTCTCAACTTTTTGG	212779175	chr2	212779116	+	FALSE	rn|2q41	ENSRNOT00000020267	29611	NM_053312	dihydrolipoamide branched chain transacylase E2	chr2:212779116-212779175	GO:0042645|GO:0005739|GO:0008150|GO:0003674|GO:0016746|GO:0015630|GO:0005575	NM_053312	NP317471	Rn.198610
A_44_P127802	8.99208	9.0117	8.96648	9.01291	9.33125	9.42729	9.33519	9.25325	P	P	P	P	P	P	P	P	Specc1l	Rattus norvegicus sperm antigen with calponin homology and coiled-coil domains 1-like (Specc1l), mRNA [NM_001039455]	CTTCTTCCAGAGACCGTCTAGCTCTAACTAGCCCTGGAGTGTAAAAACACAAATGCTTGT	13840978	chr20	13840919	-	FALSE	rn|20p12	ENSRNOT00000001764	361828	NM_001039455	sperm antigen with calponin homology and coiled-coil domains 1-like	chr20:13840978-13840919	GO:0030036|GO:0005815|GO:0005819|GO:0015629|GO:0030835|GO:0005737|GO:0007049|GO:0031941|GO:0016477|GO:0015630|GO:0007026|GO:0005921|GO:0051301	NM_001039455	TC573971	Rn.63017
A_44_P553297	17.4369	17.1788	16.8116	17.3832	17.4369	17.0568	16.8116	16.6083	P	P	P	P	P	P	P	P	Ftl1l1	PREDICTED: Rattus norvegicus ferritin light chain 1-like (RGD1561055), mRNA [XM_001070733]	GGCTTCTTTTTTGATCGGGATGACGTGGCTTTGGAGGGCGTAGGCCACTTCTTCGGAGAA	95930497	chr1	95930438	-	FALSE	rn|1q22	ENSRNOT00000049856	501644	XM_001070733	ferritin light chain 1-like 1	chr1:95930497-95930438	GO:0006879|GO:0006826|GO:0008199	XM_001070733
A_44_P129288	1.54162	1.6187	1.57633	1.2936	1.92009	1.54111	2.07839	1.32029	A	A	A	A	A	A	A	A	RGD1307443	PREDICTED: Rattus norvegicus similar to mKIAA0319 protein (RGD1307443), transcript variant X1, mRNA [XM_006253935]	TAGATCTGGGAATCGAGTGCTAAGGCCTACTTTACAGTGCATGAAGAAGTCCAGACATGT	47225402	chr17	47225343	-	FALSE	rn|17p11		361244	XM_006253935	similar to mKIAA0319 protein	chr17:47225402-47225343	GO:0005886|GO:0031901|GO:0016021|GO:0001764|GO:2000171|GO:0005769	XM_006253935	TC599919	Rn.28108
A_44_P767212	6.41302	6.48397	6.41225	6.5181	6.36231	6.37339	6.47407	6.06925	P	P	P	P	P	P	P	P	Pde7a	PREDICTED: Rattus norvegicus phosphodiesterase 7A (Pde7a), transcript variant X1, mRNA [XM_006232188]	GATGTAAATTCGGCCATCAGTAAACAAATTACTGTGGAGTTCCTATGTACCCTTTAGCTG	104337719	chr2	104337660	-	FALSE	rn|2q24		81744	XM_006232188	phosphodiesterase 7A	chr2:104337719-104337660	GO:0007165|GO:0004115|GO:0004114|GO:0019933|GO:0004112|GO:0046872|GO:0006198	XM_006232188	TC597026	Rn.28387
A_44_P345182	3.45493	3.73531	3.98415	3.13688	2.70454	3.34806	3.66087	3.67293	A	A	P	A	P	A	A	P	Pih1d2	PREDICTED: Rattus norvegicus PIH1 domain containing 2 (Pih1d2), transcript variant X1, mRNA [XM_006243028]	GGACTGATCTTGAGTCCTGATCTTTCCGTCTACAATCTCCAAGTTGTAAGATTGCCGTGA	53985762	chr8	53985703	+	FALSE	rn|8q23		315645	XM_006243028	PIH1 domain containing 2	chr8:53985703-53985762		XM_006243028		Rn.163595
A_44_P447440	5.86578	6.01592	6.0026	6.26244	5.82757	6.29998	6.16481	6.08776	P	P	P	P	P	P	P	P	Stau2	Rattus norvegicus staufen double-stranded RNA binding protein 2 (Stau2), transcript variant LS, mRNA [NM_134466]	GACATTTGGTGTTAGTGTTAACATCACTTCCCCTCATGTTACAGTCATGGGTGAGTCTTT	2085126	chr5	2085067	+	FALSE	rn|5q11		171500	NM_134466	staufen double-stranded RNA binding protein 2	chr5:2085067-2085126	GO:0003725|GO:0005783|GO:0003723|GO:0005874|GO:0006810|GO:0005730	NM_134466	TC574877	Rn.73714
A_44_P253345	3.53087	3.88618	3.84884	3.41229	3.7177	3.9649	3.66751	3.89864	A	A	P	A	P	P	P	P	Ttll5	PREDICTED: Rattus norvegicus tubulin tyrosine ligase-like family, member 5 (Ttll5), mRNA [XM_006225856]	TTAAAGCCAGTATGATCTCAGATATGTTCACTGTTGTAGGATTTGTGTGCCAAGATCCTG	110014032	chr6	110012960	+	FALSE	rn|6q31		299208	XM_006225856	tubulin tyrosine ligase-like family, member 5	chr6:110012960-110014032	GO:0009566|GO:0018095|GO:0005813|GO:0007288|GO:0030317|GO:0007283	XM_006225856
A_44_P160294	6.75076	6.79219	6.93389	6.81704	6.52787	6.59926	6.65464	7.40182	P	P	P	P	P	P	P	P	Usp42	Rattus norvegicus ubiquitin specific peptidase 42 (Usp42), mRNA [NM_001105909]	GCTGAACGTTGTAAATTACCGTGTACATAAACCACACTGACAATATCGCCCTGGAATAGA	11168601	chr12	11168542	+	FALSE	rn|12p11	ENSRNOT00000001404	288482	NM_001105909	ubiquitin specific peptidase 42	chr12:11168542-11168601	GO:0006511|GO:0016579|GO:0004843|GO:0006508|GO:0007283|GO:0030154	NM_001105909	TC594735	Rn.25011
A_43_P13127	12.8792	12.7089	12.9616	12.8433	12.8433	12.5111	12.4623	12.4663	P	P	P	P	P	P	P	P	Slc38a4	Rattus norvegicus solute carrier family 38, member 4 (Slc38a4), mRNA [NM_130748]	TGGGATGTTAGTCTGAGGAATTAACGAGATTCCGAAGACATTTTCTAGCTCTATCATCTG	135693084	chr7	135693025	-	FALSE	rn|7q35	ENSRNOT00000009187	170573	NM_130748	solute carrier family 38, member 4	chr7:135693084-135693025	GO:0015171|GO:0005886|GO:0016021|GO:0006814|GO:0003333|GO:0015293	NM_130748	TC576810	Rn.17990
A_44_P312401	1.57211	2.01987	2.90182	3.17875	2.34373	2.06214	2.25896	1.58608	A	A	A	A	A	A	A	A		BE101788 UI-R-BT1-aqh-d-05-0-UI.s1 UI-R-BT1 Rattus norvegicus cDNA clone UI-R-BT1-aqh-d-05-0-UI 3', mRNA sequence [BE101788]	GTAAATCACTATAATCTAGGGGGATCAGATTTGTGTATCAGTTCCTCTTCAAAGTCTTAC	124645026	chr3	124644967	-	FALSE	rn|3q36			BE101788		chr3:124645026-124644967				Rn.44014
A_44_P536598	1.57451	1.68453	1.88572	1.31641	2.00852	1.61731	2.15565	1.3474	A	A	A	A	A	A	A	A	Mmp21	Rattus norvegicus matrix metallopeptidase 21 (Mmp21), mRNA [NM_001106308]	GCAGCAGCTAATTTACTTCTTCAAGGAGTCTCTAGTATATGCATTTGATGTCAACCGAAA	193174073	chr1	193173833	-	FALSE	rn|1q41	ENSRNOT00000023946	293573	NM_001106308	matrix metallopeptidase 21	chr1:193174073-193173833	GO:0031012|GO:0002244|GO:0005509|GO:0008270|GO:0004222	NM_001106308		Rn.218572
A_44_P399992	14.2432	14.2264	14.1481	14.2395	14.3988	14.2617	14.0012	13.9177	P	P	P	P	P	P	P	P	Prkar1a	Rattus norvegicus protein kinase, cAMP-dependent, regulatory, type I, alpha (Prkar1a), mRNA [NM_013181]	GGACCGACCTCGGTTTGAACGCGTCCTTGGCCCATGCTCAGATATCCTCAAGCGAAACAT	148642489	chrX	148642430	-	FALSE	rn|Xq36	ENSRNOT00000071153	25725	NM_013181	protein kinase, cAMP-dependent, regulatory, type I, alpha	chrX:148642489-148642430	GO:0045859|GO:0034236|GO:2000480|GO:0005952|GO:0001707|GO:0031594|GO:0005886|GO:0008603|GO:0031588|GO:0045214|GO:0060038|GO:0007507|GO:0043234|GO:0005737|GO:0030552|GO:0004862|GO:0006469|GO:0007143|GO:0045835|GO:0031625	NM_013181	TC578534	Rn.10990
A_44_P449422	7.76241	7.70876	7.68573	7.73767	7.74595	7.84537	7.78737	7.58264	P	P	P	P	P	P	P	P	Frs2	Rattus norvegicus fibroblast growth factor receptor substrate 2 (Frs2), mRNA [NM_001108097]	TCAGAGGCTAACAACATTAATGGCCAGATCTAGTGCTCACATGGTCTTCTGAAGAAGCCA	56425667	chr7	56421814	-	FALSE	rn|7q22	ENSRNOT00000007472	314850	NM_001108097	fibroblast growth factor receptor substrate 2	chr7:56425667-56421814	GO:0050678|GO:0005886|GO:0070307|GO:0005168|GO:0005158|GO:0046619|GO:0042981|GO:0009967|GO:0003281|GO:0005104|GO:0001759|GO:0001702|GO:0007405|GO:0000187|GO:0005737|GO:0008543|GO:0002088|GO:0005911|GO:0005068|GO:0030900|GO:0008595|GO:0070372|GO:0007169|GO:0060527	NM_001108097	TC591245	Rn.22182
A_44_P898436	5.26772	5.32811	6.67771	5.50121	4.59211	4.75636	5.98646	6.08329	P	P	P	P	P	P	P	P	Lrrc17	Rattus norvegicus leucine rich repeat containing 17 (Lrrc17), mRNA [NM_001025155]	CTTTGACTACGGGGTGTTAGAGGATCTGTACTTTCTGAAACTCCTATGGCTCAGAGACAA	8962226	chr4	8962167	-	FALSE	rn|4q11	ENSRNOT00000017103	502715	NM_001025155	leucine rich repeat containing 17	chr4:8962226-8962167	GO:0033687|GO:0045671|GO:0048539|GO:0005615|GO:0001649	NM_001025155	TC576735	Rn.207235
A_44_P409146	16.6372	16.5239	16.6484	16.6853	16.6282	16.5656	16.505	16.5239	P	P	P	P	P	P	P	P	Arf1	ADP-ribosylation factor 1 (Arf1), mRNA [Source:RefSeq mRNA;Acc:NM_022518] [ENSRNOT00000074900]	TTGCCATCGAAAGACGACCTCTACTTTTTTCTTTTGTATTTTGATAAACACTGAAGAAGC	45515998	chr10	45515939	-	FALSE	rn|10q22	ENSRNOT00000074900	64310	XM_006246525	ADP-ribosylation factor 1	chr10:45515998-45515939	GO:0043005|GO:0048471|GO:0005794|GO:0030054|GO:0007264|GO:0034315|GO:0014069|GO:0060292|GO:0005525|GO:0015031|GO:0030017|GO:0005829|GO:0012505|GO:0006878|GO:0097061|GO:0045211|GO:0002090|GO:0016192	XM_006246525	TC649782	Rn.93735
A_43_P16945	7.26481	6.88847	7.15001	7.02807	6.99068	6.80467	6.97134	6.36562	P	P	P	P	P	P	P	P	Nhsl1	PREDICTED: Rattus norvegicus NHS-like 1 (Nhsl1), transcript variant X2, mRNA [XM_002728626]	TATCAGGAGACCTAAAACGCCAACCTCAGGTGACTTCTCTGACCTTCATACTCAGACAAA	13597198	chr1	13597139	+	FALSE	rn|1p12	ENSRNOT00000015145	308631	XM_002728626	NHS-like 1	chr1:13597139-13597198		XM_002728626	TC602010	Rn.22580
A_42_P509766	4.0267	4.44116	3.81365	4.23183	4.92917	5.12247	4.89607	4.91072	P	P	P	P	P	P	P	P	Ppara	Rattus norvegicus peroxisome proliferator activated receptor alpha (Ppara), mRNA [NM_013196]	TGAATGAGCACTTCTAAGACTTCCTGCTACTGAAATGGTGGTGATCAGAGGCTAGTAGGA	123807075	chr7	123807016	+	FALSE	rn|7q34	ENSRNOT00000030082	25747	NM_013196	peroxisome proliferator activated receptor alpha	chr7:123807016-123807075	GO:0010468|GO:0005515|GO:0001190|GO:0003700|GO:0003707|GO:0032403|GO:0007507|GO:0004879|GO:0031624|GO:0001103|GO:0032868|GO:0010745|GO:0019902|GO:0019904|GO:0046321|GO:0000122|GO:0019217|GO:0032922|GO:0008544|GO:0042060|GO:0042157|GO:0008270|GO:0045893|GO:0032091|GO:0051525|GO:0032099|GO:0010871|GO:0005634|GO:0045776|GO:2000678|GO:0008289|GO:0072366|GO:0072363|GO:0008144|GO:0045944|GO:0006631|GO:…	NM_013196	TC576513	Rn.9753
A_43_P16358	1.58818	1.73084	2.10075	1.42224	2.06435	1.67381	2.22044	1.37787	A	A	A	A	A	A	A	A		Rat 5' mRNA for Duchenne muscular dystrophy (DMD) brain gene product. [X14182]	TTGTTACAGCAGCCAACTTATTGGCATGATGGAGTGACAGGAAAAACAGCTGGCATGGAA	69258705	chrX	69258646	+	FALSE	rn|Xq22			X14182		chrX:69258646-69258705			TC630191	Rn.136485
A_43_P10975	7.97929	7.84503	8.1505	7.84404	7.67219	7.67096	7.70339	6.97015	P	P	P	P	P	P	P	P	Zmym2	PREDICTED: Rattus norvegicus zinc finger, MYM-type 2 (Zmym2), mRNA [XM_001060431]	GGCTTTTACTGTATTAGGTAACATGAGATATTAAAGGATTTTTCTAGGCAAGATGCTCAG	35980050	chr15	35979991	+	FALSE	rn|15p12		305913	XM_001060431	zinc finger, MYM-type 2	chr15:35979991-35980050	GO:0016605|GO:0008270|GO:0031624	XM_001060431	TC600762	Rn.58143
A_44_P943207	2.72222	1.74133	3.25401	2.74655	2.07207	2.03459	3.11663	2.95898	A	A	A	A	A	A	A	A		AA892888 EST196691 Normalized rat kidney, Bento Soares Rattus sp. cDNA clone RKIAY54 3' end, mRNA sequence [AA892888]	TTTTCTGCCTCAAGAGAGCAGGAAGAAAGCCTCACTGTGGAGAAAGGCTGAAGCTGATTA	2269781	chr7	2269722	+	FALSE	rn|7q11			AA892888		chr7:002269722-002269781				Rn.145341
A_44_P823957	7.37142	7.43572	7.54714	7.44839	7.12862	7.41193	7.68298	7.97929	P	P	P	P	P	P	P	P			TTTTCACACAGGATGAGACCCTATCAAATCTGGAAACTGGAGACAGCTCTGGCGTCTTGG	82892503	chr13	82892444	+	FALSE	rn|13q23					chr13:082892444-082892503			TC602425
A_44_P210735	7.3771	7.41968	7.53743	7.25058	7.66901	7.40429	7.38918	7.05179	P	P	P	P	P	P	P	P	Fndc3a	Rattus norvegicus fibronectin type III domain containing 3a (Fndc3a), mRNA [NM_001107278]	AGAAGGAACTCCAAAGACGTTAGCAACAGATGCTGTTCAGTACCACCTTCAGATGGAAGA	53143920	chr15	53143861	-	FALSE	rn|15p11	ENSRNOT00000066888	306022	NM_001107278	fibronectin type III domain containing 3a	chr15:53143920-53143861	GO:0012506|GO:0009566|GO:0016337|GO:0060009|GO:0005794|GO:0001669|GO:0007286|GO:0031410|GO:0005829	NM_001107278		Rn.100627
A_44_P169623	7.37338	5.77432	6.89635	6.27039	6.84953	6.38457	5.73472	4.84557	P	P	P	P	P	P	P	P		AGENCOURT_114816428 NIH_MGC_433 Rattus norvegicus cDNA clone IMAGE:9098281 5', mRNA sequence [EV780505]	TACTCAAGGGCTTTTTGAGTACCTGTTCTTGATAGTACCTGTCTATTTCAGATGGGGACC	137187510	chr3	137187451	-	FALSE	rn|3q41			EV780505		chr3:137187510-137187451			TC601547	Rn.17490
A_43_P22707	8.64163	8.88855	9.03513	8.69776	8.49433	8.4445	8.7931	8.51504	P	P	P	P	P	P	P	P	LOC680724	PREDICTED: Rattus norvegicus heterogeneous nuclear ribonucleoprotein Q-like (LOC680724), misc_RNA [XR_356488]	CCTTGCCAACACTGTAACAGAAGAGAGAGATGGTGCTGTCAAGGAAGAAATTATGGAAGA	93812300	chr8	93811400	-	FALSE	rn|8q31		680724	XR_356488	similar to NS1-associated protein 1 isoform 2	chr8:93812300-93811400		XR_356488		Rn.25065
A_44_P851810	14.7847	14.7919	14.8112	14.8092	14.7835	14.8003	14.7967	14.6796	P	P	P	P	P	P	P	P	Cycs	Rattus norvegicus cytochrome c, somatic (Cycs), mRNA [NM_012839]	TATAACTGGGTATATGAATATGTTCAAATCCTGGGAAAATTCTGTCACTGTCTCAGAAAC	78826378	chr4	78826319	-	FALSE	rn|4q24	ENSRNOT00000014058	25309	NM_012839	cytochrome c, somatic	chr4:78826378-78826319	GO:0034349|GO:0010730|GO:0008635|GO:0005506|GO:0005743|GO:0006915|GO:0009055|GO:0005829|GO:0008289|GO:0005739|GO:0005758|GO:0005746|GO:0006123|GO:0002931|GO:0042743|GO:0006979|GO:0020037	NM_012839	TC579386	Rn.161841
A_44_P132918	2.91811	3.86564	3.86595	1.65073	2.61332	1.71415	2.31698	2.34863	A	A	A	A	A	A	A	P		PLA2=cytosolic phospholipase A2 isoform {clone BTCCPLA} [rats, Sprague-Dawley, insulin-secreting beta-TC3 cells, mRNA Partial, 336 nt]. [S82813]	AAAGGCTCTACAATGGAAGAGGATTAGAATATTACAGCAAAGCACATCGTGAGTAATGAC					FALSE				S82813					NP968966
A_44_P222371	8.99245	9.20563	8.7893	9.12365	8.9159	8.97594	8.87452	8.99051	P	P	P	P	P	P	P	P	Kptn	kaptin [Source:RefSeq peptide;Acc:NP_001100927] [ENSRNOT00000002043]	AACAAAGGCCTGGATGACCAACTTCTCCTGCCTGGCAGTGACCAGTTTGACAGCGTACTC	76466063	chr1	76466004	+	FALSE	rn|1q21	ENSRNOT00000002043	308107	BC166768	kaptin (actin binding protein)	chr1:76466004-76466063			TC609010	Rn.28449
[truncated: 40,211 more rows]
