# Supplementary material for: Differential Gene Expression in Primary Cultured Sensory and Motor Nerve Fibroblasts
Source: Front Neurosci. 2019 Jan 9;12:1016. doi: 10.3389/fnins.2018.01016 (PMC6333708; doi:10.3389/fnins.2018.01016)
Supplement: Table S4 — 121 differential expressed genes in motor and sensory Fbs. [file Table_4.XLSX]

## Sheet: G2_VS_G1_p005fc2_fdr
ProbeName	pvalues	FDR	foldchange	Sensory Fb4_NS	Sensory Fb3_NS	Sensory Fb2_NS	Sensory Fb1_NS	Sensory Fb4_flags	Sensory Fb3_flags	Sensory Fb2_flags	Sensory Fb1_flags	Motor Fb4_NS	Motor Fb3_NS	Motor Fb2_NS	Motor Fb1_NS	Motor Fb4_flags	Motor Fb3_flags	Motor Fb2_flags	Motor Fb1_flags	ProbeName.1	GeneSymbol	Description	Sequence	Chromosome_End_Index_Avadis_	Chromosome_Number_Avadis_	Chromosome_Start_Index_Avadis_	Chromosome_Strand_Avadis_	ControlType	Cytoband	EnsemblID	EntrezGeneID	GenbankAccession	GeneName	GenomicCoordinates	Go	RefSeqAccession	TIGRID	UniGeneID_
A_44_P175495	0.0243765	0.033793	4.01174	7.40783	7.98488	8.20778	9.08136	P	P	P	P	5.17938	5.10107	5.17405	7.69727	P	P	P	P	A_44_P175495	Cxcl11	Rattus norvegicus chemokine (C-X-C motif) ligand 11 (Cxcl11), mRNA [NM_182952]	AGTGAAAGTGGTCAAAATGGCAGCAATCAAGGAAGTTTCTGTAATTTACCCGAGTAACGG	17252251	chr14	17252192	+	FALSE	rn|14p22	ENSRNOT00000031667	305236	NM_182952	chemokine (C-X-C motif) ligand 11	chr14:17252192-17252251	GO:0008009|GO:0070098|GO:0048248|GO:0042379|GO:0005615|GO:0010818|GO:0006955|GO:0006935|GO:0060326|GO:0042127|GO:0030816|GO:0043950|GO:0008201|GO:0051281	NM_182952	TC579839	Rn.13664
A_42_P822726	0.0239105	0.0336415	2.3756	9.42943	8.48626	8.68341	7.93206	P	P	P	P	7.49122	8.10355	6.98525	7.08103	P	P	P	P	A_42_P822726	Myo1g	Rattus norvegicus myosin IG (Myo1g), mRNA [NM_001134843]	TCTTGACCGTACTAAAGGCTAGGATTTGTCCACCTTTATATAGAATGCCACAAAATAAAG	87275530	chr14	87275471	-	FALSE	rn|14q21	ENSRNOT00000010021	289785	NM_001134843	myosin IG	chr14:87275530-87275471	GO:0003774|GO:0005886|GO:0016459|GO:0005524|GO:0070062	NM_001134843	TC584319	Rn.198974
A_44_P455479	0.0236792	0.0336415	2.68132	8.2503	7.95912	8.02656	6.70578	P	P	P	P	6.71214	6.9038	6.16198	5.53473	P	P	P	P	A_44_P455479	Abcc9	Rattus norvegicus ATP-binding cassette, subfamily C (CFTR/MRP), member 9 (Abcc9), mRNA [NM_013040]	TCTGTGTCAAGACTTATAGTTCTTGTGCATCGAGATATTTCAAGGTGCCTTTATGGATAT	1920058	chr4_random	1919999	+	FALSE	NA	NA	25560	NM_013040	ATP-binding cassette, subfamily C (CFTR/MRP), member 9	chr4_random:1919999-1920058	GO:0019905|GO:0005886|GO:0008282|GO:0042493|GO:0008281|GO:0042626|GO:0030315|GO:0005267|GO:0010107|GO:0015459|GO:0030017|GO:0005524|GO:0044325|GO:0042802|GO:0042383|GO:0005739|GO:0007165|GO:0051607|GO:0008076|GO:0008144|GO:0006932|GO:0016021|GO:0006813	NM_013040	TC573795	Rn.164431
A_43_P14911	0.0401844	0.0430293	2.13172	11.8576	11.469	11.3927	12.2325	P	P	P	P	10.3633	10.4927	9.73364	11.5411	P	P	P	P	A_43_P14911	Il1b	Rattus norvegicus interleukin 1 beta (Il1b), mRNA [NM_031512]	GCTGAAAATGAAGAGTTTCATATTGTGTGGATGAGAGTGTTTATGAATGAAGCACAAGCA	116964524	chr3	116964465	-	FALSE	rn|3q36	ENSRNOT00000006308	24494	NM_031512	interleukin 1 beta	chr3:116964524-116964465	GO:0032755|GO:0014070|GO:0035634|GO:0009408|GO:0019221|GO:0033591|GO:0005615|GO:0035234|GO:0032757|GO:0031622|GO:0009743|GO:0009100|GO:0030730|GO:0000165|GO:0007611|GO:0001660|GO:0032496|GO:0034116|GO:0033198|GO:0007613|GO:0043122|GO:0010332|GO:0010942|GO:0030638|GO:0031663|GO:0032355|GO:0032729|GO:0032725|GO:0010193|GO:0007568|GO:0019904|GO:0030593|GO:0010243|GO:0000122|GO:0005125|GO:0006144|GO:…	NM_031512	TC578968	Rn.9869
A_44_P167419	0.00453513	0.0169069	2.27556	7.9206	7.52618	7.97929	7.14409	P	P	P	P	6.64629	6.64312	6.38889	6.25959	P	P	P	P	A_44_P167419	NA	BE100625 UI-R-BJ1-auk-e-10-0-UI.s1 UI-R-BJ1 Rattus norvegicus cDNA clone UI-R-BJ1-auk-e-10-0-UI 3', mRNA sequence [BE100625]	GTGGAGCTTCATAGTTGCAAGGCACAGAAGACATTTGAGTTCATTTGAGTAAGTAACTTA	64825063	chrUn	64825004	-	FALSE	NA	NA	NA	BE100625	NA	chrUn:064825063-064825004	NA	NA	NA	Rn.205884
A_44_P283508	0.00125477	0.0108086	0.345866	5.41482	4.77011	4.60356	5.34774	P	P	P	P	6.95222	6.57691	6.65464	6.13381	P	P	P	P	A_44_P283508	Fmo1	Rattus norvegicus flavin containing monooxygenase 1 (Fmo1), mRNA [NM_012792]	ACTCGAACCGTACAAGAAACCCCATCTACCTTTGAAACTTTGCTTAAACTCTTTAGTTTT	78504267	chr13	78504208	-	FALSE	rn|13q22	ENSRNOT00000041908	25256	NM_012792	flavin containing monooxygenase 1	chr13:78504267-78504208	GO:0050661|GO:0017144|GO:0050660|GO:0006970|GO:0006082|GO:0043231|GO:0070995|GO:0004497|GO:0004499|GO:0005789|GO:0032496|GO:0009404|GO:0016021|GO:0055114	NM_012792	TC576469	Rn.867
A_43_P12955	0.0255967	0.033793	2.18157	14.1403	13.8825	13.5489	13.8938	P	P	P	P	12.3312	12.8653	11.9592	13.4349	P	P	P	P	A_43_P12955	LOC498276	Rattus norvegicus Fc gamma receptor II beta (LOC498276), mRNA [NM_001135992]	TGGTGGCACAGTTTTTATCCAGGACACATGATGCTCTGGATTTTGACCTCCTATAATAAA	86920706	chr13	86920647	-	FALSE	rn|13q24	ENSRNOT00000047349	498276	NM_001135992	Fc gamma receptor II beta	chr13:86920706-86920647	NA	NM_001135992	TC579003	Rn.6050
A_44_P237715	0.0233846	0.0336415	2.02797	5.69984	5.83209	5.51158	6.43194	P	P	P	P	4.54864	4.79075	4.30929	5.58145	P	P	P	P	A_44_P237715	NA	BM986492 EST594086 Rat gene index, normalized rat, norvegicus Rattus norvegicus cDNA clone RGOAC66 3' end, mRNA sequence [BM986492]	TCGGTGGGAACAGAGAAAACGATGTTGTTATCCTTGAGGCCCAGAGACTTGGCAAAGCTG	11512316	chr3	11512258	+	FALSE	rn|3p11	NA	NA	BM986492	NA	chr3:011512258-011512316	NA	NA	NA	Rn.11303
A_42_P606971	0.0357041	0.0411378	2.63826	6.91046	6.24889	6.80573	5.22903	P	P	P	P	4.84234	5.4723	4.98713	4.71407	P	P	P	P	A_42_P606971	Slc7a8	Rattus norvegicus solute carrier family 7 (amino acid transporter light chain, L system), member 8 (Slc7a8), mRNA [NM_053442]	TGAGTTCATTTAGGTTTTAAATTTTATTGGTTTGTTTTATGGAGTATTTTCTTTTCTCGT	32801010	chr15	32800951	-	FALSE	rn|15p13	ENSRNOT00000019618	84551	NM_053442	solute carrier family 7 (amino acid transporter light chain, L system), member 8	chr15:32801010-32800951	GO:0019534|GO:0005886|GO:0015695|GO:0006865|GO:0015101|GO:0015804|GO:0016323|GO:0005737|GO:0015171|GO:0042605|GO:0016021|GO:0015179|GO:0015807	NM_053442	TC574031	Rn.82734
A_44_P184987	0.00188885	0.0108839	2.03677	5.05554	5.09414	5.52399	4.88121	P	P	P	P	4.04281	4.32999	4.09055	4.0469	P	P	P	P	A_44_P184987	Myrf	Rattus norvegicus myelin regulatory factor (Myrf), mRNA [NM_001170487]	CTGGGGCATTTCAGCTAATGGCATCAGCTATTCCAAACATCCCAAGAGCCTGGAACCTCT	212702891	chr1	212702832	-	FALSE	rn|1q43	ENSRNOT00000039133	293736	NM_001170487	myelin regulatory factor	chr1:212702891-212702832	GO:0032286|GO:0003700|GO:0048709|GO:0022010|GO:0014003|GO:0005634|GO:0045893|GO:0003677|GO:0031643	NM_001170487	TC604861	Rn.96
A_43_P19032	0.00461927	0.0169069	2.27877	4.2874	4.72771	4.42087	4.54846	P	P	P	P	3.29354	3.31815	3.73925	2.75096	A	P	A	A	A_43_P19032	Edil3	PREDICTED: Rattus norvegicus EGF-like repeats and discoidin I-like domains 3 (Edil3), transcript variant X1, mRNA [XM_003753504]	GGCTGCACAGAGGAGGAATGAAGGAAGGGACCACATATCCCACAATGCTTTTCTTTATTT	19346145	chr2	19346086	+	FALSE	rn|2q12	NA	688400	XM_003753504	EGF-like repeats and discoidin I-like domains 3	chr2:19346086-19346145	GO:0010811|GO:0005509|GO:0007155|GO:0070062	XM_003753504	TC620695	NA
A_43_P15252	0.0226828	0.0336415	0.262373	10.1558	9.3629	8.85404	11.4792	P	P	P	P	12.0781	11.9346	11.612	12.9898	P	P	P	P	A_43_P15252	Col2a1	Rattus norvegicus collagen, type II, alpha 1 (Col2a1), mRNA [NM_012929]	GGATCTGCACTGAATGGCTGACCTGACCTGATATTCAACTATCCTAACCTCACAGTCCGG	136679280	chr7	136679221	-	FALSE	rn|7q36	ENSRNOT00000016044	25412	NM_012929	collagen, type II, alpha 1	chr7:136679280-136679221	GO:0071773|GO:0010468|GO:0005581|GO:0051216|GO:0007605|GO:0048705|GO:0005615|GO:0005585|GO:0046872|GO:0042802|GO:0005737|GO:0001894|GO:0002062|GO:0060351|GO:0030199|GO:2001240|GO:0060021|GO:0035108|GO:0048839|GO:0042472|GO:0071599|GO:0048407|GO:0006029|GO:0007417|GO:0005604|GO:0031012|GO:0060348|GO:0003007|GO:0001958|GO:0001501|GO:0001502|GO:0060272|GO:0060174|GO:0030903|GO:0007601|GO:0005201	NM_012929	TC621615	Rn.10124
A_43_P19776	0.0145136	0.0251622	2.95145	6.20974	5.22903	4.97787	5.86578	P	P	P	P	4.48841	4.64597	3.59943	3.10703	P	P	A	A	A_43_P19776	LOC681325	Rattus norvegicus hypothetical protein LOC681325 (LOC681325), mRNA [NM_001109439]	CTACAATAACAATTGTGTTCTCTAACTCTTTAGGTCTCAAAGTTTCCTTTGTGGTGGTGT	97613761	chrX	97613702	+	FALSE	rn|Xq31	ENSRNOT00000030692	681325	NM_001109439	hypothetical protein LOC681325	chrX:97613702-97613761	NA	NM_001109439	TC601426	Rn.48312
A_44_P372261	0.0348829	0.0405849	2.11793	9.55246	10.0592	10.1921	9.29199	P	P	P	P	7.90026	8.23326	9.45158	8.86607	P	P	P	P	A_44_P372261	Slpi	Rattus norvegicus secretory leukocyte peptidase inhibitor (Slpi), mRNA [NM_053372]	AGAATGACGGCCAGTGTGATGGCAAATACAAATGTTGTGAGGGTATGTGTGGGAAAGTCT	155374695	chr3	155374636	-	FALSE	rn|3q42	ENSRNOT00000074757	84386	NM_053372	secretory leukocyte peptidase inhibitor	chr3:155374695-155374636	GO:0005576|GO:0030414	NM_053372	TC586256	Rn.18560
A_44_P157314	0.00996914	0.0213097	2.57879	7.7177	7.49322	6.73669	6.58238	P	P	P	P	5.93795	6.21431	5.32881	5.76191	P	P	P	P	A_44_P157314	Clec4d	PREDICTED: Rattus norvegicus C-type lectin domain family 4, member D (Clec4d), transcript variant X1, mRNA [XM_006237322]	TACACCTGTCTATGATGAAATCCAGTAGTCAATAAAATATAACCCTCCATGATTTCCTTC	159895041	chr4	159894982	+	FALSE	rn|4q42	NA	362432	XM_006237322	C-type lectin domain family 4, member D	chr4:159894982-159895041	GO:0045087|GO:0030246|GO:0016021	XM_006237322	TC605725	NA
A_44_P620369	0.0309316	0.0370566	2.02502	8.6799	9.51918	8.92487	8.30749	P	P	P	P	7.88773	8.04831	7.86735	7.82193	P	P	P	P	A_44_P620369	NA	AW920064 EST351472 Rat gene index, normalized rat, norvegicus, Bento Soares Rattus norvegicus cDNA clone RGIGS02 5' end, mRNA sequence [AW920064]	TTCTGCTTTGTAAGAAGAAGGATTATTGACTCTGTATTAGAAAATACTGTATTGCCTGCG	144641402	chr1	144641343	+	FALSE	rn|1q32	NA	NA	AW920064	NA	chr1:144641343-144641402	NA	NA	TC615025	NA
A_43_P18738	0.00995923	0.0213097	2.37619	6.20047	5.20772	5.1717	5.793	P	P	P	P	4.00662	4.97655	4.07542	4.36372	P	P	P	P	A_43_P18738	Mrc1	Rattus norvegicus mannose receptor, C type 1 (Mrc1), mRNA [NM_001106123]	GCCAAAAATTATTGATCCTGTAACTACACATTCATCTATTACAACCAAAGCTGACCAAAG	88491763	chr17	88489156	+	FALSE	rn|17q12.3	ENSRNOT00000024736	291327	NM_001106123	mannose receptor, C type 1	chr17:88489156-88491763	GO:0007165|GO:0009986|GO:0005886|GO:0004872|GO:0005537|GO:0010008|GO:0006898|GO:0004888	NM_001106123	TC586391	Rn.9197
A_42_P620006	0.0049997	0.0172847	0.402754	11.7566	11.5314	12.0086	11.6372	P	P	P	P	12.913	12.6613	13.6349	12.8076	P	P	P	P	A_42_P620006	Wfdc1	Rattus norvegicus WAP four-disulfide core domain 1 (Wfdc1), mRNA [NM_133581]	AAGGGACAACAGAGGCACTTTCCATGAAGTGGAGACTGGCTGCCTTTGTGGGGCCTTTCC	49942784	chr19	49941344	+	FALSE	rn|19q12	ENSRNOT00000021630	171112	NM_133581	WAP four-disulfide core domain 1	chr19:49941344-49942784	GO:0003674|GO:0004867|GO:0042493|GO:0050680|GO:0032355|GO:0005615|GO:0001558	NM_133581	TC632597	Rn.3193
A_44_P1024721	0.00461416	0.0169069	2.13697	8.83563	8.249	8.22978	7.94609	P	P	P	P	7.15695	7.53942	6.83998	7.39858	P	P	P	P	A_44_P1024721	Slc28a2	Rattus norvegicus solute carrier family 28 (sodium-coupled nucleoside transporter), member 2 (Slc28a2), mRNA [NM_031664]	TTGGGCAGGGATGGAGGTGAGGGAATATATTTCTAAAGTTATATGGGAAACACTTGTGAA	109350696	chr3	109350637	-	FALSE	rn|3q35	NA	60423	NM_031664	solute carrier family 28 (sodium-coupled nucleoside transporter), member 2	chr3:109350696-109350637	GO:0016020|GO:0005337|GO:0001895|GO:0001882|GO:0034394|GO:0005415|GO:0016021	NM_031664	TC574893	Rn.10140
A_44_P247966	0.00174883	0.0108839	0.407576	7.75273	7.01521	7.00634	7.34758	P	P	P	P	8.78549	8.54634	8.86864	8.1243	P	P	P	P	A_44_P247966	Nell1	Rattus norvegicus NEL-like 1 (chicken) (Nell1), mRNA [NM_031069]	AATGGCTGGATCTCCTTGTACAACCTGCAAATGCAAGAATGGGAGAGTCTGCTGCTCTGT	100757578	chr1	100750595	+	FALSE	rn|1q22	ENSRNOT00000056030	81733	NM_031069	NEL-like 1 (chicken)	chr1:100750595-100757578	GO:0010468|GO:0048471|GO:0030501|GO:0033689|GO:0043065|GO:0005509|GO:0005635|GO:0045778|GO:0005615|GO:0030154|GO:0042802|GO:0045669|GO:2000599|GO:0070207|GO:0005737|GO:0045667|GO:0005080|GO:0008201	NM_031069	TC574881	Rn.10695
A_44_P992535	0.00808686	0.0198795	2.80564	8.2612	8.31753	8.79615	7.40488	P	P	P	P	6.88986	7.07433	6.86859	6.16379	P	P	P	P	A_44_P992535	Gpr116	Rattus norvegicus G protein-coupled receptor 116 (Gpr116), mRNA [NM_139110]	ATTCCTCTAGTGCTTACTCATTGCTCAACTAGGACCAGATAATGCCAAATTCACAGGAGC	13218704	chr9	13218645	-	FALSE	rn|9q12	ENSRNOT00000015223	245977	NM_139110	G protein-coupled receptor 116	chr9:13218704-13218645	GO:0006112|GO:0009986|GO:0005886|GO:0007218|GO:0004930|GO:0045444|GO:0043129|GO:0042593|GO:0031410|GO:0016021|GO:0019216	NM_139110	TC574044	Rn.25073
A_44_P147349	0.00546372	0.0178678	2.46888	4.71588	5.03973	4.19131	5.26447	P	P	P	P	3.64747	3.85689	3.54755	3.03969	P	P	A	A	A_44_P147349	Prdm6	Protein Prdm6 [Source:UniProtKB/TrEMBL;Acc:D3ZM55] [ENSRNOT00000047755]	AACAGAATCTAACAGTAGTTCAGTACAGGTCGAATATATTCTACCGAGCCTGTGTAGATA	49023922	chr18	49020447	+	FALSE	rn|18q11	ENSRNOT00000047755	307305	XM_006222577	PR domain containing 6	chr18:49020447-49023922	GO:0051151|GO:0005634|GO:0003676|GO:0045892|GO:0046872|GO:0042803|GO:0022008	XM_006222577	NA	NA
A_44_P373681	0.00854324	0.0198795	0.281624	4.49941	3.51925	5.02703	3.7583	P	P	P	A	6.21355	6.24759	6.65223	5.0907	P	P	P	P	A_44_P373681	NA	Q84KA1_CROSA (Q84KA1) Alternative oxidase (Fragment), partial (7%) [TC595121]	ACCATTTTCAGTTTACGTTTCTTTTGGTTTTCTAGCCAAGTATATATAGGACAGTGGTTG	117584207	chr1	117584148	-	FALSE	rn|1q22	NA	NA	BF563424	NA	chr1:117584207-117584148	NA	NA	TC595121	Rn.226104
A_44_P839270	0.00197889	0.0108839	0.168929	6.30155	5.83621	6.79121	5.04293	P	P	P	P	8.7042	8.85404	8.98432	8.07476	P	P	P	P	A_44_P839270	Pax1	Rattus norvegicus paired box 1 (Pax1), mRNA [NM_001107787]	TCAATTTTTGTAGTCATAAACATATTACTGGTGAGAGTCTGGCTTCACCTGTTAAACATG	136018795	chr3	136018736	+	FALSE	rn|3q41	ENSRNOT00000067983	311505	NM_001107787	paired box 1	chr3:136018736-136018795	GO:0007389|GO:0060017|GO:0001501|GO:0043374|GO:0008283|GO:0060349|GO:0045944|GO:0001756|GO:0043367|GO:0048538	NM_001107787	TC642545	Rn.40296
A_44_P739541	0.0010951	0.0103	9.11218	4.39786	5.63213	4.08623	4.26425	P	P	P	P	1.95712	1.23037	1.33269	1.57592	A	A	A	A	A_44_P739541	NA	NA	TAGTGTGTAAGTCAGGAATCATTGATGGTTAACCTTTCAAAATGTCTTGAATTGAAGGTG	18825150	chr14	18825091	-	FALSE	rn|14p22	NA	NA	NA	NA	chr14:018825150-018825091	NA	NA	NA	NA
A_44_P363116	0.0191694	0.0313446	2.36833	11.5578	11.462	11.2175	11.4466	P	P	P	P	9.97436	10.1524	9.36528	10.849	P	P	P	P	A_44_P363116	Cxcl3	Rattus norvegicus chemokine (C-X-C motif) ligand 3 (Cxcl3), mRNA [NM_138522]	TCTCAAGGATGGTCAAGAAGTTTGTCTCAACCCTCAAGCTCCCAGGCTTCAGAAAATCAT	18786923	chr14	18786864	-	FALSE	rn|14p22	ENSRNOT00000034090	171551	NM_138522	chemokine (C-X-C motif) ligand 3	chr14:18786923-18786864	GO:0008009|GO:0006955|GO:0071222|GO:0006954|GO:0030593|GO:0032496|GO:0007204|GO:0005615	NM_138522	TC584334	Rn.10525
A_44_P324574	0.0125756	0.0234099	2.03769	3.79508	3.86876	4.48474	3.82679	P	P	P	P	2.3745	2.92104	3.52335	2.9402	A	A	P	A	A_44_P324574	NA	AA817956 UI-R-A0-ag-f-05-0-UI.s1 UI-R-A0 Rattus norvegicus cDNA clone UI-R-A0-ag-f-05-0-UI 3', mRNA sequence [AA817956]	CTACAGGAGAGAAGAGGAAACTGACAGTGGACTTCTCTTTGCATCTTTCGTGCAAAGCTT	90529182	chr13	90529123	+	FALSE	rn|13q24	NA	NA	AA817956	NA	chr13:090529123-090529182	NA	NA	NA	Rn.16419
A_44_P653744	2.37518e-05	0.00241115	4.51894	7.95448	7.96934	8.24541	8.53241	P	P	P	P	6.14776	5.8437	6.23578	5.80083	P	P	P	P	A_44_P653744	Zic3	PREDICTED: Rattus norvegicus Zic family member 3 (Zic3), transcript variant X1, mRNA [XM_006257585]	TCCTGGATTTTCGGCATGCAAATCAAATAATACTGATCAATTCACTTAGTGGCCATGACA	143133001	chrX	143132942	+	FALSE	rn|Xq36	NA	367944	XM_006257585	Zic family member 3	chrX:143132942-143133001	GO:0007389|GO:0007368|GO:0035469|GO:0003700|GO:0071910|GO:0030324|GO:0005634|GO:0005575|GO:0009952|GO:0046872|GO:0043565|GO:0001947|GO:0003674|GO:0008150|GO:0005737|GO:0035545|GO:0045944|GO:0045893|GO:0071907	XM_006257585	TC587346	NA
A_44_P137448	0.0268463	0.0342887	2.57805	10.3313	10.6321	11.154	9.54982	P	P	P	P	8.83031	9.17626	9.27368	9.31587	P	P	P	P	A_44_P137448	Ptgs1	Rattus norvegicus prostaglandin-endoperoxide synthase 1 (Ptgs1), mRNA [NM_017043]	AACATTCCCAACTTGAATGTCTAGAATGTGGAATTGGTTCATTTTCCTGTTCAGTGAAAT	15365174	chr3	15365115	+	FALSE	rn|3p11	ENSRNOT00000010218	24693	NM_017043	prostaglandin-endoperoxide synthase 1	chr3:15365115-15365174	GO:0006693|GO:0035633|GO:0032811|GO:0051213|GO:0005634|GO:0005635|GO:0046872|GO:0008289|GO:0043231|GO:0005737|GO:0004601|GO:0001516|GO:0045907|GO:0045987|GO:0042127|GO:0007613|GO:0007612|GO:0006979|GO:0019371|GO:0051412|GO:0007568|GO:0004666|GO:0010243|GO:0010700|GO:0019233|GO:0070542|GO:0005789|GO:0008217|GO:0001750|GO:0020037	NM_017043	TC575019	Rn.44404
A_44_P608078	0.00194385	0.0108839	2.02731	10.3238	9.85679	10.4117	10.3126	P	P	P	P	9.18047	9.2766	8.81746	9.52597	P	P	P	P	A_44_P608078	NA	SLAP1_RAT (P59622) SRC-like-adapter (Src-like-adapter protein 1), complete [TC591551]	TTGGGGGTACTTCTAAGTCGGAAGCATTACATTTTGCCTAATCATGTATTTATTCCTGAT	104152170	chr7	104152111	-	FALSE	rn|7q33	NA	NA	NA	NA	chr7:104152170-104152111	NA	NA	TC591551	NA
A_44_P978172	0.00571336	0.0181925	2.07744	4.71464	4.55223	4.36854	4.18572	P	P	P	P	3.46019	3.88944	3.14395	2.99478	P	P	A	A	A_44_P978172	NA	NA	GCTGAGTAAATACCTATGAGTGTGCATTGTGTGATATTTTCTTACAGTCATCACAAGTCC	202490451	chr2	202490392	+	FALSE	rn|2q34	NA	NA	NA	NA	chr2:202490392-202490451	NA	NA	TC602645	NA
A_43_P13931	0.0247399	0.033793	2.0934	11.2863	11.1175	12.2274	11.4539	P	P	P	P	9.77636	10.3269	10.8677	10.8573	P	P	P	P	A_43_P13931	Grem2	Rattus norvegicus gremlin 2 (Grem2), mRNA [NM_001105974]	CCTCACAGTGTTGTCATTTTCCTGCAAACTGAGTTATCTGCCATTTAAGACATGCAACAA	90529013	chr13	90528954	-	FALSE	rn|13q24	ENSRNOT00000004803	289264	NM_001105974	gremlin 2	chr13:90529013-90528954	GO:0030514|GO:0060300|GO:0010172|GO:0038098|GO:0036122|GO:0019221|GO:0048263|GO:0005576|GO:0008201|GO:0005615|GO:0042803	NM_001105974	TC594574	Rn.16419
A_43_P15904	0.00831398	0.0198795	2.17709	11.0695	10.4134	10.7914	10.0828	P	P	P	P	9.64305	9.92006	9.23604	9.11472	P	P	P	P	A_43_P15904	Fcgr1a	Rattus norvegicus Fc fragment of IgG, high affinity Ia, receptor (CD64) (Fcgr1a), mRNA [NM_001100836]	GCACAAACTTCCCAAACTTGACCCTGAAACTGTGGGACCAAGGCACACAACTCTTAAATA	191095104	chr2	191095045	-	FALSE	rn|2q34	ENSRNOT00000028780	295279	NM_001100836	Fc fragment of IgG, high affinity Ia, receptor (CD64)	chr2:191095104-191095045	GO:0005886|GO:0042590|GO:0006910|GO:0006911|GO:0001805|GO:0006898|GO:0009617|GO:0050766|GO:0019864|GO:0050776|GO:0019884|GO:0001798|GO:0019770|GO:0042742|GO:0001788|GO:0007166|GO:0009897|GO:0038094	NM_001100836	TC594251	Rn.16643
A_43_P11840	0.0256938	0.033793	3.22319	5.13519	4.88926	6.72546	5.2304	P	P	P	P	3.06891	3.78002	4.25712	4.54385	A	P	P	P	A_43_P11840	Xdh	Rattus norvegicus xanthine dehydrogenase (Xdh), mRNA [NM_017154]	AGCAGGATGACATTTTCAGGAAGATGGACATTTTGACCCAAATAAGAGCTGCAAACAAAC	21589997	chr6	21589937	+	FALSE	rn|6q13	ENSRNOT00000009634	497811	NM_017154	xanthine dehydrogenase	chr6:21589937-21589997	GO:0051898|GO:2001213|GO:0008762|GO:0045453|GO:0050660|GO:0010044|GO:0005615|GO:0042803|GO:0005829|GO:1900745|GO:0030856|GO:0005777|GO:0005506|GO:0006919|GO:0004854|GO:0051537|GO:0004855|GO:0009055|GO:1900747|GO:0043546|GO:0007595|GO:0001937|GO:0010629|GO:0009115|GO:0016491|GO:0001933|GO:2000379|GO:0045602|GO:0055114	NM_017154	TC584685	Rn.202951
A_43_P12301	0.036681	0.0411378	0.475338	10.3572	10.2015	11.0034	10.3997	P	P	P	P	10.9746	11.4539	12.354	11.1951	P	P	P	P	A_43_P12301	Ntsr2	Rattus norvegicus neurotensin receptor 2 (Ntsr2), mRNA [NM_022695]	AAACCACATAACACCTACTGCCCTCAGCTTCCCACAGAGAACAACAGAGTTGAAGAATAG	NA	NA	NA	NA	FALSE	NA	NA	64636	NM_022695	neurotensin receptor 2	NA	GO:0016020|GO:0005886|GO:0007218|GO:0042391|GO:0007268|GO:0007200|GO:0016492|GO:0016021	NM_022695	TC578174	Rn.127792
A_44_P684180	0.0248824	0.033793	0.33782	2.04194	1.11446	2.85532	2.94762	A	A	A	A	3.85581	4.0008	4.18885	3.82098	P	P	P	P	A_44_P684180	Lrrn1	Rattus norvegicus leucine rich repeat neuronal 1 (Lrrn1), mRNA [NM_001037363]	CTTGCTACTTTGTTGAATGATGTTAGTTGACTGTACTGTAATGTTGTATCAACTGAACTG	143008658	chr4	143008600	+	FALSE	rn|4q41	ENSRNOT00000008879	500280	NM_001037363	leucine rich repeat neuronal 1	chr4:143008600-143008658	GO:0016021	NM_001037363	TC574697	Rn.96330
A_44_P388783	0.0252038	0.033793	2.76325	4.29717	3.80552	3.94805	3.99991	P	P	P	P	1.79879	1.57903	3.23282	2.94152	A	A	A	A	A_44_P388783	Clec4d	Rattus norvegicus C-type lectin domain family 4, member D (Clec4d), mRNA [NM_001003707]	TGTAAGTTACCTGGAGCAACATTTGATTGGAATCCCTCGAAGTGATCCTTATGATGGGGA	159892598	chr4	159892539	+	FALSE	rn|4q42	ENSRNOT00000013536	362432	NM_001003707	C-type lectin domain family 4, member D	chr4:159892539-159892598	GO:0045087|GO:0030246|GO:0016021	NM_001003707	TC582142	Rn.144379
A_42_P542960	0.000843403	0.0101581	2.88125	6.12337	6.63413	5.99719	6.4961	P	P	P	P	4.67562	4.85719	4.74935	4.94159	P	P	P	P	A_42_P542960	Rerg	Protein Rerg; Similar to RAS-like, estrogen-regulated, growth-inhibitor (Predicted) [Source:UniProtKB/TrEMBL;Acc:F1M2G3] [ENSRNOT00000030850]	TGCTTGCGTAGGATCGGTGCTAGTGTAGTTTGAAGATGTAACCACCAAAGACGTTGAAGT	174126426	chr4	174126367	-	FALSE	rn|4q43	ENSRNOT00000030850	502916	XM_578417	RAS-like, estrogen-regulated, growth-inhibitor	chr4:174126426-174126367	GO:0006184|GO:0030308|GO:0008285|GO:0016020|GO:0007264|GO:0003924|GO:0005634|GO:0009725|GO:0005525|GO:0005829	XM_578417	TC592256	Rn.19093
A_44_P189363	0.00540344	0.0178678	2.1907	11.4741	11.6629	11.7561	11.5524	P	P	P	P	10.3267	10.4107	10.0813	10.9656	P	P	P	P	A_44_P189363	Esm1	Rattus norvegicus endothelial cell-specific molecule 1 (Esm1), mRNA [NM_022604]	CACCGTCTTAGAGAAATTGCCCAAATGTTATTTGTTTAAAATGGGTTCTCAAACACTCCT	44634251	chr2	44634192	+	FALSE	rn|2q14	ENSRNOT00000014559	64536	NM_022604	endothelial cell-specific molecule 1	chr2:44634192-44634251	GO:0008284|GO:0005178|GO:0005576|GO:0002040|GO:0001525|GO:0005171|GO:0001558|GO:0005520	NM_022604	TC576354	Rn.6376
A_43_P19763	0.00347981	0.0155947	2.04746	11.9439	11.5482	11.4561	11.6553	P	P	P	P	10.4035	10.7401	10.2389	11.0093	P	P	P	P	A_43_P19763	Tlr2	Rattus norvegicus toll-like receptor 2 (Tlr2), mRNA [NM_198769]	GCCAGCGGGAAGTGTTTTGGGCAAATCTGAGAACTGCAATAAAATCCTAGGTTCTCCAAA	175608217	chr2	175608160	-	FALSE	rn|2q34	ENSRNOT00000013025	310553	NM_198769	toll-like receptor 2	chr2:175608217-175608160	GO:0005515|GO:0032755|GO:0034123|GO:0050830|GO:0042995|GO:0006691|GO:0032757|GO:0042497|GO:0002752|GO:0042498|GO:0002755|GO:0042495|GO:0042496|GO:0032496|GO:0044130|GO:0032728|GO:0032868|GO:0046982|GO:0009986|GO:0032760|GO:0034134|GO:0042834|GO:0042535|GO:0009636|GO:0032722|GO:0002224|GO:0045087|GO:0032570|GO:0009897|GO:0008329|GO:0004888|GO:0042346|GO:0008285|GO:0005886|GO:0032733|GO:0030177|GO:…	NM_198769	TC575286	Rn.46387
A_44_P1012463	0.0102631	0.0213097	2.18724	7.90454	7.37422	7.03048	6.85096	P	P	P	P	6.23125	6.60655	5.76372	6.15062	P	P	P	P	A_44_P1012463	NA	Q3RTP9_RALME (Q3RTP9) L-carnitine dehydratase/bile acid-inducible protein F, partial (5%) [TC634415]	TATCCTAAGACTGCCCTGGCAAGGGGACAAGCCTGCGTATACTCGATAAGTTGTTTACAT	18628934	chr12	18628875	-	FALSE	rn|12q11	NA	NA	NA	NA	chr12:018628934-018628875	NA	NA	TC634415	NA
A_44_P469113	0.00474357	0.0169069	2.06406	7.95477	7.46489	7.85978	7.62253	P	P	P	P	6.36277	6.61526	6.44284	7.19454	P	P	P	P	A_44_P469113	Slfn2	Rattus norvegicus schlafen 2 (Slfn2), mRNA [NM_001107031]	ATTTTTTAACAAGACCGAATTTCAGTATGAGGAAACTTTCTTCTTTACCAGGTCCAGGTA	71241557	chr10	71241498	+	FALSE	rn|10q26	ENSRNOT00000055957	303380	NM_001107031	schlafen 2	chr10:71241498-71241557	GO:0008285|GO:0005524	NM_001107031	TC586508	Rn.105052
A_44_P766678	0.0474066	0.0482033	2.06772	10.2031	9.61687	9.84174	8.72588	P	P	P	P	8.56798	8.85761	8.7585	8.33045	P	P	P	P	A_44_P766678	NA	BF557813 UI-R-C0-gw-g-05-0-UI.r1 UI-R-C0 Rattus norvegicus cDNA clone UI-R-C0-gw-g-05-0-UI 5', mRNA sequence [BF557813]	TTGTTCTACTGCATCATCAACATGACATGGATCAACGGATGGGACTTTAATGTTATTATC	55249553	chr10	55249494	+	FALSE	rn|10q24	NA	NA	BF557813	NA	chr10:055249494-055249553	NA	NA	TC600693	Rn.12095
A_44_P635138	0.00237819	0.0115105	2.63534	9.80039	9.38376	9.20606	9.378	P	P	P	P	7.69304	8.51468	7.62901	8.21822	P	P	P	P	A_44_P635138	Mrc1	Rattus norvegicus mannose receptor, C type 1 (Mrc1), mRNA [NM_001106123]	ACACTCACTTGTAAATCAACAGTTAGAAGACCGTGTTAAGATAAACAAGTACACATAACC	88492462	chr17	88492403	+	FALSE	rn|17q12.3	ENSRNOT00000024736	291327	NM_001106123	mannose receptor, C type 1	chr17:88492403-88492462	GO:0007165|GO:0009986|GO:0005886|GO:0004872|GO:0005537|GO:0010008|GO:0006898|GO:0004888	NM_001106123	TC595631	Rn.9197
A_42_P634675	0.000308978	0.00670503	2.00404	8.91498	9.00465	9.0166	8.64163	P	P	P	P	7.92	7.91428	7.98049	7.77425	P	P	P	P	A_42_P634675	Adap2	Rattus norvegicus ArfGAP with dual PH domains 2 (Adap2), mRNA [NM_020101]	AATTCAGCTCTCCAAGCTTAGATGTCCTCATAACTGCACCGAAAGTCAGCCATGGTGATG	68389935	chr10	68389876	+	FALSE	rn|10q26	ENSRNOT00000056273	56826	NM_020101	ArfGAP with dual PH domains 2	chr10:68389876-68389935	GO:0005886|GO:0043325|GO:0005547|GO:0005546|GO:0005740|GO:0005829|GO:0007507|GO:0005545|GO:0008060|GO:0005737|GO:0043533|GO:0032312|GO:0008270	NM_020101	TC577181	Rn.203877
A_44_P669066	0.0155042	0.0260556	2.2985	9.12575	8.62983	8.21242	7.91428	P	P	P	P	7.33885	7.7692	6.65507	7.39712	P	P	P	P	A_44_P669066	NA	PE2R2_RAT (Q62928) Prostaglandin E2 receptor, EP2 subtype (Prostanoid EP2 receptor) (PGE receptor, EP2 subtype), complete [TC578855]	TTGTCTATTGTGAGGAGGCTACTGAAGAAAACTCCAGAAATTTGTATCTCACAAAGAAGT	20217326	chr15	20217267	+	FALSE	rn|15p14	NA	NA	NA	NA	chr15:020217267-020217326	NA	NA	TC578855	NA
A_44_P438117	0.0096325	0.0213097	2.26721	6.15369	5.48257	5.34848	5.9043	P	P	P	P	3.98948	4.68853	4.23971	5.12714	P	P	P	P	A_44_P438117	Rgs1	Rattus norvegicus regulator of G-protein signaling 1 (Rgs1), mRNA [NM_019336]	GACTGATCTTTTGCATAACAAAGCAGAGCATATATACAAAGCATTTGTGCACTCAGATGC	58122751	chr13	58122692	-	FALSE	rn|13q21	ENSRNOT00000005251	54289	NM_019336	regulator of G-protein signaling 1	chr13:58122751-58122692	GO:0043547|GO:0005737|GO:0005886|GO:0038032|GO:0005096	NM_019336	TC579122	Rn.14787
A_44_P960735	0.0190618	0.0313446	2.65271	8.33045	8.2945	8.41666	7.03172	P	P	P	P	6.97213	7.21049	6.33758	5.98458	P	P	P	P	A_44_P960735	NA	NA	TATTATGCGCACTGTATGTTTTCTCTCTGTAGTACATGAGAGCTTATTGGCTTACCTTAT	180166066	chr4	180166007	-	FALSE	rn|4q44	NA	NA	NA	NA	chr4:180166066-180166007	NA	NA	TC600839	NA
A_44_P114207	0.0374748	0.0416004	2.15254	8.31663	7.79907	7.81385	6.85246	P	P	P	P	6.57972	6.97155	6.60935	6.50797	P	P	P	P	A_44_P114207	Hk3	Rattus norvegicus hexokinase 3 (white cell) (Hk3), mRNA [NM_022179]	TTGAGGAAAATCTCCAAAGAGCAATTGGGATCTCCCTGGACTAAGGATTCAGCCCACACG	15668993	chr17	15668934	+	FALSE	rn|17p14	ENSRNOT00000031935	25060	NM_022179	hexokinase 3 (white cell)	chr17:15668934-15668993	GO:0005515|GO:0001678|GO:0042562|GO:0019318|GO:0004396|GO:0005524|GO:0006096|GO:0005829|GO:0005739|GO:0043234|GO:0004340|GO:0008150|GO:0008865|GO:0046835|GO:0019158|GO:0019899|GO:0051156	NM_022179	TC574724	Rn.162179
A_44_P281510	0.00226916	0.0114403	2.4844	4.81871	4.12907	4.04429	4.40054	P	P	P	P	3.14939	3.47348	2.93418	2.56576	A	P	A	A	A_44_P281510	Tlr7	Rattus norvegicus toll-like receptor 7 (Tlr7), mRNA [NM_001097582]	AAGGGTTATCAACATCTGCAATCAATGGAGTCTTGTTATGATGCTTTTATTGTGTATGAC	47356226	chrX	47356167	+	FALSE	rn|Xq21	ENSRNOT00000005620	317468	NM_001097582	toll-like receptor 7	chrX:47356167-47356226	GO:0003725|GO:0032755|GO:0042346|GO:0003727|GO:0005886|GO:0005783|GO:0032009|GO:0005764|GO:0032757|GO:0005737|GO:0051607|GO:0008144|GO:0045078|GO:0001774|GO:0034154|GO:0007252|GO:0045416|GO:0032722|GO:0002224|GO:0043235|GO:0045359|GO:0035197|GO:0045356|GO:0016021|GO:0071260|GO:0005768	NM_001097582	NA	Rn.14819
A_44_P372254	0.0287951	0.0359927	2.20797	11.2268	11.7836	11.8469	10.9611	P	P	P	P	9.47499	9.94166	11.0356	10.5109	P	P	P	P	A_44_P372254	Slpi	Rattus norvegicus secretory leukocyte peptidase inhibitor (Slpi), mRNA [NM_053372]	TTGGACATTTGAATAATGTTTATTTCTGCCGCCAACATATCTTTTTGTCCCATGTCAGCA	155373952	chr3	155373892	-	FALSE	rn|3q42	NA	84386	NM_053372	secretory leukocyte peptidase inhibitor	chr3:155373952-155373892	GO:0005576|GO:0030414	NM_053372	TC586256	Rn.18560
A_42_P508984	0.00420052	0.0169069	2.67785	12.8145	12.9027	12.4157	11.8568	P	P	P	P	10.9599	11.392	10.752	11.3284	P	P	P	P	A_42_P508984	Pf4	Rattus norvegicus platelet factor 4 (Pf4), mRNA [NM_001007729]	AAATTTGCCTGGACCGGCAAGTACCTCTGTATAAGAAAATAATCAAGAAACTCCTGGAGA	18812614	chr14	18812555	-	FALSE	rn|14p22	ENSRNOT00000033406	360918	NM_001007729	platelet factor 4	chr14:18812614-18812555	GO:0048248|GO:0019221|GO:0005615|GO:0003674|GO:0045653|GO:0006955|GO:0042127|GO:0045944|GO:0045347|GO:2001240|GO:0031091|GO:0030816|GO:0043950|GO:0008201|GO:0008009|GO:0032760|GO:0030595|GO:0010744|GO:0030168|GO:0045651|GO:0031982|GO:0010628|GO:0043234|GO:0006461|GO:0045918|GO:0016525	NM_001007729	TC626284	Rn.6800
A_44_P120405	0.00161048	0.0108839	2.29871	6.56563	6.00809	5.9417	5.98024	P	P	P	P	4.78105	5.03103	4.55356	5.3123	P	P	P	P	A_44_P120405	NA	AW526982 UI-R-BO1-ajg-b-12-0-UI.s1 UI-R-BO1 Rattus norvegicus cDNA clone UI-R-BO1-ajg-b-12-0-UI 3', mRNA sequence [AW526982]	GGTTCCAGCAAAACAAGGATGGCCGCGTCATTGTTCTCGTCAAAGAGCCTGAAGTGGGAG	175608366	chr2	175608307	+	FALSE	rn|2q34	NA	NA	AW526982	NA	chr2:175608307-175608366	NA	NA	NA	Rn.46387
A_44_P445369	0.0266324	0.0342887	0.416931	3.39485	3.95244	2.56117	4.24019	P	P	A	P	4.82033	4.6877	5.39016	4.6938	P	P	P	P	A_44_P445369	Wscd2	Rattus norvegicus WSC domain containing 2 (Wscd2), mRNA [NM_001271178]	TTTGGCAAGACCGTACTGGTGGTGCACTTCGAGGATCTGAAGCAGGACTTGTTTACGCAG	44092818	chr12	44092759	-	FALSE	rn|12q16	ENSRNOT00000000895	360824	NM_001271178	WSC domain containing 2	chr12:44092818-44092759	NA	NM_001271178	NA	Rn.178658
A_44_P362749	0.010151	0.0213097	2.07041	11.4406	10.9652	11.608	10.6649	P	P	P	P	10.3734	10.3653	10.1172	9.72054	P	P	P	P	A_44_P362749	Emr1	Rattus norvegicus EGF-like module containing, mucin-like, hormone receptor-like 1 (Emr1), mRNA [NM_001007557]	CTTCATCTTCCTCATTCACTGTCTGCTCAACCGCCAGGTACGAGATGAATATAGGAAACT	64823251	chrUn	64821266	+	FALSE	NA	ENSRNOT00000073926	316137	NM_001007557	EGF-like module containing, mucin-like, hormone receptor-like 1	chrUn:64821266-64823251	GO:0007218|GO:0004930|GO:0005509|GO:0016021|GO:0009897|GO:0071944	NM_001007557	TC574520	Rn.205884
A_43_P14838	0.0485766	0.0487985	2.00169	7.03888	6.50753	7.22813	5.851	P	P	P	P	5.63114	5.72175	6.24856	5.19038	P	P	P	P	A_43_P14838	Alx1	Rattus norvegicus ALX homeobox 1 (Alx1), mRNA [NM_012921]	GAATGGATTCCCTGAAAGGACTGAATAGGTTTACCATACACCAGCCTCCACAAACTCTGT	41090630	chr7	41090571	-	FALSE	rn|7q21	ENSRNOT00000006007	25401	NM_012921	ALX homeobox 1	chr7:41090630-41090571	GO:0005667|GO:0003700|GO:0046982|GO:0001843|GO:0048704|GO:0005634|GO:0000122|GO:0030326|GO:0009952|GO:0006351|GO:0043565|GO:0001501|GO:0045944|GO:0014031|GO:0060021|GO:0045893	NM_012921	TC577306	Rn.9282
A_44_P1023538	0.00110661	0.0103	2.56326	10.1846	10.0349	9.88859	9.3816	P	P	P	P	8.21674	8.71714	8.36992	8.79489	P	P	P	P	A_44_P1023538	C3	Rattus norvegicus complement component 3 (C3), mRNA [NM_016994]	GCCACGTCAAGTGCAGAAACGCCCTAAAGCTGCAGAAAGGGAAGCAGTACCTCATGTGGG	64513496	chrUn	64513437	-	FALSE	NA	ENSRNOT00000075494	24232	NM_016994	complement component 3	chrUn:64513496-64513437	GO:0005515|GO:0043627|GO:0004866|GO:0072562|GO:0001970|GO:0005615|GO:0008289|GO:0006957|GO:0006956|GO:0050766|GO:0006954|GO:0006935|GO:0006958|GO:0006631|GO:0032026|GO:0070374|GO:0001798|GO:0032355|GO:0070062|GO:0048037|GO:0045745|GO:0051384|GO:0010884|GO:0002507|GO:0010866|GO:0010575|GO:0031715|GO:0045766|GO:0010828|GO:0048639|GO:0007596|GO:0001934|GO:0032570	NM_016994	TC641657	Rn.11378
A_43_P12274	0.0105668	0.0213097	2.08305	9.48513	8.76768	8.72821	8.53512	P	P	P	P	8.01653	8.23574	7.32567	7.74239	P	P	P	P	A_43_P12274	Lst1	Rattus norvegicus leukocyte specific transcript 1 (Lst1), mRNA [NM_022634]	AGGCAGAGGAGAAGGTGAAGGCGTAAAAGAAGACGCCAGCACTGACTATGCCTGCATCGT	3701467	chr20	3701408	+	FALSE	rn|20p12	ENSRNOT00000065940	64569	NM_022634	leukocyte specific transcript 1	chr20:3701408-3701467	GO:0008150|GO:0003674|GO:0000902|GO:0006955|GO:0005737|GO:0016021|GO:0005575|GO:0016358|GO:0050672	NM_022634	TC621218	Rn.91085
A_44_P347283	0.0396099	0.0427929	2.69377	8.76938	9.06668	10.3164	8.52835	P	P	P	P	7.57948	7.56619	8.36819	8.02375	P	P	P	P	A_44_P347283	NA	NA	CAAAATTAAAGAGATTGCCGCCAAGCACAAGAAAACTATACCCCAGTTGAGCGACGAGGA	NA	NA	NA	NA	FALSE	NA	NA	NA	NA	NA	NA	NA	NA	NA	NA
A_44_P160877	0.00630568	0.0186538	2.12836	7.16063	6.96246	6.53118	6.37297	P	P	P	P	5.85895	6.10936	5.371	5.31294	P	P	P	P	A_44_P160877	Cfh	Rattus norvegicus complement factor H (Cfh), mRNA [NM_130409]	TGACATTCAGATGTCCACCTCCGTATCGAATGGATGGCTCTGACATTGTCACATGTGTTA	53266142	chr13	53266083	-	FALSE	rn|13q13	ENSRNOT00000017749	155012	NM_130409	complement factor H	chr13:53266142-53266083	GO:0030449|GO:0070301|GO:0005886|GO:0005634|GO:0043395|GO:0072562|GO:0005615|GO:0001851|GO:0006956|GO:0005737|GO:0071222|GO:0071346|GO:0008201	NM_130409	TC574007	Rn.101777
A_44_P492104	0.00703651	0.0193504	2.0835	9.75375	9.08609	9.15928	8.8325	P	P	P	P	8.1362	8.50085	7.7022	8.30646	P	P	P	P	A_44_P492104	Fermt3	Rattus norvegicus fermitin family member 3 (Fermt3), mRNA [NM_001127543]	TGACCTATATGTAGTCTCTAAGCACATGATGAATGCCAAATATGGATAAGGAACAGGAAA	209672942	chr1	209672883	-	FALSE	rn|1q43	ENSRNOT00000028737	309186	NM_001127543	fermitin family member 3	chr1:209672942-209672883	GO:0070527|GO:0005178|GO:0007159|GO:0002102|GO:0033632|GO:0070062|GO:0033622	NM_001127543	TC590167	Rn.105838
A_44_P333116	3.98537e-05	0.00241115	2.68451	7.53898	7.46329	7.51865	7.16947	P	P	P	P	6.10182	6.1798	5.97101	5.72917	P	P	P	P	A_44_P333116	Meis2	Rattus norvegicus Meis homeobox 2 (Meis2), mRNA [NM_001107758]	CTGTAGCATAAACATAGGGACTAAGTTAAACTTGTACATTTCTGTTGATCACTCCGTTAT	101916881	chr3	101916822	-	FALSE	rn|3q35	ENSRNOT00000051638	311311	NM_001107758	Meis homeobox 2	chr3:101916881-101916822	GO:0003712|GO:0006355|GO:0003700|GO:0001654|GO:0005634|GO:0005575|GO:0070848|GO:0003677|GO:0009612|GO:0043565|GO:0003674|GO:0031016|GO:0045638|GO:0045944|GO:0008134	NM_001107758	TC599765	Rn.224805
A_43_P20703	0.0235029	0.0336415	0.474864	2.23462	3.12706	2.58376	3.52719	A	A	A	A	3.89972	3.8904	4.0727	4.21955	P	P	P	P	A_43_P20703	Gdap1	Rattus norvegicus ganglioside-induced differentiation-associated-protein 1 (Gdap1), mRNA [NM_001107897]	ATTCGCAGCCAGATTGGTAACACGGAGTCTGAACTGAAGAAACTTGCTGAAGAAAACCCT	1013178	chr5	1011857	-	FALSE	rn|5q11	ENSRNOT00000007994	312890	NM_001107897	ganglioside-induced differentiation-associated-protein 1	chr5:1013178-1011857	GO:0000266|GO:0006626|GO:0005634|GO:0032526|GO:0031307	NM_001107897	NA	Rn.45830
A_44_P286788	0.0063207	0.0186538	2.12166	10.6622	10.1087	10.0658	9.73139	P	P	P	P	9.14414	9.42124	8.57918	9.11926	P	P	P	P	A_44_P286788	Ncf4	Rattus norvegicus neutrophil cytosolic factor 4 (Ncf4), mRNA [NM_001127304]	TGCCCTTAATTACCAAGATGCTGAGGGGGACCTGGTTCGGCTGCTGTCAGATGAGGATGT	116190275	chr7	116190216	+	FALSE	rn|7q34	ENSRNOT00000009544	500904	NM_001127304	neutrophil cytosolic factor 4	chr7:116190216-116190275	GO:0005737|GO:0016176|GO:0016020|GO:0043020|GO:0032266|GO:0043085|GO:0010008|GO:0005829	NM_001127304	TC605610	Rn.46120
A_44_P260072	0.031946	0.0375288	2.20913	10.247	9.56549	8.941	9.25522	P	P	P	P	8.4554	8.88055	7.49655	8.60451	P	P	P	P	A_44_P260072	Tbxas1	Rattus norvegicus thromboxane A synthase 1, platelet (Tbxas1), mRNA [NM_012687]	TGAGACTCAGGTTCCACTTCAGCTAGAATCCAAATCTGCTCTATGCCCCAAAAATGGAGT	66677395	chr4	66676913	+	FALSE	rn|4q22	ENSRNOT00000010796	24886	NM_012687	thromboxane A synthase 1, platelet	chr4:66676913-66677395	GO:0004497|GO:0003674|GO:0045907|GO:0030644|GO:0005506|GO:0001516|GO:0005789|GO:0016705|GO:0016021|GO:0005575|GO:0004796|GO:0020037	NM_012687	TC577017	Rn.16283
A_44_P230320	0.0458605	0.0475861	2.00948	11.579	11.0782	11.0215	11.9809	P	P	P	P	10.0914	10.232	9.66864	11.3088	P	P	P	P	A_44_P230320	Il1b	Rattus norvegicus interleukin 1 beta (Il1b), mRNA [NM_031512]	AAGTCAGGTCTCTCAGAGCCATAAGAAAACCGTGGCACATTCTGGTCAAAGAAAACGTGT	116964775	chr3	116964716	-	FALSE	rn|3q36	ENSRNOT00000006308	24494	NM_031512	interleukin 1 beta	chr3:116964775-116964716	GO:0032755|GO:0014070|GO:0035634|GO:0009408|GO:0019221|GO:0033591|GO:0005615|GO:0035234|GO:0032757|GO:0031622|GO:0009743|GO:0009100|GO:0030730|GO:0000165|GO:0007611|GO:0001660|GO:0032496|GO:0034116|GO:0033198|GO:0007613|GO:0043122|GO:0010332|GO:0010942|GO:0030638|GO:0031663|GO:0032355|GO:0032729|GO:0032725|GO:0010193|GO:0007568|GO:0019904|GO:0030593|GO:0010243|GO:0000122|GO:0005125|GO:0006144|GO:…	NM_031512	TC578968	Rn.9869
A_44_P960755	0.0002202	0.00670503	2.52263	6.22997	5.64731	5.85927	6.01565	P	P	P	P	4.53305	4.87515	4.33325	4.67953	P	P	P	P	A_44_P960755	Trim30	PREDICTED: Rattus norvegicus tripartite motif-containing 30 (Trim30), transcript variant X2, mRNA [XM_006229918]	AGGAACTCATATTCCTTCCAGCATGTAAGAATTATTGAATATGGTGTCTATTTTTCCTCC	162171406	chr1	162171347	-	FALSE	rn|1q32	NA	499223	XM_006229918	tripartite motif-containing 30	chr1:162171406-162171347	NA	XM_006229918	TC596991	NA
A_44_P285359	0.00836686	0.0198795	0.454985	4.39262	3.48349	3.88826	4.27978	P	P	P	P	5.12382	5.24181	5.30769	5.07345	P	P	P	P	A_44_P285359	Dab1	PREDICTED: Rattus norvegicus Dab, reelin signal transducer, homolog 1 (Drosophila) (Dab1), transcript variant X7, mRNA [XM_006238494]	AAGAGGACTAAGGATTAAGTAGGATGTCAACTGAGACAGAACTTCAAGTAGCTGTGAAAA	125434169	chr5	125434110	+	FALSE	rn|5q34	NA	266729	XM_006238494	Dab, reelin signal transducer, homolog 1 (Drosophila)	chr5:125434110-125434169	GO:0043005|GO:0048471|GO:0021987|GO:0007264|GO:0021942|GO:0021517|GO:0005829|GO:0005622|GO:0021795|GO:0045860|GO:0021799|GO:0007628|GO:0043025|GO:0051645|GO:0042493|GO:0014069|GO:0045177|GO:0021813|GO:0046426|GO:0016358|GO:0021589|GO:0048712|GO:0005903|GO:0007162|GO:0016020|GO:0007420|GO:0045666|GO:0007494|GO:0050771|GO:0001764|GO:0043548	XM_006238494	TC577632	Rn.206534
A_44_P376994	0.00824001	0.0198795	0.479678	8.23737	7.73767	8.49908	8.75206	P	P	P	P	9.46985	9.09798	9.65442	9.37559	P	P	P	P	A_44_P376994	Lsamp	Rattus norvegicus limbic system-associated membrane protein (Lsamp), mRNA [NM_017242]	TACAAGATGGGGGGAGACTATTGTTTCACAAGATTGTGTGTTTATAAATGAAGGGGGGAT	60170467	chr11	60170408	-	FALSE	rn|11q21	NA	29561	NM_017242	limbic system-associated membrane protein	chr11:60170467-60170408	GO:0005886|GO:0031225|GO:0007155	NM_017242	NP956244	Rn.10176
A_44_P1039128	0.0061728	0.0186538	2.78916	9.15527	9.2875	9.87936	8.55822	P	P	P	P	7.63616	7.80174	7.38703	8.28472	P	P	P	P	A_44_P1039128	Cxcl10	Rattus norvegicus chemokine (C-X-C motif) ligand 10 (Cxcl10), mRNA [NM_139089]	TACGATTTTCATTGTATATGTAAGAACTTGTGTGGTTAAGTATGTATCAATGGGTAGTTA	17268053	chr14	17267994	+	FALSE	rn|14p22	ENSRNOT00000003075	245920	NM_139089	chemokine (C-X-C motif) ligand 10	chr14:17267994-17268053	GO:0008284|GO:0009306|GO:0048248|GO:0010996|GO:0009409|GO:0006928|GO:0033280|GO:0005615|GO:0010818|GO:0034605|GO:0051607|GO:0006955|GO:0006954|GO:0006935|GO:0042127|GO:0032496|GO:0043950|GO:0030816|GO:0051281|GO:0008201|GO:0010332|GO:0008009|GO:2000406|GO:0070098|GO:0030335|GO:0005576|GO:0009615|GO:0005125|GO:0002690|GO:0007165|GO:0071222|GO:0007517|GO:0007186|GO:0060326|GO:0016525|GO:0009897	NM_139089	TC579649	Rn.10584
A_42_P685138	0.00664717	0.0187048	0.481578	5.86903	4.955	5.7596	5.42361	P	P	P	P	6.44353	6.7279	6.88716	6.24776	P	P	P	P	A_42_P685138	Dab1	Rattus norvegicus Dab, reelin signal transducer, homolog 1 (Drosophila) (Dab1), mRNA [NM_153621]	ACAGAAGGATAAGCAGTGTGAACAAGCCGTGTACCAGACCATTTTGGAAGAGGATGTTGA	125625903	chr5	125625356	+	FALSE	rn|5q34	ENSRNOT00000009977	266729	NM_153621	Dab, reelin signal transducer, homolog 1 (Drosophila)	chr5:125625356-125625903	GO:0043005|GO:0048471|GO:0021987|GO:0007264|GO:0021942|GO:0021517|GO:0005829|GO:0005622|GO:0021795|GO:0045860|GO:0021799|GO:0007628|GO:0043025|GO:0051645|GO:0042493|GO:0014069|GO:0045177|GO:0021813|GO:0046426|GO:0016358|GO:0021589|GO:0048712|GO:0005903|GO:0007162|GO:0016020|GO:0007420|GO:0045666|GO:0007494|GO:0050771|GO:0001764|GO:0043548	NM_153621	TC577632	Rn.206534
A_44_P933121	0.0379013	0.0416914	2.32553	8.65254	7.97954	7.32456	7.13243	P	P	P	P	6.88716	7.1345	6.17352	6.31791	P	P	P	P	A_44_P933121	Cybb	cytochrome b-245, beta polypeptide (Cybb), mRNA [Source:RefSeq mRNA;Acc:NM_023965] [ENSRNOT00000038994]	TCAACACCTTCTTCCTTTCAATTCAGAAGCTGAAACCAGATCTAAGCCATCTGACTCTGG	25514274	chrX	25514215	-	FALSE	rn|Xq13	ENSRNOT00000038994	66021	FQ217794	cytochrome b-245, beta polypeptide	chrX:25514274-25514215	GO:0005515|GO:0045730|GO:0005886|GO:0005783|GO:0006801|GO:0050660|GO:0050665|GO:0030425|GO:0005739|GO:0005622|GO:0005737|GO:0016175|GO:0043025|GO:0016174|GO:0005791|GO:0042554|GO:0005794|GO:0046982|GO:0007584|GO:0042493|GO:0009055|GO:0005887|GO:0045087|GO:0043020|GO:0055114|GO:0020037	NA	TC594767	Rn.98491
A_44_P886246	0.0113204	0.0224552	2.35547	5.90227	5.60813	5.83369	4.78171	P	P	P	P	4.56527	4.69231	4.24892	3.74929	P	P	P	P	A_44_P886246	NA	Q7ZXT5_XENLA (Q7ZXT5) Alg5-prov protein, partial (6%) [TC613751]	GACTTGTATTTTATCAGTTTTTGTCTTTGAGGTCTTCCTTACTGCAATAACTCGTGAGCC	20627356	chr20	20627297	-	FALSE	rn|20p11	NA	NA	NA	NA	chr20:020627356-020627297	NA	NA	TC613751	NA
A_43_P12257	0.00073835	0.0101581	2.50757	13.6507	13.9212	13.8448	13.6813	P	P	P	P	12.4776	12.5249	12.0376	12.6929	P	P	P	P	A_43_P12257	Esm1	Rattus norvegicus endothelial cell-specific molecule 1 (Esm1), mRNA [NM_022604]	ACCGGTTGTTGGGTTTTATTTCAAAAGGACAGTGTATTGTTGTTCAATAAAAATGGCACA	44634738	chr2	44634679	+	FALSE	rn|2q14	ENSRNOT00000014559	64536	NM_022604	endothelial cell-specific molecule 1	chr2:44634679-44634738	GO:0008284|GO:0005178|GO:0005576|GO:0002040|GO:0001525|GO:0005171|GO:0001558|GO:0005520	NM_022604	TC576354	Rn.6376
A_44_P418245	0.0219817	0.0336415	3.30031	7.95536	7.2643	8.02641	6.20219	P	P	P	P	5.73036	5.85988	6.32426	4.99106	P	P	P	P	A_44_P418245	Shox2	Rattus norvegicus short stature homeobox 2 (Shox2), mRNA [NM_013028]	CGTTCATAGGAATAAAATCTTGCTAACAACAAATGAGCAAAAACAAAAAAGGATAGAGAA	156881571	chr2	156881512	-	FALSE	rn|2q31	ENSRNOT00000016843	25546	NM_013028	short stature homeobox 2	chr2:156881571-156881512	GO:0000976|GO:0060415|GO:0003700|GO:0003170|GO:0002053|GO:0005634|GO:0007275|GO:0032330|GO:0000122|GO:0030326|GO:0048598|GO:0001649|GO:0003209|GO:0045880|GO:0048743|GO:0048557|GO:0002063|GO:0002062|GO:0060351|GO:0060272|GO:0045944|GO:2000172|GO:0050772|GO:0035115	NM_013028	TC578048	Rn.11258
A_44_P104985	0.02013	0.0316329	3.95057	6.20192	4.92846	4.50844	5.71977	P	P	P	P	3.34225	3.1892	1.91512	4.48602	P	P	A	P	A_44_P104985	Serpinb2	Rattus norvegicus serpin peptidase inhibitor, clade B (ovalbumin), member 2 (Serpinb2), mRNA [NM_021696]	GTCTGAGAGCAATGACCTTTTTCTTTCTGAAGTGTTCCATCAAGCCACAGTAGATGTGAA	13640794	chr13	13640735	+	FALSE	rn|13p13	ENSRNOT00000003409	60325	NM_021696	serpin peptidase inhibitor, clade B (ovalbumin), member 2	chr13:13640735-13640794	GO:0030162|GO:0010951|GO:0043066|GO:0005737|GO:0004867|GO:0042060|GO:0005615	NM_021696	TC576781	Rn.42912
A_42_P641962	0.000465366	0.00804418	0.489566	10.5097	10.03	10.1124	10.0613	P	P	P	P	11.3544	11.3222	11.2455	10.9296	P	P	P	P	A_42_P641962	Pcsk6	Rattus norvegicus proprotein convertase subtilisin/kexin type 6 (Pcsk6), mRNA [NM_012999]	GTCTGTTGAATCCACAACTTCAAATAAGAAATCAGTGAAGCAAATCTAATGTTAACCCTG	120476911	chr1	120476852	+	FALSE	rn|1q22	ENSRNOT00000015845	25507	NM_012999	proprotein convertase subtilisin/kexin type 6	chr1:120476852-120476911	GO:0007368|GO:0005794|GO:0048406|GO:0004252|GO:0009986|GO:0007354|GO:0032902|GO:0005615|GO:0031012|GO:0009100|GO:0004175|GO:0016486|GO:0016485|GO:0032940|GO:0008201	NM_012999	TC574978	Rn.950
A_44_P355928	0.0224072	0.0336415	2.31654	10.0226	9.71836	9.22307	8.66999	P	P	P	P	8.19255	8.65465	7.99477	8.20868	P	P	P	P	A_44_P355928	Ctss	Rattus norvegicus cathepsin S (Ctss), mRNA [NM_017320]	CCTTCACTTTGGTGATCAAGGATATATTCGGATGGCGAGAAATAACAAAAATCACTGCGG	190466533	chr2	190466474	+	FALSE	rn|2q34	ENSRNOT00000028732	50654	NM_017320	cathepsin S	chr2:190466474-190466533	GO:0001656|GO:0097067|GO:0009986|GO:0045453|GO:0005518|GO:0043394|GO:0005576|GO:0005615|GO:0005764|GO:0043231|GO:0002250|GO:0004197|GO:0016020|GO:0051603|GO:0050729|GO:0043236|GO:0030574|GO:0006508|GO:0008233|GO:0008234|GO:0001968|GO:0034769|GO:0051930	NM_017320	TC607472	Rn.11347
A_43_P12965	0.00727264	0.0195553	0.403409	6.17475	5.31909	5.17873	5.84649	P	P	P	P	7.34009	7.12702	7.04208	6.26418	P	P	P	P	A_43_P12965	Nlgn1	Rattus norvegicus neuroligin I mRNA, complete cds. [U22952]	GGTTTGTTACTCTGAAGTTTGTTCCTTTCGGTAACAGTCTTACAAGGTATAAGAACGCTC	111188757	chr2	111188698	-	FALSE	rn|2q24	NA	116647	U22952	neuroligin 1	chr2:111188757-111188698	GO:0005515|GO:0030054|GO:0017146|GO:2000311|GO:2000310|GO:0045202|GO:0051491|GO:0006605|GO:0016339|GO:1900029|GO:0045211|GO:0046983|GO:0051260|GO:0050839|GO:0060999|GO:0097091|GO:0048789|GO:0051965|GO:2000463|GO:0009986|GO:0051968|GO:0014069|GO:0050804|GO:0030165|GO:0007416|GO:0060076|GO:0032230|GO:0060080|GO:0050808|GO:0005887|GO:0045161|GO:0009897|GO:0016080|GO:0035418|GO:0097120|GO:0051290|GO:…	NA	TC573959	Rn.10173
A_44_P139939	0.046013	0.0475861	3.0397	6.10647	8.10162	6.59844	7.63816	P	P	P	P	5.4081	5.51522	5.62323	6.18904	P	P	P	P	A_44_P139939	Cp	Rattus norvegicus ceruloplasmin (ferroxidase) (Cp), transcript variant 1, mRNA [NM_012532]	ACTCTTGGATGATAATATCAGAATGTTCACAACTGCACCTGAGAATGTGGACAAGGACAA	105118581	chr2	105118525	+	FALSE	rn|2q24	ENSRNOT00000016083	24268	NM_012532	ceruloplasmin (ferroxidase)	chr2:105118525-105118581	GO:0005507|GO:0007584|GO:0030324|GO:0007568|GO:0051087|GO:0072562|GO:0005765|GO:0005615|GO:0001889|GO:0006879|GO:0004322|GO:0015679|GO:0046688|GO:0046658|GO:0070062|GO:0055114	NM_012532	NP070576	Rn.32777
A_44_P404836	0.0367181	0.0411378	2.34258	6.591	7.8962	6.64261	7.7312	P	P	P	P	5.59028	5.95419	6.05869	6.63471	P	P	P	P	A_44_P404836	Cp	Rat norvegicus ceruloplasmin mRNA, complete cds. [L33869]	GTTTTTGATGAGAATGAATCTTGGTACTTAGATGATAACATCAATACATACCCCGATCAC	105129689	chr2	105129630	+	FALSE	rn|2q24	NA	24268	L33869	ceruloplasmin (ferroxidase)	chr2:105129630-105129689	GO:0005507|GO:0007584|GO:0030324|GO:0007568|GO:0051087|GO:0072562|GO:0005765|GO:0005615|GO:0001889|GO:0006879|GO:0004322|GO:0015679|GO:0046688|GO:0046658|GO:0070062|GO:0055114	NA	NA	Rn.32777
A_43_P12467	0.0141244	0.0251331	2.18936	5.92484	6.98985	6.02497	6.20789	P	P	P	P	5.27603	5.29282	5.57229	4.57171	P	P	P	P	A_43_P12467	Pde1a	Rattus norvegicus phosphodiesterase 1A, calmodulin-dependent (Pde1a), mRNA [NM_030871]	CATGTTTGACTTGGCCTGAAGACAGAATGGTTTTCAATGCACTTCTTGCACCGTGTCACT	62650172	chr3	62650113	-	FALSE	rn|3q24	NA	81529	NM_030871	phosphodiesterase 1A, calmodulin-dependent	chr3:62650172-62650113	GO:0007165|GO:0005737|GO:0048101|GO:0030553|GO:0004115|GO:0034391|GO:0043025|GO:0046069|GO:0005634|GO:0048660|GO:0046872|GO:0006198	NM_030871	TC576362	Rn.204552
A_44_P364894	0.00662637	0.0187048	0.479947	6.22794	6.00397	6.47864	5.97345	P	P	P	P	7.10372	6.807	7.74434	7.15658	P	P	P	P	A_44_P364894	NA	AA874977 UI-R-E0-cf-c-01-0-UI.s1 UI-R-E0 Rattus norvegicus cDNA clone UI-R-E0-cf-c-01-0-UI 3' similar to gi [AA874977]	TCTGGAGTCCCGTTCTGTGGAATGGAGTTTGACGTCTAGGGTCAAATTCTTTTGCTGTTT	49942870	chr19	49942811	-	FALSE	rn|19q12	NA	NA	AA874977	NA	chr19:049942870-049942811	NA	NA	NA	Rn.3193
A_42_P596050	0.0487985	0.0487985	2.6129	8.84461	7.65324	9.45463	7.93641	P	P	P	P	6.98579	6.82035	7.7346	7.34457	P	P	P	P	A_42_P596050	Cdhr1	Rattus norvegicus cadherin-related family member 1 (Cdhr1), mRNA [NM_053572]	TGGAAATTGCTGCGCTGGATCGTTTGCTACCACAGGGAGTTCAGCATCTGATAATATGTT	13284123	chr16	13284064	-	FALSE	rn|16p14	ENSRNOT00000018630	93662	NM_053572	cadherin-related family member 1	chr16:13284123-13284064	GO:0042622|GO:0009987|GO:0005887|GO:0005509|GO:0045494|GO:0007156	NM_053572	TC573976	Rn.19780
A_44_P929787	0.00225037	0.0114403	0.495012	7.52566	7.11992	7.79749	7.70914	P	P	P	P	8.34191	8.44411	8.92422	8.51909	P	P	P	P	A_44_P929787	NA	NA	CAATTTGGATGGCAACTAGAGGCATACTTTTTGAACTTCAGGTATGTAACCGAAAAGTAA	26962307	chr8	26962248	+	FALSE	rn|8q13	NA	NA	NA	NA	chr8:026962248-026962307	NA	NA	NA	NA
A_44_P255817	0.00765138	0.0198795	2.17038	6.82576	6.14225	6.29943	5.79275	P	P	P	P	4.97787	5.64633	4.91819	5.12132	P	P	P	P	A_44_P255817	Pram1	PML-RAR alpha-regulated adaptor molecule 1 [Source:MGI Symbol;Acc:MGI:3576625] [ENSRNOT00000060002]	TCCGGCGTGGAGAGATCCTAGAGGTGATTGAATTCACTAACAAGGATGAGATGCTCTGCC	16148947	chr7	16148888	+	FALSE	rn|7q12	ENSRNOT00000060002	362848	XM_006225973	PML-RARA regulated adaptor molecule 1	chr7:16148888-16148947	GO:0043313|GO:0008150|GO:0003674|GO:0007229|GO:0005575	XM_006225973	TC623019	Rn.85856
A_44_P635423	0.0229749	0.0336415	2.22012	9.5767	9.12778	8.61285	8.90336	P	P	P	P	7.71909	8.22847	7.02333	8.43971	P	P	P	P	A_44_P635423	NA	Q4RMP6_TETNG (Q4RMP6) Chromosome 10 SCAF15019, whole genome shotgun sequence. (Fragment), partial (7%) [TC610459]	TGAATGTGTTTCCGTGGCAACGTTCAACAACCGCCTATCAATGCTTTCTAAAGTGACCAC	116273177	chr7	116273118	+	FALSE	rn|7q34	NA	NA	AW141130	NA	chr7:116273118-116273177	NA	NA	TC610459	Rn.164677
A_42_P807697	0.0105312	0.0213097	2.17931	13.9477	13.415	13.6507	12.8433	P	P	P	P	12.5186	12.7089	12.2506	12.0012	P	P	P	P	A_42_P807697	Tyrobp	Rattus norvegicus Tyro protein tyrosine kinase binding protein (Tyrobp), mRNA [NM_212525]	CAACAAACCCTCCCTGGGATCAGGACTCCCGCTGGAATAAATATCCACAGAGTGCCCTCT	85369169	chr1	85369110	+	FALSE	rn|1q21	ENSRNOT00000028284	361537	NM_212525	Tyro protein tyrosine kinase binding protein	chr1:85369110-85369169	GO:0035556|GO:0005515|GO:0009986|GO:0007229|GO:0002281|GO:2001204|GO:0005102|GO:0016021|GO:0005057|GO:0002283|GO:0042802	NM_212525	TC603785	Rn.11534
A_44_P638093	0.00429906	0.0169069	2.15088	5.91666	6.57644	6.40476	6.50138	P	P	P	P	4.91564	5.16002	5.0385	5.78571	P	P	P	P	A_44_P638093	Igdcc3	PREDICTED: Rattus norvegicus immunoglobulin superfamily, DCC subclass, member 3 (Igdcc3), transcript variant X1, mRNA [XM_003750528]	TCGGCCCAATTGGGTTTGTCACAGTCTATTCATTTTAACTGAATAAAAGTACTGTTGCCA	69435894	chr8	69435835	+	FALSE	rn|8q24	NA	315759	XM_003750528	immunoglobulin superfamily, DCC subclass, member 3	chr8:69435835-69435894	GO:0005887|GO:0050885	XM_003750528	TC596726	NA
A_44_P293904	0.0317848	0.0375288	2.08409	6.4641	5.38443	6.06064	5.23173	P	P	P	P	4.76844	5.16415	4.89346	4.29487	P	P	P	P	A_44_P293904	Syk	Rattus norvegicus spleen tyrosine kinase (Syk), mRNA [NM_012758]	GGAGGGTTTAGATTCTGAATGCACCATAAATTTGCAAGGTCGGAAACAAGGTCCTTCTCA	18441173	chr17	18441114	-	FALSE	rn|17p14	NA	25155	NM_012758	spleen tyrosine kinase	chr17:18441173-18441114	GO:0046638|GO:0005515|GO:0043313|GO:0045401|GO:0050731|GO:0002554|GO:0005622|GO:0019815|GO:0046777|GO:0046641|GO:0002366|GO:0070372|GO:0001945|GO:0042742|GO:0023014|GO:0019901|GO:0045588|GO:0019904|GO:0030593|GO:0032928|GO:0018108|GO:0043306|GO:0043234|GO:0005178|GO:0007229|GO:0045087|GO:0050776|GO:0050853|GO:0045425|GO:0005886|GO:0010543|GO:0045579|GO:0048514|GO:0050715|GO:0032009|GO:0050850|GO:…	NM_012758	TC601374	Rn.87407
A_44_P972745	0.000923459	0.0101581	0.470574	3.8213	4.02189	3.83195	4.2323	P	P	A	P	4.86615	4.91667	5.45161	4.98337	P	P	P	P	A_44_P972745	NA	UI-R-BO1-ajg-f-01-0-UI.r1 UI-R-BO1 Rattus norvegicus cDNA clone UI-R-BO1-ajg-f-01-0-UI 5', mRNA sequence [BF563201]	CCCTTGGCACTAATTACTGTTATGTAAATAATTGGTGTGTTACTGCAAATTAATCCTCTC	36371766	chr10	36371707	+	FALSE	rn|10q22	NA	NA	BF563201	NA	chr10:36371707-36371766	NA	NA	TC615421	Rn.206421
A_42_P803673	0.0207347	0.0321654	2.21381	10.2865	10.2905	9.86794	9.95149	P	P	P	P	8.92841	9.0461	8.05371	9.48723	P	P	P	P	A_42_P803673	LOC360228	Rattus norvegicus WDNM1 homolog (LOC360228), mRNA [NM_001003706]	AAATGGCTGTTGGAGCTCTGTGACCAAGGAAACAGTTGAAAATGGAGGCCATGCATGGAG	71975745	chr10	71975686	+	FALSE	rn|10q26	ENSRNOT00000042643	360228	NM_001003706	WDNM1 homolog	chr10:71975686-71975745	GO:0008150|GO:0003674|GO:0050872|GO:0032496|GO:0034612|GO:0010577|GO:0005575|GO:0030414|GO:0005615	NM_001003706	TC617400	Rn.41321
A_44_P980916	0.0199416	0.0316329	0.490343	6.08855	6.41302	6.68337	6.95403	P	P	P	P	7.19637	7.06149	7.74978	8.12695	P	P	P	P	A_44_P980916	Kirrel3	Rattus norvegicus kin of IRRE like 3 (Drosophila) (Kirrel3), mRNA [NM_001048215]	CTCTTTCAGCTAATGACCACAAAGAACAATGATCCATTCTCCTGTAGACAGGACTCTGTG	34835882	chr8	34835823	+	FALSE	rn|8q21	ENSRNOT00000013036	315546	NM_001048215	kin of IRRE like 3 (Drosophila)	chr8:34835823-34835882	GO:0030097|GO:0030424|GO:0072102|GO:0005886|GO:0043198|GO:0048812|GO:0021740|GO:0005576|GO:0016021|GO:0001764|GO:0002121	NM_001048215	TC607145	Rn.7602
A_44_P461165	0.0120458	0.0230559	2.04298	6.20559	5.24807	5.29683	5.65473	P	P	P	P	4.59755	4.99646	4.35699	4.45966	P	P	P	P	A_44_P461165	Samsn1	Rattus norvegicus SAM domain, SH3 domain and nuclear localization signals, 1 (Samsn1), mRNA [NM_130821]	CCCCCAGACTCTCCAAGAATTCTTAGAGAGGATTCATCTTCAGGAATATACTTCAGCATT	14647532	chr11	14644999	-	FALSE	rn|11p11	ENSRNOT00000040202	170637	NM_130821	SAM domain, SH3 domain and nuclear localization signals, 1	chr11:14647532-14644999	GO:0050869|GO:0050732|GO:0005634|GO:0001784|GO:0002820|GO:0005829	NM_130821	TC579640	Rn.81187
A_44_P576521	0.00475069	0.0169069	0.450664	7.7692	8.29351	7.47104	8.12228	P	P	P	P	8.98575	9.07543	9.54738	8.63507	P	P	P	P	A_44_P576521	NA	NA	TACCGCTGCTCTATGATGCTGAGACACCAAAGGATTTCCGATTCGAGTTACTGATCATGT	44091662	chr12	44091603	-	FALSE	rn|12q16	NA	NA	NA	NA	chr12:044091662-044091603	NA	NA	TC593736	NA
A_44_P608715	0.0131208	0.0240548	2.22985	6.09868	5.70505	6.13796	5.10037	P	P	P	P	4.79204	4.65883	4.77991	4.36854	P	P	P	P	A_44_P608715	NA	NA	ACATCGCTAGAGTTCTTTCTGTTCCAGGACTAGTTACTGCTTTTAACAATCAATACATGG	122782075	chr7	122782016	+	FALSE	rn|7q34	NA	NA	NA	NA	chr7:122782016-122782075	NA	NA	TC609102	NA
A_44_P391296	0.0384082	0.0418684	2.05956	11.7697	11.6968	12.008	12.0976	P	P	P	P	10.1087	10.5258	10.545	11.7153	P	P	P	P	A_44_P391296	Ccl7	Rattus norvegicus chemokine (C-C motif) ligand 7 (Ccl7), mRNA [NM_001007612]	TCAGAAGTGGGTTGAGGAGGCCATAGCATACTTAGACATGAAAACTTCAACTCCAAAGCC	70268702	chr10	70268643	+	FALSE	rn|10q26	ENSRNOT00000000256	287561	NM_001007612	chemokine (C-C motif) ligand 7	chr10:70268643-70268702	GO:0008009|GO:0030335|GO:0008360|GO:0005615|GO:0031726|GO:0006955|GO:0071361|GO:0006954|GO:0007010|GO:0031727|GO:0048245|GO:0008201|GO:0010332|GO:2000503	NM_001007612	TC585501	Rn.26815
A_44_P452222	0.0140823	0.0251331	2.13717	6.07638	4.96449	5.62298	5.54041	P	P	P	P	4.46212	4.73012	4.4743	4.337	P	P	P	P	A_44_P452222	Itgal	Rattus norvegicus integrin, alpha L (Itgal), mRNA [NM_001033998]	TTTTCCTAGCGCTCTACAAGGTTGGTTTCTTCAAACGGAAGCTGAAGGAGAAGATGGAGG	186597988	chr1	186594579	+	FALSE	rn|1q36	ENSRNOT00000024404	308995	NM_001033998	integrin, alpha L	chr1:186594579-186597988	GO:0001772|GO:0008305|GO:0022407|GO:0022409|GO:0046982|GO:0009986|GO:0032403|GO:0050850|GO:0016337|GO:0005911|GO:0007229|GO:0002291|GO:0042102|GO:0007159|GO:0050798|GO:0050839|GO:0007157|GO:0007166|GO:0009897|GO:0070062	NM_001033998	TC573830	Rn.14655
A_44_P667693	0.0288536	0.0359927	2.31221	5.38348	5.73202	6.09121	6.77613	P	P	P	P	4.14677	4.67562	4.69634	5.60678	P	P	P	P	A_44_P667693	Tnip3	PREDICTED: Rattus norvegicus TNFAIP3 interacting protein 3 (Tnip3), transcript variant X2, mRNA [XM_006224952]	GAAAGAATTACAAGCACTGAAGAAGGAGAACAAGCTGTTGAAGGAAAACAATGCTGTGGC	95139859	chr4	95139800	+	FALSE	rn|4q31	ENSRNOT00000034326	689756	XM_006224952	TNFAIP3 interacting protein 3	chr4:95139800-95139859	GO:0002756|GO:0071222|GO:0034142|GO:0043124|GO:0031593	XM_006224952	NA	NA
A_44_P468258	0.0145567	0.0251622	2.07686	6.43004	5.9617	6.05463	5.57386	P	P	P	P	5.07098	5.55866	4.54056	4.48841	P	P	P	P	A_44_P468258	Casp1	Rattus norvegicus caspase 1 (Casp1), mRNA [NM_012762]	CAGTAGGAAACTCCGAAGAGGGATTCTTAACAGATGCAATTTTTGAAGATGATGGCATTA	2032976	chr8	2032917	+	FALSE	rn|8q11	ENSRNOT00000009993	25166	NM_012762	caspase 1	chr8:2032917-2032976	GO:0097300|GO:0005515|GO:0014070|GO:0043005|GO:0030324|GO:0005634|GO:0050715|GO:0005739|GO:0005737|GO:0050717|GO:0050718|GO:0016485|GO:0097110|GO:0006508|GO:0032496|GO:0033198|GO:0007613|GO:0043123|GO:0001774|GO:0046010|GO:0072559|GO:0001666|GO:0043065|GO:0072557|GO:0071310|GO:0042493|GO:0072558|GO:0050727|GO:0097194|GO:0006915|GO:0009636|GO:0007520|GO:0005576|GO:0042981|GO:0070269|GO:0051882|GO:…	NM_012762	TC579094	Rn.37508
A_44_P328008	0.0363637	0.0411378	0.422435	2.89068	3.10396	3.08347	1.44521	A	A	A	A	3.77235	4.32977	4.0236	3.84633	P	P	P	P	A_44_P328008	Alx3	Rattus norvegicus ALX homeobox 3 (Alx3), mRNA [NM_001007012]	GTCATGACAACCATATTGGACATCAATCAAAATTAAAAATCTGTGATTACTCTCACCCAG	203157399	chr2	203157340	+	FALSE	rn|2q34	ENSRNOT00000024611	365900	NM_001007012	ALX homeobox 3	chr2:203157340-203157399	GO:0043565|GO:0007389|GO:0003700|GO:0035116|GO:0048704|GO:0042981|GO:0005634|GO:0035115	NM_001007012	TC577048	Rn.18878
A_42_P572521	0.0121949	0.0230559	2.07809	9.41504	9.05109	8.81927	8.88308	P	P	P	P	7.77458	8.2399	7.3509	8.42549	P	P	P	P	A_42_P572521	C5ar1	Rattus norvegicus complement component 5a receptor 1 (C5ar1), mRNA [NM_053619]	TTCAAAAATGGTATTCGACAGAACCCAACATATCCAAGTTTTGTAAAAACAACTGTGCAC	NA	NA	NA	NA	FALSE	NA	ENSRNOT00000073034	113959	NM_053619	complement component 5a receptor 1	NA	GO:0050679|GO:0021534|GO:0004944|GO:0005886|GO:0009986|GO:0050830|GO:0031100|GO:0030593|GO:0045177|GO:0001856|GO:0006915|GO:0007204|GO:0004982|GO:0016323|GO:0043524|GO:0006954|GO:0007186|GO:0032496|GO:0042789|GO:0032494|GO:0070374|GO:0016021|GO:0004878|GO:0002430	NM_053619	TC577276	Rn.10680
A_44_P253073	0.0296745	0.036639	3.04185	6.40397	7.89104	7.85844	8.31886	P	P	P	P	5.35299	5.81324	7.13765	5.62152	P	P	P	P	A_44_P253073	Aspn	Rattus norvegicus asporin (Aspn), mRNA [NM_001014008]	ATAAGTTTATTCAACAACCCAATGAAGTACTGGGAGATACAACCTGCAACGTTTCGCTGC	21035895	chr17	21035836	-	FALSE	rn|17p14	ENSRNOT00000074041	306805	NM_001014008	asporin	chr17:21035895-21035836	GO:0031012|GO:0046930|GO:0070171|GO:0005518|GO:0005509|GO:0005578|GO:0015288|GO:0030282|GO:0030512	NM_001014008	TC578190	Rn.160633
A_44_P579147	0.0152973	0.0260556	0.459591	7.1212	6.44737	6.61115	6.87595	P	P	P	P	8.32637	8.01044	7.92036	7.12898	P	P	P	P	A_44_P579147	Nlgn1	PREDICTED: Rattus norvegicus neuroligin 1 (Nlgn1), transcript variant X3, mRNA [XM_006232194]	AGCAATTTTGATAGTTTGTAAGATAACGCAAAGGACTTTCTCTGACTAACTGCAGTAACT	111188232	chr2	111188173	-	FALSE	rn|2q24	NA	116647	XM_006232194	neuroligin 1	chr2:111188232-111188173	GO:0005515|GO:0030054|GO:0017146|GO:2000311|GO:2000310|GO:0045202|GO:0051491|GO:0006605|GO:0016339|GO:1900029|GO:0045211|GO:0046983|GO:0051260|GO:0050839|GO:0060999|GO:0097091|GO:0048789|GO:0051965|GO:2000463|GO:0009986|GO:0051968|GO:0014069|GO:0050804|GO:0030165|GO:0007416|GO:0060076|GO:0032230|GO:0060080|GO:0050808|GO:0005887|GO:0045161|GO:0009897|GO:0016080|GO:0035418|GO:0097120|GO:0051290|GO:…	XM_006232194	TC619351	Rn.45525
A_44_P438426	0.00084985	0.0101581	3.07223	5.50225	6.06064	5.12086	5.72095	P	P	P	P	4.34049	3.80576	3.70691	4.14336	P	P	P	P	A_44_P438426	Scara5	Rattus norvegicus scavenger receptor class A, member 5 (putative) (Scara5), mRNA [NM_001135855]	AGACACACGCCGTATGAGGCTGGTGCACATGGACATGGAGATGCAACTCAAGCAGGAGCT	45155647	chr15	45155588	+	FALSE	rn|15p12	ENSRNOT00000019487	305974	NM_001135855	scavenger receptor class A, member 5 (putative)	chr15:45155588-45155647	GO:0034605|GO:0006879|GO:0070207|GO:0009986|GO:0005887|GO:0006898|GO:0070287|GO:0034755|GO:0006897|GO:0005044	NM_001135855	TC636028	Rn.163284
A_44_P515197	0.0464808	0.0476626	2.05108	11.9592	11.8424	11.5278	12.3802	P	P	P	P	10.6602	10.7015	9.94448	11.7737	P	P	P	P	A_44_P515197	Cxcl2	Rattus norvegicus chemokine (C-X-C motif) ligand 2 (Cxcl2), mRNA [NM_053647]	GTTCAACAATCGTAATGTGAATATCCCCTGGACATTCTATGTCTTCTCTGTAAGGCACAG	18677295	chr14	18677236	-	FALSE	rn|14p22	ENSRNOT00000003745	114105	NM_053647	chemokine (C-X-C motif) ligand 2	chr14:18677295-18677236	GO:0008009|GO:0009408|GO:0030595|GO:0030593|GO:0002237|GO:0051384|GO:0005615|GO:0007204|GO:0001975|GO:0006955|GO:0071222|GO:0006954|GO:0070997|GO:0071347|GO:0042060|GO:0010332|GO:0032355	NM_053647	TC579783	Rn.10230
A_44_P928825	0.00168842	0.0108839	2.33586	7.84986	7.49535	7.06656	7.56818	P	P	P	P	6.11968	6.65717	5.92391	6.38312	P	P	P	P	A_44_P928825	Msr1	Rattus norvegicus macrophage scavenger receptor 1 (Msr1), mRNA [NM_001191939]	GAACGTGTGCACAAAGTATCAGCAGAAATCCAGTCTGTGAAAGAAGAACAAGAGCATGTG	56293645	chr16	56293586	+	FALSE	rn|16q12.1	ENSRNOT00000017339	498638	NM_001191939	macrophage scavenger receptor 1	chr16:56293586-56293645	GO:0003674|GO:0071407|GO:0042953|GO:0005886|GO:0010744|GO:0034381|GO:0030169|GO:0031410|GO:0030301|GO:0010886|GO:0005829|GO:0005044	NM_001191939	NA	Rn.231068
A_44_P463843	0.0195315	0.0315108	2.98734	6.24333	7.73887	6.24856	6.28899	P	P	P	P	5.74192	4.97632	4.63437	5.27283	P	P	P	P	A_44_P463843	Adh1	Rattus norvegicus alcohol dehydrogenase 1 (class I) (Adh1), mRNA [NM_019286]	AGCCGCTGATTACTCATGTTTTACCTTTTGAAAAGATAAATGAAGCATTTGACCTGCTCC	235810227	chr2	235810168	+	FALSE	rn|2q44	ENSRNOT00000016346	24172	NM_019286	alcohol dehydrogenase 1 (class I)	chr2:235810168-235810227	GO:0046186|GO:0031100|GO:0009790|GO:0042803|GO:0005829|GO:0005739|GO:0005622|GO:0004022|GO:0051287|GO:0008144|GO:0042573|GO:0042572|GO:0032526|GO:0004745|GO:0006069|GO:0006068|GO:0033574|GO:0048545|GO:0001523|GO:0035276|GO:0048149|GO:0016491|GO:0032570|GO:0008270|GO:0055114	NM_019286	TC578946	Rn.40222
A_42_P638620	0.0417469	0.0443103	2.20414	11.0526	11.2477	10.9001	12.0926	P	P	P	P	9.65692	10.0274	9.53196	11.1825	P	P	P	P	A_42_P638620	Lcn2	Rattus norvegicus lipocalin 2 (Lcn2), mRNA [NM_130741]	CAATGCATTGACAACTGAACAGACGGTGAGCGTGGCTGACTGGGATGTGCAGTGGCCTGA	11511651	chr3	11511592	-	FALSE	rn|3p11	ENSRNOT00000018776	170496	NM_130741	lipocalin 2	chr3:11511651-11511592	GO:0005215|GO:0070301|GO:0002020|GO:0005615|GO:0042803|GO:0005829|GO:0009617|GO:0070207|GO:0071356|GO:0031669|GO:0031667|GO:0015891|GO:0006979|GO:0006811|GO:0070062|GO:0005506|GO:0042493|GO:0036094|GO:0009636|GO:0009635|GO:0005576|GO:0009615|GO:0097192|GO:0010628|GO:0071222|GO:0031346|GO:0045087|GO:0071347	NM_130741	TC580473	Rn.11303
A_43_P16707	0.00151947	0.0108839	2.17229	8.97197	8.86083	8.64364	9.04002	P	P	P	P	7.65295	7.93293	7.35946	8.03214	P	P	P	P	A_43_P16707	Ccl6	chemokine (C-C motif) ligand 6 (Ccl6), mRNA [Source:RefSeq mRNA;Acc:NM_001004202] [ENSRNOT00000045867]	AATCAATTTTTGCCCTAAGCCATACATATGTCCAACTTTGTGGGGACCCAGCTGTTCTTC	71660293	chr10	71660234	-	FALSE	rn|10q26	ENSRNOT00000045867	287910	BC079460	chemokine (C-C motif) ligand 6	chr10:71660293-71660234	GO:0008009|GO:0006955|GO:0060326|GO:0006915|GO:0042056|GO:0005615|GO:0050918	NA	TC578811	Rn.7857
A_43_P12779	0.00133991	0.0108086	0.281524	7.2895	7.11337	8.03569	6.88649	P	P	P	P	9.03593	8.90944	9.64321	9.21559	P	P	P	P	A_43_P12779	Nrn1	Rattus norvegicus neuritin 1 (Nrn1), mRNA [NM_053346]	TTTGGCAAAAGAATCTCAGGAATGGCCCTGGGCCACCTACTATATTAATCATGTTGATAA	NA	NA	NA	NA	FALSE	NA	ENSRNOT00000073967	83834	NM_053346	neuritin 1	NA	GO:0030054|GO:0005886|GO:0032281|GO:0045202|GO:0031225|GO:0007399	NM_053346	TC622336	Rn.3546
A_44_P508066	0.00321106	0.0149438	0.381017	14.2141	14.4896	14.2013	14.859	P	P	P	P	15.2742	15.8498	16.3555	15.7513	P	P	P	P	A_44_P508066	Nnat	Rattus norvegicus neuronatin (Nnat), transcript variant 1, mRNA [NM_053601]	GGTTGCTATTGTGGTAGTCGCTAATTGTACTAGTTTACGTGTGCATTAGTTGTGTCTCCC	148271669	chr3	148271610	+	FALSE	rn|3q42	ENSRNOT00000072502	94270	NM_053601	neuronatin	chr3:148271610-148271669	GO:0032880|GO:0005737|GO:0007420|GO:0030182|GO:0032024|GO:0009749	NM_053601	TC612430	Rn.5785
A_44_P525969	0.0436823	0.0459613	2.42726	7.03704	6.02115	5.53189	5.42004	P	P	P	P	4.77011	5.31629	4.79154	4.50699	P	P	P	P	A_44_P525969	NA	Rattus norvegicus TL0AEA59YL04 mRNA sequence. [FQ234237]	AATACCTTTCTAACAAAGATGGTAATGAGTCTGTTTGTTGTTCCAAGAATGTTTCTCCAG	25512822	chrX	25512763	-	FALSE	rn|Xq13	NA	NA	FQ234237	NA	chrX:25512822-25512763	NA	NA	TC620703	Rn.164234
A_44_P1004731	0.030021	0.0366923	2.22419	10.4429	10.1732	9.57894	9.06246	P	P	P	P	8.64977	9.17723	8.3961	8.68555	P	P	P	P	A_44_P1004731	Ctss	Rattus norvegicus cathepsin S (Ctss), mRNA [NM_017320]	CTGGCTTACAGCTTGTTTGTTTTATAACTTTACCTCTCTCTGAAAAGTCTGTAAGCAAGG	190466742	chr2	190466683	+	FALSE	rn|2q34	ENSRNOT00000028732	50654	NM_017320	cathepsin S	chr2:190466683-190466742	GO:0001656|GO:0097067|GO:0009986|GO:0045453|GO:0005518|GO:0043394|GO:0005576|GO:0005615|GO:0005764|GO:0043231|GO:0002250|GO:0004197|GO:0016020|GO:0051603|GO:0050729|GO:0043236|GO:0030574|GO:0006508|GO:0008233|GO:0008234|GO:0001968|GO:0034769|GO:0051930	NM_017320	TC607472	Rn.11347
A_43_P11820	0.00888877	0.0202932	2.41111	10.344	10.3241	10.3625	9.33197	P	P	P	P	8.97705	9.23325	8.61285	8.59534	P	P	P	P	A_43_P11820	Kcnj8	Rattus norvegicus potassium inwardly-rectifying channel, subfamily J, member 8 (Kcnj8), mRNA [NM_017099]	TGCTGAGTTCTGGTGATCGAAGTATCGGACCTGTCGCCAATTCAGGGCAGGAACACAACA	180144143	chr4	180144084	-	FALSE	rn|4q44	ENSRNOT00000018057	25472	NM_017099	potassium inwardly-rectifying channel, subfamily J, member 8	chr4:180144143-180144084	GO:0005515|GO:0008282|GO:0001822|GO:0010107|GO:0030016|GO:0005524|GO:0043231|GO:0042383|GO:0005739|GO:0007507|GO:0051607|GO:0015272|GO:0016020|GO:0042311|GO:0032496|GO:0043330|GO:0006813|GO:0009268|GO:0017098	NM_017099	TC575729	Rn.229203
A_44_P929992	0.000325999	0.00670503	2.66663	10.3184	10.3722	10.2946	10.1303	P	P	P	P	8.85124	9.12188	8.89017	8.54585	P	P	P	P	A_44_P929992	Meis2	Rattus norvegicus Meis homeobox 2 (Meis2), mRNA [NM_001107758]	AAACGGAGCAAGAGAATACTGTAACAAACTTCGTACAGAGTTCGGTCTTTTAATTGTTTC	101916259	chr3	101916200	-	FALSE	rn|3q35	ENSRNOT00000051638	311311	NM_001107758	Meis homeobox 2	chr3:101916259-101916200	GO:0003712|GO:0006355|GO:0003700|GO:0001654|GO:0005634|GO:0005575|GO:0070848|GO:0003677|GO:0009612|GO:0043565|GO:0003674|GO:0031016|GO:0045638|GO:0045944|GO:0008134	NM_001107758	TC599765	Rn.224805
A_44_P107541	0.0306086	0.0370365	2.03628	7.79366	7.2054	6.66137	6.68106	P	P	P	P	6.21843	6.67379	5.61528	5.80647	P	P	P	P	A_44_P107541	Siglec5	Rattus norvegicus sialic acid binding Ig-like lectin 5 (Siglec5), mRNA [NM_001106249]	TCCACCATAAATAGTGCAAGCATGATTTCGTCCAACATTCCATTGAGATACCCCATCCAG	93740252	chr1	93740193	+	FALSE	rn|1q22	ENSRNOT00000033648	292843	NM_001106249	sialic acid binding Ig-like lectin 5	chr1:93740193-93740252	GO:0048029	NM_001106249	TC619665	Rn.161194
A_44_P809199	0.00838918	0.0198795	0.4472	6.18675	5.52786	5.01557	5.7004	P	P	P	P	6.78045	7.23316	6.67182	6.5287	P	P	P	P	A_44_P809199	Dab1	PREDICTED: Rattus norvegicus Dab, reelin signal transducer, homolog 1 (Drosophila) (Dab1), transcript variant X4, mRNA [XM_006238491]	AAATGACTGTTGCAGTACGTTTCTAGACCTACTTTACCTCAGATGACAGTTTGTTAACAT	125706859	chr5	125706800	+	FALSE	rn|5q34	NA	266729	XM_006238491	Dab, reelin signal transducer, homolog 1 (Drosophila)	chr5:125706800-125706859	GO:0043005|GO:0048471|GO:0021987|GO:0007264|GO:0021942|GO:0021517|GO:0005829|GO:0005622|GO:0021795|GO:0045860|GO:0021799|GO:0007628|GO:0043025|GO:0051645|GO:0042493|GO:0014069|GO:0045177|GO:0021813|GO:0046426|GO:0016358|GO:0021589|GO:0048712|GO:0005903|GO:0007162|GO:0016020|GO:0007420|GO:0045666|GO:0007494|GO:0050771|GO:0001764|GO:0043548	XM_006238491	TC614636	NA
A_43_P11448	0.0269209	0.0342887	2.55327	6.32969	7.6799	6.57823	7.36343	P	P	P	P	5.63935	5.67541	5.70204	5.9242	P	P	P	P	A_43_P11448	Cp	Rat norvegicus ceruloplasmin mRNA, complete cds. [L33869]	TCAATACATACCCCGATCACCCTGAGAAAGATAACAAAGACAACGAGGAATTCATAGAAA	105129729	chr2	105129670	+	FALSE	rn|2q24	NA	24268	L33869	ceruloplasmin (ferroxidase)	chr2:105129670-105129729	GO:0005507|GO:0007584|GO:0030324|GO:0007568|GO:0051087|GO:0072562|GO:0005765|GO:0005615|GO:0001889|GO:0006879|GO:0004322|GO:0015679|GO:0046688|GO:0046658|GO:0070062|GO:0055114	NA	NA	Rn.32777
A_44_P577744	0.0120223	0.0230559	7.53446	6.35022	6.02034	6.50271	6.60571	P	P	P	P	4.04957	2.83465	4.16045	1.50046	P	A	P	A	A_44_P577744	Zic3	PREDICTED: Rattus norvegicus Zic family member 3 (Zic3), transcript variant X1, mRNA [XM_006257585]	TTGGACAAACAGTTCTTTTTACAATGGTTCTATGGAAAAGAAAATGATCACGGTTTTGGG	143133705	chrX	143133646	+	FALSE	rn|Xq36	NA	367944	XM_006257585	Zic family member 3	chrX:143133646-143133705	GO:0007389|GO:0007368|GO:0035469|GO:0003700|GO:0071910|GO:0030324|GO:0005634|GO:0005575|GO:0009952|GO:0046872|GO:0043565|GO:0001947|GO:0003674|GO:0008150|GO:0005737|GO:0035545|GO:0045944|GO:0045893|GO:0071907	XM_006257585	TC597457	NA
A_43_P12656	0.000332481	0.00670503	0.333033	6.53118	6.64642	7.25482	6.65911	P	P	P	P	8.25695	8.14768	8.69726	8.39227	P	P	P	P	A_43_P12656	Nkx6-1	Rattus norvegicus NK6 homeobox 1 (Nkx6-1), mRNA [NM_031737]	AAATAGTTTGAAGACGTCTGTTGCCTTAAGGGAACATGTACAGGTTACCTGGCCTCATCA	9221638	chr14	9221579	+	FALSE	rn|14p22	ENSRNOT00000002928	65193	NM_031737	NK6 homeobox 1	chr14:9221579-9221638	GO:0003700|GO:0006366|GO:0008283|GO:0048709|GO:0005634|GO:0030154|GO:0007224|GO:0071375|GO:0032024|GO:0022008|GO:0070062|GO:0000976|GO:0006357|GO:0042493|GO:0005730|GO:0045686|GO:0003323|GO:0045687|GO:0043565|GO:0045666|GO:0071345|GO:0003682|GO:0031018|GO:0021912|GO:0021913|GO:0035094	NM_031737	TC574542	Rn.11387
